# Supplementary material for: High-resolution genome-wide association study of a large Czech collection of sweet cherry (Prunus avium L.) on fruit maturity and quality traits
Source: Hortic Res. 2022 Oct 19;10(1):uhac233. doi: 10.1093/hr/uhac233 (PMC9832837; doi:10.1093/hr/uhac233)
Supplement: Web_Material_uhac233 [file web_material_uhac233.zip]

Archive with 2 entries (2 files):
- Supplementary Figures and Tables.pdf
- Supplementary_Data_2002-08-04.xlsx
