# Supplementary material for: High-resolution genome-wide association study of a large Czech collection of sweet cherry (Prunus avium L.) on fruit maturity and quality traits
Source: Hortic Res. 2022 Oct 19;10(1):uhac233. doi: 10.1093/hr/uhac233 (PMC9832837; doi:10.1093/hr/uhac233)
Supplement: Web_Material_uhac233 [file web_material_uhac233.zip › Supplementary_Data_2002-08-04.xlsx]

## Sheet: List of accessions
Collection of Genetic Resources (CGR)					SRA archive (PRJNA813711)
Sample code	Genotype name1)	Parentage	Origin 2)		Accession	Corresponding URLs
SA423	1032 NDR = Naresa	Grose Germersdorf × Werdersche Fruehe	DE		SAMN26515933	https://www.ncbi.nlm.nih.gov/sra/26515933
SA439	13 S-24-28 (Kanada) = Celeste	Van × [New Star (Van × Stella)]	CA		SAMN26515934	https://www.ncbi.nlm.nih.gov/sra/26515934
SA395	13-S-22-8 Sweet heart	Van × Newstar	CA		SAMN26515930	https://www.ncbi.nlm.nih.gov/sra/26515930
SB135	13S-5-22	Summit × Stella	CA		SAMN26516092	https://www.ncbi.nlm.nih.gov/sra/26516092
SB136	16/45 (dle SSR=Axel)	Van × Cherry self fert. 4.6	HU		SAMN26516093	https://www.ncbi.nlm.nih.gov/sra/26516093
SB139	27/74	unknown × unknown	RO		SAMN26516094	https://www.ncbi.nlm.nih.gov/sra/26516094
SB134	41/2 Ljana x Cherry self fert. 4.6	Ljana × Chery	HU		SAMN26516091	https://www.ncbi.nlm.nih.gov/sra/26516091
SA853	478 NDR Naprumi	Hedelfingen × Moreau	DE		SAMN26515976	https://www.ncbi.nlm.nih.gov/sra/26515976
SA422	620 NDR = Nabigos	Querfurter Koenigskirsche × Moreau	DE		SAMN26515932	https://www.ncbi.nlm.nih.gov/sra/26515932
SA329	Abesse de Moulins	unknown × unknown	unknown		SAMN26515923	https://www.ncbi.nlm.nih.gov/sra/26515923
SA920	Abundance	unknown × unknown	US		SAMN26515991	https://www.ncbi.nlm.nih.gov/sra/26515991
SB244	Adélka	Knauffs Schwarze × Granát	CZ		SAMN26516128	https://www.ncbi.nlm.nih.gov/sra/26516128
SB061	Adlerkirsche von Bartschi	(unknown-landrace) × unknown	DE		SAMN26516048	https://www.ncbi.nlm.nih.gov/sra/26516048
SA706	Alfa	Basler Adler × Erstfrühe	CH		SAMN26515942	https://www.ncbi.nlm.nih.gov/sra/26515942
SB107	Allers späte	(unknown-landrace) × unknown	DE		SAMN26516074	https://www.ncbi.nlm.nih.gov/sra/26516074
SA253	Alma	Rube × Allers Späte Knorpel	DE		SAMN26515916	https://www.ncbi.nlm.nih.gov/sra/26515916
SA119	Amid	Kordia × Vic	CZ		SAMN26515907	https://www.ncbi.nlm.nih.gov/sra/26515907
SB095	Annabella	Rube × Allers Späte Knorpel	DE		SAMN26516066	https://www.ncbi.nlm.nih.gov/sra/26516066
SA894	Angela	Napa Long Stem Bing × open pollination	US		SAMN26515988	https://www.ncbi.nlm.nih.gov/sra/26515988
SA108	Aranka	Kastanka × Moreau	CZ		SAMN26515905	https://www.ncbi.nlm.nih.gov/sra/26515905
SB002	Asenova Raná	Droganova × Majovka	RS		SAMN26516008	https://www.ncbi.nlm.nih.gov/sra/26516008
SB068	Badeborner	unknown × unknown	DE		SAMN26516052	https://www.ncbi.nlm.nih.gov/sra/26516052
SA731	Baltavarska	unknown × unknown	HU		SAMN26515952	https://www.ncbi.nlm.nih.gov/sra/26515952
SB051	Barbara	unknown × unknown	DE		SAMN26516042	https://www.ncbi.nlm.nih.gov/sra/26516042
SA794	Basler Adler	(random seedling from NW Switzerland)	CH		SAMN26515964	https://www.ncbi.nlm.nih.gov/sra/26515964
SB045	Basler Langstieler	(random seedling from NW Switzerland,Baselland)	CH		SAMN26516038	https://www.ncbi.nlm.nih.gov/sra/26516038
SA874	Beta	Zweitfrühe × Basler Adlerkirsche	CH		SAMN26515982	https://www.ncbi.nlm.nih.gov/sra/26515982
SB105	Bianca	Rube × Allers Späte Knorpel	DE		SAMN26516073	https://www.ncbi.nlm.nih.gov/sra/26516073
SA827	Bigareau Oratovskeho	unknown × unknown	RU		SAMN26515970	https://www.ncbi.nlm.nih.gov/sra/26515970
SA719	Bigarreau de Schrecken	unknown × unknown	unknown		SAMN26515948	https://www.ncbi.nlm.nih.gov/sra/26515948
SB007	Bigarro De La Charmes = Moreau	unknown × unknown	FR		SAMN26516010	https://www.ncbi.nlm.nih.gov/sra/26516010
SA776	Bing	Black Republican × open pollination	US		SAMN26515959	https://www.ncbi.nlm.nih.gov/sra/26515959
SA450	Bladorožova	unknown × unknown	PL		SAMN26515936	https://www.ncbi.nlm.nih.gov/sra/26515936
SA878	Blankensburg 39	random seedling × unknown	DE		SAMN26515983	https://www.ncbi.nlm.nih.gov/sra/26515983
SB034	Bleyhls Braune	unknown × unknown	DE		SAMN26516030	https://www.ncbi.nlm.nih.gov/sra/26516030
SA758	Branauer	unknown × unknown	DE		SAMN26515957	https://www.ncbi.nlm.nih.gov/sra/26515957
SA245	Buketova	random seedling × wild species	CZ		SAMN26515915	https://www.ncbi.nlm.nih.gov/sra/26515915
SA863	Burbank	unknown × unknown	US		SAMN26515980	https://www.ncbi.nlm.nih.gov/sra/26515980
SA708	Burlat	random seedling × unknown	FR		SAMN26515943	https://www.ncbi.nlm.nih.gov/sra/26515943
SB098	Büttners Späte Knorpelkirsche	unknown (Napoleon) × unknown	DE		SAMN26516069	https://www.ncbi.nlm.nih.gov/sra/26516069
SA983	Cerna	unknown × unknown	RO		SAMN26516000	https://www.ncbi.nlm.nih.gov/sra/26516000
SB031	Černá Špička	random seedling × unknown	CZ		SAMN26516027	https://www.ncbi.nlm.nih.gov/sra/26516027
SB032	Černá z Hořan	random seedling × unknown	CZ		SAMN26516028	https://www.ncbi.nlm.nih.gov/sra/26516028
SA987	Deacon	unknown × unknown	US		SAMN26516001	https://www.ncbi.nlm.nih.gov/sra/26516001
SB251	Debora	Kordia × Merton Reward	CZ		SAMN26516131	https://www.ncbi.nlm.nih.gov/sra/26516131
SA786	Dekanka	unknown × unknown	RU		SAMN26515961	https://www.ncbi.nlm.nih.gov/sra/26515961
SA216	Delta	Basler Adlerkirsche × Zweitfrühe	CH		SAMN26515913	https://www.ncbi.nlm.nih.gov/sra/26515913
SB124	Dönissenova	unknown × unknown	DE		SAMN26516083	https://www.ncbi.nlm.nih.gov/sra/26516083
SB377	Droganova	unknown × unknown	DE		SAMN26516137	https://www.ncbi.nlm.nih.gov/sra/26516137
SA806	Durone di Vignola II. (=Durone Nero I.)	[unknown (syn. Durone Nero I.)] × unknown	IT		SAMN26515968	https://www.ncbi.nlm.nih.gov/sra/26515968
SA892	Durone Nero I.	[unknown (syn. Durone di Vignola II.)] × unknown	IT		SAMN26515987	https://www.ncbi.nlm.nih.gov/sra/26515987
SA805	Ebony	unknown × unknown	US		SAMN26515967	https://www.ncbi.nlm.nih.gov/sra/26515967
SA789	Emperor Francis	[unknown (syn. Büttners Rote Späte Knorpelkische)] × unknown	DE		SAMN26515963	https://www.ncbi.nlm.nih.gov/sra/26515963
SB040	Erika	Rube × Stechmanns Bunte	DE		SAMN26516035	https://www.ncbi.nlm.nih.gov/sra/26516035
SB259	Fabiola	Van × Kordia	CZ		SAMN26516133	https://www.ncbi.nlm.nih.gov/sra/26516133
SB096	Farnstädter schwarze	unknown × unknown	DE		SAMN26516067	https://www.ncbi.nlm.nih.gov/sra/26516067
SA397	Faw 13 275	Vittoria × Stella	CH		SAMN26515931	https://www.ncbi.nlm.nih.gov/sra/26515931
SB216	Feldes Frühe Schwarze	unknown × unknown	DE		SAMN26516119	https://www.ncbi.nlm.nih.gov/sra/26516119
SB004	Frühe Meckenheimer	unknown × unknown	DE		SAMN26516009	https://www.ncbi.nlm.nih.gov/sra/26516009
SA885	Gamma	Mischler × Zweitfrühe	CH		SAMN26515986	https://www.ncbi.nlm.nih.gov/sra/26515986
SB046	Garns Bunte	unknown × unknown	DE		SAMN26516039	https://www.ncbi.nlm.nih.gov/sra/26516039
SB154	Gaucher M 509	unknown × unknown	DE		SAMN26516098	https://www.ncbi.nlm.nih.gov/sra/26516098
SB161	Gehrdener NA4/2,3	unknown × unknown	DE		SAMN26516100	https://www.ncbi.nlm.nih.gov/sra/26516100
SA754	Gel	unknown × unknown	RO		SAMN26515956	https://www.ncbi.nlm.nih.gov/sra/26515956
SB186	Giorgia	ISF 123 × Caccianese	IT		SAMN26516109	https://www.ncbi.nlm.nih.gov/sra/26516109
SA367	Grevenbroicher	unknown × unknown	DE		SAMN26515927	https://www.ncbi.nlm.nih.gov/sra/26515927
SB062	Groll's weise	unknown × unknown	DE		SAMN26516049	https://www.ncbi.nlm.nih.gov/sra/26516049
SB042	H 11/4	unknown × unknown	RO		SAMN26516036	https://www.ncbi.nlm.nih.gov/sra/26516036
SB121	H 15/25	unknown × unknown	RO		SAMN26516080	https://www.ncbi.nlm.nih.gov/sra/26516080
SA309	H 15/31	unknown × unknown	RO		SAMN26515921	https://www.ncbi.nlm.nih.gov/sra/26515921
SB038	H 15/35	unknown × unknown	RO		SAMN26516033	https://www.ncbi.nlm.nih.gov/sra/26516033
SB087	H 15/36	unknown × unknown	RO		SAMN26516062	https://www.ncbi.nlm.nih.gov/sra/26516062
SB280	H 184 Negus	unknown × unknown	unknown		SAMN26516136	https://www.ncbi.nlm.nih.gov/sra/26516136
SB089	H 21/16	unknown × unknown	RO		SAMN26516063	https://www.ncbi.nlm.nih.gov/sra/26516063
SB018	H 21/40 Cerna	unknown × unknown	RO		SAMN26516018	https://www.ncbi.nlm.nih.gov/sra/26516018
SA307	H 4/13	unknown × unknown	RO		SAMN26515920	https://www.ncbi.nlm.nih.gov/sra/26515920
SB055	H 41/15	unknown × unknown	RO		SAMN26516044	https://www.ncbi.nlm.nih.gov/sra/26516044
SB235	Halka	Van × Stella	CZ		SAMN26516124	https://www.ncbi.nlm.nih.gov/sra/26516124
SB114	Hedelfingenská	(random seedling from Stuttgart)	DE		SAMN26516076	https://www.ncbi.nlm.nih.gov/sra/26516076
SB247	Helga	Kaštánka × Moreau	CZ		SAMN26516129	https://www.ncbi.nlm.nih.gov/sra/26516129
SA501	H-III-7-2	unknown × unknown	RO		SAMN26515937	https://www.ncbi.nlm.nih.gov/sra/26515937
SA283	Holovouská chrupka	unknown, (seedling of Hedelfinger)	CZ		SAMN26515918	https://www.ncbi.nlm.nih.gov/sra/26515918
SB239	Horka	Van × open pollination	CZ		SAMN26516125	https://www.ncbi.nlm.nih.gov/sra/26516125
SA831	Hudson	Oswego × Giant	US		SAMN26515972	https://www.ncbi.nlm.nih.gov/sra/26515972
SA788	Huldra	Erianne × Allmän Gulröd Bigarra	SE		SAMN26515962	https://www.ncbi.nlm.nih.gov/sra/26515962
SB132	Charger	(random seedling)	GB		SAMN26516090	https://www.ncbi.nlm.nih.gov/sra/26516090
SA274	Chebros	unknown × unknown	BG		SAMN26515917	https://www.ncbi.nlm.nih.gov/sra/26515917
SB077	Cherry self fert. 4.6	Stella × unknown	HU		SAMN26516058	https://www.ncbi.nlm.nih.gov/sra/26516058
SB069	Chlumecká černá	(random seedling)	CZ		SAMN26516053	https://www.ncbi.nlm.nih.gov/sra/26516053
SA873	Ijunskaja Rannaja	unknown × unknown	RU		SAMN26515981	https://www.ncbi.nlm.nih.gov/sra/26515981
SB181	Italia 14	unknown × unknown	IT		SAMN26516108	https://www.ncbi.nlm.nih.gov/sra/26516108
SA448	Italia 2	unknown × unknown	IT		SAMN26515935	https://www.ncbi.nlm.nih.gov/sra/26515935
SB265	Jacinta	Kordia × Starking Hardy Giant.	CZ		SAMN26516135	https://www.ncbi.nlm.nih.gov/sra/26516135
SA961	Jubilee	Hedelfinger × Ramon Oliva	US		SAMN26515998	https://www.ncbi.nlm.nih.gov/sra/26515998
SA124	Justýna	unknown × unknown	CZ		SAMN26515908	https://www.ncbi.nlm.nih.gov/sra/26515908
SA703	Karesova Horicka	(random seedling)	CZ		SAMN26515940	https://www.ncbi.nlm.nih.gov/sra/26515940
SA118	Kasandra	Burlat × Sunburst	CZ		SAMN26515906	https://www.ncbi.nlm.nih.gov/sra/26515906
SA147	Kassins Auslese	(random seedling)	DE		SAMN26515910	https://www.ncbi.nlm.nih.gov/sra/26515910
SB395	Kassins Frühe	(random seedling)	DE		SAMN26516138	https://www.ncbi.nlm.nih.gov/sra/26516138
SA704	Kastanka (syn. Early Rivers)	unknown × unknown	GB		SAMN26515941	https://www.ncbi.nlm.nih.gov/sra/26515941
SB221	Katalin	Germersdorfi orias × Podyebrad	HU		SAMN26516121	https://www.ncbi.nlm.nih.gov/sra/26516121
SA993	Kišiněvskaja	unknown × unknown	MD		SAMN26516003	https://www.ncbi.nlm.nih.gov/sra/26516003
SB030	Knauffs Schwarze	unknown (region Werder-Havel)	DE		SAMN26516026	https://www.ncbi.nlm.nih.gov/sra/26516026
SA934	Konservnaja	unknown × unknown	RU		SAMN26515995	https://www.ncbi.nlm.nih.gov/sra/26515995
SA350	Kordia	(random seedling from Mr. Cernik,Techlovice)	CZ		SAMN26515924	https://www.ncbi.nlm.nih.gov/sra/26515924
SA928	Kristin	Emperor Francis × Gil Peck	US		SAMN26515993	https://www.ncbi.nlm.nih.gov/sra/26515993
SA727	Kunces Kirsche	unknown × unknown	unknown		SAMN26515950	https://www.ncbi.nlm.nih.gov/sra/26515950
SA832	Ladeho pozdni	(seedling of Ed Lade , syn. Hildesheim)	CZ		SAMN26515973	https://www.ncbi.nlm.nih.gov/sra/26515973
SA989	Ladzanska L-1	(random seedling)	SK		SAMN26516002	https://www.ncbi.nlm.nih.gov/sra/26516002
SA809	Lambert	Napoleon × Blackheart	US		SAMN26515969	https://www.ncbi.nlm.nih.gov/sra/26515969
SB188	Lamida	Lambert × open pollination	US		SAMN26516110	https://www.ncbi.nlm.nih.gov/sra/26516110
SA951	Lapins	Van × Stella	CA		SAMN26515996	https://www.ncbi.nlm.nih.gov/sra/26515996
SB015	Leopoldova	unknown × unknown	DE		SAMN26516015	https://www.ncbi.nlm.nih.gov/sra/26516015
SA713	Libejovicka rana	(random seedling)	CZ		SAMN26515945	https://www.ncbi.nlm.nih.gov/sra/26515945
SA380	Linda H 156	Hedelfingenska × Germersdorfska	HU		SAMN26515928	https://www.ncbi.nlm.nih.gov/sra/26515928
SB253	Livia	unknown × unknown	CZ		SAMN26516132	https://www.ncbi.nlm.nih.gov/sra/26516132
SA390	Lotka trzebnicka	unknown × unknown	PL		SAMN26515929	https://www.ncbi.nlm.nih.gov/sra/26515929
SA861	Lyonska rana	(random seedling)	FR		SAMN26515978	https://www.ncbi.nlm.nih.gov/sra/26515978
SA884	Magda (Magda T 23)	(seedling of Basler Adler)	CH		SAMN26515985	https://www.ncbi.nlm.nih.gov/sra/26515985
SA219	Mamutka = Zeisbergrova	(random seedling)	DE		SAMN26515914	https://www.ncbi.nlm.nih.gov/sra/26515914
SA926	Margit	Germersdorfer × open pollination	HU		SAMN26515992	https://www.ncbi.nlm.nih.gov/sra/26515992
SB241	Marta	unknown × unknown	CZ		SAMN26516126	https://www.ncbi.nlm.nih.gov/sra/26516126
SB125	Medňanská	unknown × unknown	SK		SAMN26516084	https://www.ncbi.nlm.nih.gov/sra/26516084
SA711	Merchant	Merton Glory × open pollination	GB		SAMN26515944	https://www.ncbi.nlm.nih.gov/sra/26515944
SA879	Merla	[Merton Late (Bella Agatha × Napoleon)] × open pollination	GB		SAMN26515984	https://www.ncbi.nlm.nih.gov/sra/26515984
SA737	Mermat	Merton Glory × open pollination	GB		SAMN26515953	https://www.ncbi.nlm.nih.gov/sra/26515953
SA800	Merpet	Merton Glory × open pollination	GB		SAMN26515966	https://www.ncbi.nlm.nih.gov/sra/26515966
SB122	Merton 11/45 USA	unknown × unknown	US		SAMN26516081	https://www.ncbi.nlm.nih.gov/sra/26516081
SB093	Merton 3/45 USA	unknown × unknown	US		SAMN26516065	https://www.ncbi.nlm.nih.gov/sra/26516065
SB091	Merton bigarreau	Knight's Early Black × Napoleon	GB		SAMN26516064	https://www.ncbi.nlm.nih.gov/sra/26516064
SB026	Merton Favourite	Knight's Early Black × Schrecken Bigarreau	GB		SAMN26516023	https://www.ncbi.nlm.nih.gov/sra/26516023
SB028	Merton Glory	Ursula Rivers × Noble	GB		SAMN26516025	https://www.ncbi.nlm.nih.gov/sra/26516025
SB014	Merton Grane	unknown × unknown	GB		SAMN26516014	https://www.ncbi.nlm.nih.gov/sra/26516014
SB011	Merton Heart M 503	unknown × unknown	GB		SAMN26516011	https://www.ncbi.nlm.nih.gov/sra/26516011
SB027	Merton Premier	Emperor Francis × Bedford Prolific	GB		SAMN26516024	https://www.ncbi.nlm.nih.gov/sra/26516024
SB036	Mohren Kirsch Von Hease	unknown × unknown	DE		SAMN26516032	https://www.ncbi.nlm.nih.gov/sra/26516032
SA718	Mona Cherry	unknown × unknown	US		SAMN26515947	https://www.ncbi.nlm.nih.gov/sra/26515947
SA828	Moretta di Cazzano	(random seedling)	IT		SAMN26515971	https://www.ncbi.nlm.nih.gov/sra/26515971
SB202	Moser	(random seedling)	DE		SAMN26516114	https://www.ncbi.nlm.nih.gov/sra/26516114
SA131	Müncheberská	unknown × unknown	DE		SAMN26515909	https://www.ncbi.nlm.nih.gov/sra/26515909
SA849	Nalina	Braunauer × open pollination	DE		SAMN26515975	https://www.ncbi.nlm.nih.gov/sra/26515975
SB025	Namare	Velká černá chrupka × unknown	DE		SAMN26516022	https://www.ncbi.nlm.nih.gov/sra/26516022
SA933	Namosa	Farnstaedter Schwarze × open pollination	DE		SAMN26515994	https://www.ncbi.nlm.nih.gov/sra/26515994
SB164	Nanni	Burlat × Valerij Ckalov	DE		SAMN26516102	https://www.ncbi.nlm.nih.gov/sra/26516102
SB073	Napoleonova	(random seedling)	DE		SAMN26516055	https://www.ncbi.nlm.nih.gov/sra/26516055
SA691	Německá rychlice	(random seedling)	DE		SAMN26515938	https://www.ncbi.nlm.nih.gov/sra/26515938
SA966	Noble	(random seedling)	GB		SAMN26515999	https://www.ncbi.nlm.nih.gov/sra/26515999
SB099	Nordwunder	unknown × unknown	DE		SAMN26516070	https://www.ncbi.nlm.nih.gov/sra/26516070
SB208	NY 1193	unknown × unknown	US		SAMN26516117	https://www.ncbi.nlm.nih.gov/sra/26516117
SB167	NY 13688	unknown × unknown	US		SAMN26516103	https://www.ncbi.nlm.nih.gov/sra/26516103
SB019	NY 1495	unknown × unknown	US		SAMN26516019	https://www.ncbi.nlm.nih.gov/sra/26516019
SA324	NY 3308	Windsor × open pollination	US		SAMN26515922	https://www.ncbi.nlm.nih.gov/sra/26515922
SB189	NY 5536	unknown × unknown	US		SAMN26516111	https://www.ncbi.nlm.nih.gov/sra/26516111
SB206	NY 6476	unknown × unknown	US		SAMN26516116	https://www.ncbi.nlm.nih.gov/sra/26516116
SB168	NY 8182 (Crispin)	unknown × unknown	US		SAMN26516104	https://www.ncbi.nlm.nih.gov/sra/26516104
SB170	NY 9801	unknown × unknown	US		SAMN26516105	https://www.ncbi.nlm.nih.gov/sra/26516105
SB171	NY6476 (Samerset)	Van × Vic	US		SAMN26516106	https://www.ncbi.nlm.nih.gov/sra/26516106
SB123	Oktávia	Schneiders Späte Knorpel × Rube	DE		SAMN26516082	https://www.ncbi.nlm.nih.gov/sra/26516082
SA901	Picanlon	unknown × unknown	IT		SAMN26515989	https://www.ncbi.nlm.nih.gov/sra/26515989
SA730	Pivka	(random seedling)	CZ		SAMN26515951	https://www.ncbi.nlm.nih.gov/sra/26515951
SB120	Pivovka	(random seedling from region Turnov)	CZ		SAMN26516079	https://www.ncbi.nlm.nih.gov/sra/26516079
SA745	Plavečský granát	[unknown (Jižní Morava)] × unknown	CZ		SAMN26515955	https://www.ncbi.nlm.nih.gov/sra/26515955
SA837	Pollux	Burlat × open pollination	NL		SAMN26515974	https://www.ncbi.nlm.nih.gov/sra/26515974
SA715	Precoce Nero di Vignole	unknown × unknown	IT		SAMN26515946	https://www.ncbi.nlm.nih.gov/sra/26515946
SB033	Přeúrodná srdcovka	(random seedling from region Prague)	CZ		SAMN26516029	https://www.ncbi.nlm.nih.gov/sra/26516029
SB074	Querfurter königskirsche	unknown (Napoleon) × unknown	DE		SAMN26516056	https://www.ncbi.nlm.nih.gov/sra/26516056
SA354	Rainer	Bing × Van	US		SAMN26515925	https://www.ncbi.nlm.nih.gov/sra/26515925
SA860	Ranna Laskovka	unknown × unknown	BG		SAMN26515977	https://www.ncbi.nlm.nih.gov/sra/26515977
SB201	Regina	Schneiders × Rube	DE		SAMN26516113	https://www.ncbi.nlm.nih.gov/sra/26516113
SB103	Reidler	(random seedling)	US		SAMN26516071	https://www.ncbi.nlm.nih.gov/sra/26516071
SA919	Rekord	unknown × unknown	RU		SAMN26515990	https://www.ncbi.nlm.nih.gov/sra/26515990
SA693	Rivan	Early Rivers × Van	SE		SAMN26515939	https://www.ncbi.nlm.nih.gov/sra/26515939
SA862	Rossii de Bistrita	unknown × unknown	RO		SAMN26515979	https://www.ncbi.nlm.nih.gov/sra/26515979
SA740	Roundel (M 521)	unknown × unknown	GB		SAMN26515954	https://www.ncbi.nlm.nih.gov/sra/26515954
SA798	Rusalka	unknown × unknown	RU		SAMN26515965	https://www.ncbi.nlm.nih.gov/sra/26515965
SA955	Salmo	Lambert × Van	CA		SAMN26515997	https://www.ncbi.nlm.nih.gov/sra/26515997
SA772	Sam	[V160140 (Windsor × open pollination)] × open pollination	CA		SAMN26515958	https://www.ncbi.nlm.nih.gov/sra/26515958
SB249	Sandra	Kordia × Seedling No. 13	CZ		SAMN26516130	https://www.ncbi.nlm.nih.gov/sra/26516130
SA725	Semenac c. 13	(random seedling from Riha)	CZ		SAMN26515949	https://www.ncbi.nlm.nih.gov/sra/26515949
SA995	Seneca	Early Purple Guigne × open pollination	US		SAMN26516004	https://www.ncbi.nlm.nih.gov/sra/26516004
SB115	Schauenburger	(random seedling)	DE		SAMN26516077	https://www.ncbi.nlm.nih.gov/sra/26516077
SB215	Schneiderova = Thurn Taxis	(random seedling)	DE		SAMN26516118	https://www.ncbi.nlm.nih.gov/sra/26516118
SB017	Schubacks Frühe Schwarze	unknown × unknown	DE		SAMN26516017	https://www.ncbi.nlm.nih.gov/sra/26516017
SB396	Simonis	unknown × unknown	DE		SAMN26516139	https://www.ncbi.nlm.nih.gov/sra/26516139
SA996	Skierniewice 1	unknown × unknown	PL		SAMN26516005	https://www.ncbi.nlm.nih.gov/sra/26516005
SB001	Skorospielka	unknown × unknown	RU		SAMN26516007	https://www.ncbi.nlm.nih.gov/sra/26516007
SB012	Sofijskaja Rannaja	unknown × unknown	BG		SAMN26516012	https://www.ncbi.nlm.nih.gov/sra/26516012
SB130	Solimavi	unknown × unknown	HU		SAMN26516088	https://www.ncbi.nlm.nih.gov/sra/26516088
SB151	Solnečnyj šar	(random seedling)	BG		SAMN26516096	https://www.ncbi.nlm.nih.gov/sra/26516096
SB131	Sparkle IR 476-1A	Empress Eugenie × open pollination	CA		SAMN26516089	https://www.ncbi.nlm.nih.gov/sra/26516089
SB013	Spitze Braune	unknown × unknown	DE		SAMN26516013	https://www.ncbi.nlm.nih.gov/sra/26516013
SB058	Star	Deacon × open pollination	CA		SAMN26516046	https://www.ncbi.nlm.nih.gov/sra/26516046
SB083	Stark gold sweet cherry	(random seedling)	US		SAMN26516060	https://www.ncbi.nlm.nih.gov/sra/26516060
SB197	Stark Hardy Giant	unknown × unknown	US		SAMN26516112	https://www.ncbi.nlm.nih.gov/sra/26516112
SB153	Starkrimson cherry	Bing × Stella	US		SAMN26516097	https://www.ncbi.nlm.nih.gov/sra/26516097
SB057	Stella	Lambert × John Innes 2420	CA		SAMN26516045	https://www.ncbi.nlm.nih.gov/sra/26516045
SB075	Sue	Bing × Schmidt	CA		SAMN26516057	https://www.ncbi.nlm.nih.gov/sra/26516057
SA301	Summit	Van × Sam	CA		SAMN26515919	https://www.ncbi.nlm.nih.gov/sra/26515919
SB128	Sunburst	Van × Stella	CA		SAMN26516086	https://www.ncbi.nlm.nih.gov/sra/26516086
SB233	Sylvana	Kordia × Van	CZ		SAMN26516123	https://www.ncbi.nlm.nih.gov/sra/26516123
SB159	Sylvia	Van × Sam	CA		SAMN26516099	https://www.ncbi.nlm.nih.gov/sra/26516099
SB205	Szegedi Orias	unknown × unknown	HU		SAMN26516115	https://www.ncbi.nlm.nih.gov/sra/26516115
SB129	Szomoyai F	unknown × unknown	HU		SAMN26516087	https://www.ncbi.nlm.nih.gov/sra/26516087
SA189	Šakvická	unknown × unknown	CZ		SAMN26515912	https://www.ncbi.nlm.nih.gov/sra/26515912
SB219	Švestičková	(unknown-landrace) × unknown	CZ		SAMN26516120	https://www.ncbi.nlm.nih.gov/sra/26516120
SB242	Tamara	Kruplodnaja × Van	CZ		SAMN26516127	https://www.ncbi.nlm.nih.gov/sra/26516127
SB022	Tavriščanka	unknown × unknown	RU		SAMN26516021	https://www.ncbi.nlm.nih.gov/sra/26516021
SB146	Těchlovan	Van × Kordia	CZ		SAMN26516095	https://www.ncbi.nlm.nih.gov/sra/26516095
SA777	Těchlovická I	unknown × unknown	CZ		SAMN26515960	https://www.ncbi.nlm.nih.gov/sra/26515960
SB260	Tim	Krupnoplodnaja × Van	CZ		SAMN26516134	https://www.ncbi.nlm.nih.gov/sra/26516134
SB085	Timpurii de Bystrita	Pietrose Donissen × Ramon Oliva	RO		SAMN26516061	https://www.ncbi.nlm.nih.gov/sra/26516061
SB039	Troprichterova	unknown × unknown	DE		SAMN26516034	https://www.ncbi.nlm.nih.gov/sra/26516034
SB016	Trušenskaja	unknown × unknown	RU		SAMN26516016	https://www.ncbi.nlm.nih.gov/sra/26516016
SB104	Ulster	Schmidt × Lambert	US		SAMN26516072	https://www.ncbi.nlm.nih.gov/sra/26516072
SB097	Ünterländer	unknown × unknown	DE		SAMN26516068	https://www.ncbi.nlm.nih.gov/sra/26516068
SA359	Uriase de Bystrita	unknown × unknown	RO		SAMN26515926	https://www.ncbi.nlm.nih.gov/sra/26515926
SB021	Valerij Tschkalov	Rozornaja (Cherry Rose) × open pollination	UA		SAMN26516020	https://www.ncbi.nlm.nih.gov/sra/26516020
SB044	Valeska	Rube × Stechmanns Bunte	DE		SAMN26516037	https://www.ncbi.nlm.nih.gov/sra/26516037
SB082	Van	Empress Eugenie × open pollination	CA		SAMN26516059	https://www.ncbi.nlm.nih.gov/sra/26516059
SB059	Vanda	Van × Kordia	CZ		SAMN26516047	https://www.ncbi.nlm.nih.gov/sra/26516047
SB050	Vega	Bing × [Victor (Windsor × open pollination)]	CA		SAMN26516041	https://www.ncbi.nlm.nih.gov/sra/26516041
SB047	Velvet	Windsor × open pollination	CA		SAMN26516040	https://www.ncbi.nlm.nih.gov/sra/26516040
SB065	Venus	Hedelfinger × Windsor	CA		SAMN26516051	https://www.ncbi.nlm.nih.gov/sra/26516051
SB178	Viktoria	unknown × unknown	unknown		SAMN26516107	https://www.ncbi.nlm.nih.gov/sra/26516107
SB230	Vilma	Kordia × Vic	CZ		SAMN26516122	https://www.ncbi.nlm.nih.gov/sra/26516122
SB118	Viola	Schneiders Späte Knorpel × Rube	DE		SAMN26516078	https://www.ncbi.nlm.nih.gov/sra/26516078
SB035	Vlachova	unknown × unknown	CZ		SAMN26516031	https://www.ncbi.nlm.nih.gov/sra/26516031
SB064	Vogue	Hedelfinger × Windsor	CA		SAMN26516050	https://www.ncbi.nlm.nih.gov/sra/26516050
SB127	Voltragen de knorpel	unknown × unknown	unknown		SAMN26516085	https://www.ncbi.nlm.nih.gov/sra/26516085
SB053	Werdersche braune	(random seedling)	DE		SAMN26516043	https://www.ncbi.nlm.nih.gov/sra/26516043
SB162	Wessel Höfst	(random seedling)	DE		SAMN26516101	https://www.ncbi.nlm.nih.gov/sra/26516101
SB071	Windsor	(random seedling)	CA		SAMN26516054	https://www.ncbi.nlm.nih.gov/sra/26516054
SA999	Winklerova	unknown × unknown	DE		SAMN26516006	https://www.ncbi.nlm.nih.gov/sra/26516006
SA150	Zweitfrühe	(random seedling)	DE		SAMN26515911	https://www.ncbi.nlm.nih.gov/sra/26515911
SB108	Želanka	(random seedling from region Prague)	CZ		SAMN26516075	https://www.ncbi.nlm.nih.gov/sra/26516075
Breeding Materials (BM)
Sample code	Genotype name	Parentage	Origin1)
SB495	10100	Van × Napoleonova	CZ		SAMN26516175	https://www.ncbi.nlm.nih.gov/sra/26516175
SB451	10157	Kaštánka × Moreau	CZ		SAMN26516154	https://www.ncbi.nlm.nih.gov/sra/26516154
SB498	10196	Krupnoplodnaja × Van	CZ		SAMN26516177	https://www.ncbi.nlm.nih.gov/sra/26516177
SB449	10202	Krupnoplodnaja × Van	CZ		SAMN26516153	https://www.ncbi.nlm.nih.gov/sra/26516153
SB511	10329	Kaštánka × Moreau	CZ		SAMN26516183	https://www.ncbi.nlm.nih.gov/sra/26516183
SB440	11588	Merton Late × Kordia	CZ		SAMN26516147	https://www.ncbi.nlm.nih.gov/sra/26516147
SB527	12769	unknown × open pollination	CZ		SAMN26516191	https://www.ncbi.nlm.nih.gov/sra/26516191
SB526	13272	Vic × Karešova	CZ		SAMN26516190	https://www.ncbi.nlm.nih.gov/sra/26516190
SB425	13324	Vic × Karešova	CZ		SAMN26516140	https://www.ncbi.nlm.nih.gov/sra/26516140
SB522	13563	Kordia × Vic	CZ		SAMN26516188	https://www.ncbi.nlm.nih.gov/sra/26516188
SB485	13577	Kordia × Vic	CZ		SAMN26516171	https://www.ncbi.nlm.nih.gov/sra/26516171
SB486	13804	Kordia × Merton Reward	CZ		SAMN26516172	https://www.ncbi.nlm.nih.gov/sra/26516172
SB542	13976	Kordia × Kaštánka	CZ		SAMN26516197	https://www.ncbi.nlm.nih.gov/sra/26516197
SB515	14580	Van × Kordia	CZ		SAMN26516184	https://www.ncbi.nlm.nih.gov/sra/26516184
SB483	14613	Krupnoplodnaja × Stella	CZ		SAMN26516170	https://www.ncbi.nlm.nih.gov/sra/26516170
SB452	15218	S.H.Giant × Zukunft	CZ		SAMN26516155	https://www.ncbi.nlm.nih.gov/sra/26516155
SB448	15357	(S.H.Giant x Kordia) × Žukov.s.kaja	CZ		SAMN26516152	https://www.ncbi.nlm.nih.gov/sra/26516152
SB518	15477	Kordia × S.H.Giant	CZ		SAMN26516186	https://www.ncbi.nlm.nih.gov/sra/26516186
SB516	15585	Kordia × Hudson	CZ		SAMN26516185	https://www.ncbi.nlm.nih.gov/sra/26516185
SB539	15922	Napoleonova × Moreau	CZ		SAMN26516196	https://www.ncbi.nlm.nih.gov/sra/26516196
SB455	16167	Krupnoplodnaja × Van	CZ		SAMN26516156	https://www.ncbi.nlm.nih.gov/sra/26516156
SB456	16169	Krupnoplodnaja × Stella	CZ		SAMN26516157	https://www.ncbi.nlm.nih.gov/sra/26516157
SB438	16171	Krupnoplodnaja × Stella	CZ		SAMN26516146	https://www.ncbi.nlm.nih.gov/sra/26516146
SB443	16653	S.H.Giant × Helga	CZ		SAMN26516148	https://www.ncbi.nlm.nih.gov/sra/26516148
SB444	16687	Vanda × Lapins	CZ		SAMN26516149	https://www.ncbi.nlm.nih.gov/sra/26516149
SB535	16695	Vanda × Lapins	CZ		SAMN26516195	https://www.ncbi.nlm.nih.gov/sra/26516195
SB446	16780	(Merton Late x Stella) × self-pollination	CZ		SAMN26516151	https://www.ncbi.nlm.nih.gov/sra/26516151
SB529	16782	Vanda × Rivan	CZ		SAMN26516192	https://www.ncbi.nlm.nih.gov/sra/26516192
SB480	16917	Kordia × Santina	CZ		SAMN26516168	https://www.ncbi.nlm.nih.gov/sra/26516168
SB481	16931	Aranka × Early Star	CZ		SAMN26516169	https://www.ncbi.nlm.nih.gov/sra/26516169
SB533	17003	Kordia × Santina	CZ		SAMN26516194	https://www.ncbi.nlm.nih.gov/sra/26516194
SB445	84703003	Burlat × open pollination	IT		SAMN26516150	https://www.ncbi.nlm.nih.gov/sra/26516150
SB463	Aida	Moldvai fekete × (Germersdorfer x open pollination)	HU		SAMN26516160	https://www.ncbi.nlm.nih.gov/sra/26516160
SB433	Annuška	unknown × unknown	UA		SAMN26516144	https://www.ncbi.nlm.nih.gov/sra/26516144
SB547	Areko	Kordia × Regina	DE		SAMN26516200	https://www.ncbi.nlm.nih.gov/sra/26516200
SB466	Axel	Van × (Emperor Francis x Napoleon (X-ray pyl))	DE		SAMN26516161	https://www.ncbi.nlm.nih.gov/sra/26516161
SB531	Carmen	Yellow Dragan × (Germersdorfer x open pollination)	HU		SAMN26516193	https://www.ncbi.nlm.nih.gov/sra/26516193
SB432	Doněctkij ugolog	unknown × unknown	UA		SAMN26516143	https://www.ncbi.nlm.nih.gov/sra/26516143
SB474	Earlise RiveDl	Starking Hardy Giant × Burlat	FR		SAMN26516165	https://www.ncbi.nlm.nih.gov/sra/26516165
SB459	Early Korvik	[mutace Korvik (Kordia x Vic)] × unknown	CZ		SAMN26516158	https://www.ncbi.nlm.nih.gov/sra/26516158
SB493	Elza	Kordia × Starking Hardy Giant	CZ		SAMN26516174	https://www.ncbi.nlm.nih.gov/sra/26516174
SB488	Felicita	Krupnoplodnaja × Stella	CZ		SAMN26516173	https://www.ncbi.nlm.nih.gov/sra/26516173
SB468	Fermina	Vittoria × open pollination	FR		SAMN26516162	https://www.ncbi.nlm.nih.gov/sra/26516162
SB479	Fernova	unknown × unknown	FR		SAMN26516167	https://www.ncbi.nlm.nih.gov/sra/26516167
SB524	Ferprime	Fercer × open pollination	FR		SAMN26516189	https://www.ncbi.nlm.nih.gov/sra/26516189
SB501	Fertard	Sunburst × open pollination	FR		SAMN26516178	https://www.ncbi.nlm.nih.gov/sra/26516178
SB504	Hertford	unknown × unknown	CZ		SAMN26516180	https://www.ncbi.nlm.nih.gov/sra/26516180
SB496	Christiana	Van × Kordia	CZ		SAMN26516176	https://www.ncbi.nlm.nih.gov/sra/26516176
SB502	Irena	Kordia × Merton Reward	CZ		SAMN26516179	https://www.ncbi.nlm.nih.gov/sra/26516179
SB470	Samba Sumste	(Stella x open pollination) × Stella	CA		SAMN26516163	https://www.ncbi.nlm.nih.gov/sra/26516163
SB472	Satin Sumele	Lapins × [2N-39-05 (Van x Stella)]	CA		SAMN26516164	https://www.ncbi.nlm.nih.gov/sra/26516164
SB435	Sestrenka	unknown × unknown	UA		SAMN26516145	https://www.ncbi.nlm.nih.gov/sra/26516145
SB475	Skeena	[2N60-07 (Bing x Stella)] × [2N-38-32 (Van x Stella)]	CA		SAMN26516166	https://www.ncbi.nlm.nih.gov/sra/26516166
SB429	Sonata	Lapins × [2N-39-5 (Van x Stella)]	CA		SAMN26516141	https://www.ncbi.nlm.nih.gov/sra/26516141
SB552	Staccato	Sweetheart × open pollination	CA		SAMN26516203	https://www.ncbi.nlm.nih.gov/sra/26516203
SB505	Sumbigo	Lapins × (Van x Stella)	CA		SAMN26516181	https://www.ncbi.nlm.nih.gov/sra/26516181
SB551	Sweet Early	Burlat × Sunburst	IT		SAMN26516202	https://www.ncbi.nlm.nih.gov/sra/26516202
SB431	Tajka	unknown × unknown	UA		SAMN26516142	https://www.ncbi.nlm.nih.gov/sra/26516142
SB520	VČ 22/85	(Van c. x Stella compact) × open pollination	CZ		SAMN26516187	https://www.ncbi.nlm.nih.gov/sra/26516187
SB549	VČ 23/58	Vanda × Stella	CZ		SAMN26516201	https://www.ncbi.nlm.nih.gov/sra/26516201
SB545	VČ 23/69	S.H.Giant × Stella	CZ		SAMN26516199	https://www.ncbi.nlm.nih.gov/sra/26516199
SB508	VČ 28/53	(Van x Napoleonova) × open pollination	CZ		SAMN26516182	https://www.ncbi.nlm.nih.gov/sra/26516182
SB544	VČ 31/17	(Kordia x Stella) × self-pollination	CZ		SAMN26516198	https://www.ncbi.nlm.nih.gov/sra/26516198
SB460	Vera	Ljana (Trusenszkaya 6) × Van	HU		SAMN26516159	https://www.ncbi.nlm.nih.gov/sra/26516159
1) Name of genotype according to GRIN database https://www.ars-grin.gov/
2) Country of origin according ISO 3166 Code list

## Sheet: Harvest characteristic
Time of harvest (CGR)												Genotypes of associated SNPs
Code	2012	2013	2014	2015	2016	2017	2018	2019	2020	Mean value	SD	chr1_21578907	chr4_4523736	chr4_16353619	chr6_17030992	chr7_28655493
SA108	7		9	8	8	8	14	14	13	10.125	2.80346	CC	TT	AG	TC	TT
SA118			17	10	12	9	14	14	13	12.7143	2.4908	CC	TT	AG	TC	TT
SA119			42	28	27	25	28	31	31	30.2857	5.17451	CC	TT	GG	CC	TT
SA124			35	37	27	25	35	31	31	31.5714	4.10077	CC	TT	GG	CC	TT
SA131	3		4	2	0	0	7	3	0	2.375	2.28788	CC	AT	AA	CC	TT
SA147	6		9	10	11	7	14	10	8	9.375	2.34187	CC	TT	AA	CC	TT
SA150	7	7	7	6	6	4	10	7	8	6.88889	1.52348	CC	TT	AG	TT	TT
SA189	18		20	23	21	13	21	17	16	18.625	3.03881	CC	TT	AA	CC	TT
SA216	16		12	18	14	8	18	19	23	16	4.33013	CC	TT	AG	TT	TT
SA219	23		27	30	27		25	25	23	25.7143	2.31234	CC	TT	GG	CC	TT
SA245	32		28		8		25		23	23.2	8.18291	CC	TT	AG	CC	AT
SA253	32		26	30	25		31	25	29	28.2857	2.71052	CC	TT	GG	CC	TT
SA274	27		31	30	25	26	35			29	3.41565	CC	TT	GG	CC	TT
SA283	34	23		40	32	27	38	26	26	30.75	5.80409	CC	TT	GG	CC	TT
SA301	22		28	28	28	28	38			28.6667	4.71405	CC	TT	GG	CC	TT
SA307	32		27	32	32	28	42	26		31.2857	4.9775	CC	TT	GG	CC	TT
SA309	31	28	27	32	32	21	38	26		29.375	4.74177	CC	TT	GG	CC	TT
SA324	24	18	23	30	32	27	38	26	26	27.1111	5.40462	CC	TT	GG	CC	TT
SA329	23		27	30	28		38	26	26	28.2857	4.43087	CC	TT	AG	CC	TT
SA350	34		35	40	32	31	39	26	28	33.125	4.59449	CC	TT	GG	CC	TT
SA354	23	15	30	34	32	22	38	27	28	27.6667	6.54896	CC	TT	GG	CC	TT
SA359	34		42	40	36	32	39			37.1667	3.48409	CC	TT	GG	CC	TT
SA367	37		42	42	36	22	42	27	36	35.5	6.9282	CC	TT	GG	CC	TT
SA380	29		34	34	36	22	37		29	31.5714	4.86554	CC	TT	GG	CC	TT
SA390	23		28	30	29	22	37			28.1667	4.94694	CC	TT	AG	CC	TT
SA395	39		49	44			42			43.5	3.64005	CC	TT	GG	CC	TT
SA397	36		29	34			37			34	3.08221	TC	TT	GG	CC	TT
SA422	27		26	28	29		37			29.4	3.92938	TC	TT	AG	TC	TT
SA423	13		12	16	18	13	21	17	18	16	2.91548	CC	TT	AG	CC	TT
SA439	20		27	28	23	19	28	21	21	23.375	3.49777	CC	TT	GG	CC	TT
SA448	14	12	18	21	19	11	21	14		16.25	3.7333	CC	TT	AG	CC	TT
SA450	22		26	28	26	26	28	25		25.8571	1.88442	CC	TT	AG	CC	TT
SA501	24		28	29	27	25	32	29		27.7143	2.4908	CC	TT	GG	CC	TT
SA691	2	2	1	6	0	4	0	0	0	1.66667	2	CC	AT	AA	CC	TT
SA693	4		1	7	0	4	7	3	0	3.25	2.63391	CC	AT	AA	TC	TT
SA703	11		12	14	13	8	17	10	8	11.625	2.86956	CC	TT	AG	TC	TT
SA704	10	10	6	10	8	8	14	10	11	9.66667	2.10819	CC	TT	AG	TC	TT
SA706	11		7	14	11	5	10	10	14	10.25	2.90474	CC	TT	AG	TC	TT
SA711	19		20	16	13		18	17	14	16.7143	2.37332	CC	TT	AG	CC	TT
SA713	14	11	7	14	11		17	11	11	12	2.78388	CC	AT	AG	CC	TT
SA715	11		9	18	13	11	17	17	16	14	3.20156	CC	TT	AG	TC	TT
SA718	20		22	23	18	11	21	17	16	18.5	3.64005	CC	TT	AG	TC	TT
SA719	11		11	14	14	11	17	11	12	12.625	2.05776	CC	TT	AA	CC	TT
SA725	19		21	18	15	11	18	17	16	16.875	2.80346	CC	TT	AG	TC	TT
SA727	19		21	23	18	13	18	19	21	19	2.78388	CC	TT	AG	CC	TT
SA730	20		23	28	21	18	25	25		22.8571	3.18158	CC	TT	AG	CC	TT
SA731	31		31	28	22		23	19	23	25.2857	4.36592	CC	TT	GG	CC	TT
SA737	16		20	28	21	13	21			19.8333	4.66964	CC	TT	AA	CC	TT
SA740	23		25	28	22	20	25	25	23	23.875	2.26039	CC	TT	AG	CC	TT
SA745	27		28	30	25	20	25	25		25.7143	2.91373	CC	TT	GG	CC	TT
SA754	30		27	30	25	26	31	25	29	27.875	2.26039	CC	TT	GG	CC	TT
SA758	31		30	30	27		31	25		29	2.23607	CC	TT	GG	CC	TT
SA772	24		23	28	22	18	31	25	23	24.25	3.66572	CC	TT	GG	CC	TT
SA776	33		32	30	28	28	35	26		30.2857	2.96235	CC	TT	GG	CC	TT
SA777	29		27	32	28	28	35	26	25	28.75	3.07205	CC	TT	GG	CC	TT
SA786	28		28		32	21	36	26		28.5	4.68152	CC	TT	GG	CC	TT
SA788	23		28	30	32	21	36	26		28	4.8107	CC	TT	GG	CC	TT
SA789	33		32	40	32		38	26	26	32.4286	4.95284	CC	TT	GG	CC	TT
SA794	23		24	30	25	21	36	26	23	26	4.52769	CC	TT	GG	TT	TT
SA798	23		24	34	22	21	36	26		26.5714	5.55125	CC	TT	GG	CC	TT
SA800	21	15	14	30	22		38	26		23.7143	7.83243	CC	TT	AA	CC	TT
SA805	26		29	34	32	21	36	26		29.1429	4.85294	CC	TT	GG	CC	TT
SA806	34		35	37	29	22	29	26	26	29.75	4.84123	CC	TT	GG	CC	TT
SA809	34		29	34	33	32	38	26	26	31.5	3.937	CC	TT	GG	CC	TT
SA827	33		40	40	36	31	39	27		35.1429	4.64231	CC	TT	GG	CC	TT
SA828	38		41	40	36	32	39			37.6667	2.98142	TC	TT	GG	CC	TT
SA831	37		41	40	36		39	27	36	36.5714	4.30472	TC	TT	GG	CC	AT
SA832	55		52	47	57	53	56	42	44	50.75	5.33268	TC	TT	GG	CC	AA
SA837	23		26	28	31		37			29	4.77493	CC	TT	AA	CC	TT
SA849			9							9	0	CC	TT	AA	CC	TT
SA853	11		7	14	11	11	17		14	12.1429	2.94854	CC	TT	AG	TC	TT
SA860	13		7	10	11	7	14	5	6	9.125	3.13996	CC	AT	AG	TC	TT
SA861	9	9	8	10	11	8	14	13	8	10	2.10819	CC	TT	AA	TC	TT
SA862	12	11	10	16	8	8	17	10		11.5	3.16228	CC	TT	AG	TC	TT
SA863	11		7	14	12	11	17	10	8	11.25	2.98957	CC	TT	AA	CC	TT
SA873	15		21	18	18	13	18	17	16	17	2.23607	CC	TT	AG	TC	TT
SA874	16	14	17	18	14	13	18	17	16	15.8889	1.72848	CC	TT	GG	TC	TT
SA878	19		17	18	18	15	23	17	16	17.875	2.26039	CC	TT	AG	CC	TT
SA879	20		25	29	25	18	23	25	18	22.875	3.65505	CC	TT	AG	CC	TT
SA884	13	12	17	14	11	8	18	13	16	13.5556	2.94811	CC	TT	AA	TC	TT
SA885	11		11	14	8	4	10	5	5	8.5	3.3541	CC	TT	AG	TC	TT
SA892	25		28		32	22	31			27.6	3.72022	CC	TT	GG	CC	AT
SA894			24	30	23		31	25	25	26.3333	3.03681	CC	TT	AG	CC	TT
SA901	39		42	40	32	28	42	26	26	34.375	6.66966	CC	TT	GG	CC	TT
SA919	26		28	34	32		39	27	26	30.2857	4.55802	CC	TT	GG	CC	TT
SA920	37		42	42	34	32	39		28	36.2857	4.86134	CC	TT	GG	CC	TT
SA926	26		33				37			32	4.54606	CC	TT	GG	CC	TT
SA928	30		27	30	31		36			30.8	2.92575	CC	TT	GG	CC	TT
SA933	36		28	34			37			33.75	3.49106	CC	TT	GG	CC	TT
SA934	18	14	26	27	21	14	22	21	21	20.4444	4.29757	CC	TT	AG	CC	TT
SA951	33		34	37	29	22	28	26	26	29.375	4.63512	CC	TT	GG	CC	TT
SA955	26		22	28	19	14	25	21	21	22	4.12311	CC	TT	GG	CC	TT
SA961	26	21	27	29	27	19	28	29	36	26.8889	4.60542	CC	TT	GG	CC	TT
SA966	34		30	34	29	26	28	29		30	2.77746	CC	TT	GG	CC	TT
SA983	20		28	23	21	14	22	21	21	21.25	3.59687	CC	TT	AG	CC	TT
SA987	24		24	23	21	19	28	21	21	22.625	2.59507	CC	TT	GG	CC	TT
SA989	26		29	30	32	28	36	26	25	29	3.42783	CC	TT	GG	CC	TT
SA993	0	0	0	0	0	0	0	0	0	0	0	CC	AT	AG	CC	TT
SA995	4						7		0	3.66667	2.86744	CC	AT	AG	TC	TT
SA996	10		7	7	6	5	10	3	3	6.375	2.54644	CC	AT	AG	CC	TT
SA999	11		7	10	7	7	14	5	6	8.375	2.82566	CC	AT	AG	CC	TT
SB001	14		7	10	8	7	14	3	6	8.625	3.60338	CC	AT	AG	CC	TT
SB002	18		25	28	13	13	17	17	14	18.125	5.20667	CC	TT	AG	TC	TT
SB004	9	9	9	10	8	7	14	10	11	9.66667	1.88562	CC	TT	AG	TC	TT
SB007	7	7	9	10	11	8	10	10	8	8.88889	1.36987	CC	TT	AG	TC	TT
SB011	12		17	14	13	11	17	17	14	14.375	2.23257	CC	TT	AA	CC	TT
SB012	16		18	21	13		17	11	12	15.4286	3.33197	CC	TT	AG	TC	TT
SB013	17		20	21	19		18	13	16	17.7143	2.4908	CC	TT	AG	CC	TT
SB014	17		22	23	18	15	21	17	14	18.375	3.07967	CC	TT	AG	CC	TT
SB015	29		27	23	22	20	25	25	29	25	3.04138	CC	TT	GG	CC	TT
SB016	12		17	16	18	13	18	13	14	15.125	2.26039	CC	TT	AG	TT	TT
SB017	10		12	14	18	11	21	13	14	14.125	3.44374	CC	TT	AA	CC	TT
SB018	19		23	23	19	20	25	25		22	2.44949	CC	TT	AG	CC	TT
SB019	11		12	16	13	11	17	10	14	13	2.34521	CC	TT	GG	TC	TT
SB021	10		9	10	12	8	14	10	11	10.5	1.73205	CC	TT	AA	TC	TT
SB022	13		16	18	13	13	18	17	16	15.5	2.06155	CC	TT	AG	TC	TT
SB025	22		27	28	20	18	25	19	21	22.5	3.5	CC	TT	GG	CC	TT
SB026	19		21	18	20		25	17	16	19.4286	2.7701	CC	TT	AG	CC	TT
SB027	20	16	20	18	14	13	18	19	21	17.6667	2.62467	CC	TT	AG	CC	TT
SB028	24		25	28	21		31	25		25.6667	3.14466	CC	TT	AG	CC	TT
SB030	16		20	18	14	13	21	17	21	17.5	2.87228	CC	TT	AG	CC	TT
SB031	24		21	25	19		23	17	23	21.7143	2.6573	CC	TT	AG	CC	TT
SB032	25		23	28	21	18	25	19	23	22.75	3.11247	CC	TT	AG	CC	TT
SB033	19		16	25	20	18	25			20.5	3.40343	CC	TT	AG	CC	TT
SB034	15		14	18	18	11	21	17	16	16.25	2.81736	CC	AT	GG	CC	TT
SB035	22	17	25	25	14	15	23	19	23	20.3333	3.97213	CC	TT	AG	CC	TT
SB036	23		28	28	21	18	23	19	23	22.875	3.44374	CC	TT	AG	CC	TT
SB038	32		30	28	21		31	25		27.8333	3.80424	CC	TT	GG	CC	TT
SB039	21		26	25	21	18	23	19	18	21.375	2.86956	CC	TT	AG	CC	TT
SB040	22		23	25	21	18	23	19	23	21.75	2.16506	CC	TT	AG	CC	TT
SB042	23		27	30	25		31	25	23	26.2857	2.96235	CC	TT	GG	CC	TT
SB044	19		20	28	21	18	23	19	23	21.375	3.03881	CC	TT	AG	CC	TT
SB045	22		26	28	21	15	23	19	23	22.125	3.75624	CC	TT	AG	TC	TT
SB046	20		21	28	21	20	31	25	23	23.625	3.80583	CC	TT	AG	CC	TT
SB047	23		26	28	21	18	25		23	23.4286	3.06394	CC	TT	GG	CC	TT
SB050	20		20	28	21	15	21	19	22	20.75	3.38194	CC	TT	GG	CC	TT
SB051	30		22	28	22		23	25	16	23.7143	4.23301	CC	TT	AG	CC	TT
SB053	19		20	18	20	18	25	25	25	21.25	2.98957	CC	TT	AG	CC	TT
SB055	31		31	30	25	26	38	25	29	29.375	4.02919	CC	TT	GG	CC	TT
SB057	30		27	30	25	21	31	25	29	27.25	3.19179	CC	TT	GG	CC	TT
SB058	31		33	32	27		31	25	26	29.2857	2.96235	CC	TT	GG	CC	TT
SB059	31		28	28	26	22	28	25	26	26.75	2.48747	CC	TT	GG	CC	TT
SB061	25	24	24	30	27	20	31	25		25.75	3.30719	CC	TT	GG	CC	TT
SB062	31		31	32	25	20	31	25	25	27.5	4.06202	CC	TT	GG	CC	TT
SB064	27		31	32	25	27	35	25	23	28.125	3.85479	CC	TT	GG	CC	TT
SB065	27		31	32	27	20	31	25		27.5714	3.92272	CC	TT	GG	CC	TT
SB068	33		28	37	27	27	31	25	26	29.25	3.83243	CC	TT	GG	CC	TT
SB069	33		31	30	32	27	35	26	26	30	3.16228	CC	TT	GG	CC	TT
SB071	33		27	30	28	27	35	26		29.4286	3.15582	CC	TT	GG	CC	TT
SB073	33		34	32	27	27	35	26		30.5714	3.49927	CC	TT	GG	CC	TT
SB074	33		32	32	25	20	31	25		28.2857	4.58925	CC	TT	GG	CC	TT
SB075	30		30	30	25	20	32	25	23	26.875	3.95087	CC	TT	GG	CC	TT
SB077	13	12	12	16	18	11	23	13		14.75	3.79967	CC	TT	AA	CC	TT
SB083	36		32	37	33	32	38	26	26	32.5	4.30116	CC	TT	GG	CC	AT
SB085	19	12	20	30	32	11	23	11	16	19.3333	7.39369	CC	TT	AG	TC	TT
SB087	30		27	32	32	28	42	26	26	30.375	4.94817	CC	TT	GG	CC	TT
SB089	33		36	40	36	28	42		26	34.4286	5.44734	CC	TT	GG	CC	TT
SB091	30		28	30	32		38	26		30.6667	3.77124	CC	TT	GG	CC	TT
SB093	32	30	29	40	32	28	38	26		31.875	4.53975	CC	TT	GG	CC	TT
SB095	23	17	24	28	22	21	36	26	23	24.4444	5.01356	CC	TT	AG	CC	TT
SB096	23	17	22	28	22	21	36	26	26	24.5556	5.07961	CC	TT	GG	CC	TT
SB097	23		28	40	32	21	36	26		29.4286	6.41109	CC	TT	GG	CC	TT
SB098	31	29	34	40	32		42	26		33.4286	5.34141	CC	TT	GG	CC	TT
SB099	33		31	37	36	28	38	26	26	31.875	4.56721	CC	TT	GG	CC	TT
SB103	23		20	30	29	21	36	26	23	26	5.04975	CC	TT	AG	CC	AT
SB104	23		27	30	28	28	38		26	28.5714	4.33778	CC	TT	GG	CC	TT
SB105	34		34	40	32	31	38	26	28	32.875	4.39993	CC	TT	GG	CC	TT
SB107	33	31	35	40	32	28	38	26	26	32.1111	4.70093	CC	TT	GG	CC	TT
SB108	23		28	30	28	21	36	26	26	27.25	4.26468	CC	TT	AG	CC	AT
SB114	34		35	40	29	25	39	26	28	32	5.43139	CC	TT	GG	CC	TT
SB115	37		42	40	33	32	38	26	29	34.625	5.19465	CC	TT	GG	TC	TT
SB118	31		34	29	29	25	28	27	36	29.875	3.40725	CC	TT	GG	CC	TT
SB120	33		34	40	32	32	39		28	34	3.89138	CC	TT	GG	CC	TT
SB121	26		27		34		39		26	30.4	5.23832	CC	TT	GG	CC	TT
SB122	36		37	40	34	28	39	27		34.4286	4.74664	CC	TT	GG	CC	TT
SB123	33		29	28	27	19	25	27	26	26.75	3.69966	CC	TT	GG	CC	TT
SB124	37		42	42	36	32	39	27	36	36.375	4.71533	CC	TT	GG	CC	AT
SB125	34		42	40	36	32	39	27	36	35.75	4.49305	CC	TT	GG	CC	TT
SB127	36		37	40	35	28	42	27	36	35.125	4.91013	CC	TT	GG	CC	TT
SB128	31		28	42	28	19	28	21	21	27.25	6.88749	CC	TT	GG	CC	TT
SB129	16		20	34		22	31			24.6	6.8	CC	TT	AG	CC	TT
SB130	26		32	34	36	32	37	27		32	3.89138	CC	TT	GG	CC	TT
SB131	30		29	34	29	22	37	27		29.7143	4.463	CC	TT	GG	CC	TT
SB132	36		42	44	34		42	27		37.5	5.88076	TC	TT	AG	CC	AA
SB134	15	13	14	25	22	22	37	19		20.875	7.30475	CC	TT	AG	CC	TT
SB135	26		28				37			30.3333	4.78423	CC	TT	GG	CC	TT
SB136	39		40	44	34		37			38.8	3.31059	CC	TT	GG	CC	TT
SB139	38		33	29	30		37	27	36	32.8571	3.97954	CC	TT	GG	CC	TT
SB146	26	25	28	28	26	26	28	27		26.75	1.08972	CC	TT	GG	CC	TT
SB151	34		37	37	39	32	42			36.8333	3.23608	CC	TT	GG	CC	TT
SB153	20		26	28	26	26	28	21	21	24.5	3.08221	CC	TT	GG	CC	TT
SB154	31		28	34	29	26	28	27	26	28.625	2.54644	CC	TT	GG	CC	TT
SB159	30	20	28	28	27	19	28	21	21	24.6667	4.05518	CC	TT	GG	CC	TT
SB161	36	31	39	44	35	26	32	27	28	33.1111	5.62622	CC	TT	GG	CC	TT
SB162	16	14	14	18	14	14	21	17	14	15.7778	2.34652	CC	TT	AG	CC	TT
SB164	16	13	14	21	19	11	22	14	16	16.2222	3.52066	CC	TT	AA	TC	TT
SB167	21	17	28	27	19	14	25	21	21	21.4444	4.32335	CC	TT	GG	CC	TT
SB168	35		32	44	29	26	28		28	31.7143	5.72499	CC	TT	GG	CC	TT
SB170	31		28	28	29	26	28	21	21	26.5	3.42783	CC	TT	GG	CC	TT
SB171			29	28						28.5	0.5	CC	TT	GG	CC	TT
SB178			36			26	32	31		31.25	3.56195	TC	TT	GG	CC	TT
SB181	20		28	28	26	26	28	21	21	24.75	3.26917	CC	TT	GG	CC	TT
SB186			27	31	19	19	28	21	21	23.7143	4.4949	CC	TT	GG	CC	TT
SB188	34		35	37	29	25	28	31		31.2857	3.95382	CC	TT	GG	CC	TT
SB189	20		27		26	25	28	21		24.5	2.98608	CC	TT	GG	CC	TT
SB197	32		28	29	29	26	31	25	26	28.25	2.33184	CC	TT	GG	CC	TT
SB202	16	13	12	16	18	13	21	14	14	15.2222	2.69888	CC	AT	GG	CC	TT
SB205	20		18	23	19	19	28	21	21	21.125	2.97647	CC	TT	AG	CC	TT
SB206	23				26	14	22	26	25	22.6667	4.14997	CC	TT	GG	CC	TT
SB208	21		27	29	27	19	22	21	21	23.375	3.46185	CC	TT	AG	CC	TT
SB215			28	29	27	19	28	21	36	26.8571	5.16661	CC	TT	GG	CC	TT
SB216	6	6	3	6	3	0	7	3	11	5	2.98142	CC	TT	AA	TC	TT
SB219	18		20	23	19	19	22	29		21.4286	3.49927	CC	TT	AG	CC	TT
SB221	36		30	34	29	25	28	29	36	30.875	3.75624	CC	TT	GG	CC	TT
SB230	36	23	40	37	32	27	35	31	31	32.4444	4.94663	CC	TT	GG	CC	TT
SB233	31	27	28	27	22	27	28	24	28	26.8889	2.42416	CC	TT	GG	CC	TT
SB239	23		27	24	27	21	28	24	26	25	2.23607	CC	TT	GG	CC	TT
SB241	9		20	14	14	11	16	14	13	13.875	3.05931	CC	TT	AG	TT	TT
SB242	35		34	37	32	27	35	31	31	32.75	2.94746	CC	TT	GG	CC	TT
SB244	4		0	6	3	4	10	3	4	4.25	2.68095	CC	AT	AA	TC	TT
SB247	8		12	8	12	8	14	14	11	10.875	2.42061	CC	TT	AA	CC	TT
SB249	35		33	28	27	25	28	24	26	28.25	3.59687	CC	TT	GG	CC	TT
SB251			40	28	22	21	28	24		27.1667	6.33553	CC	TT	GG	CC	TT
SB253			42	32	33	25	28	24	26	30	5.83095	CC	TT	GG	CC	TT
SB259			36	37	32	25	28	31	31	31.4286	3.88613	CC	TT	GG	CC	TT
SB260			40	37	32	27	28	24	28	30.8571	5.35667	CC	TT	GG	TC	TT
SB265		14	20	21	18	15	18	18	13	17.125	2.66634	CC	TT	AG	TC	TT
SB280	22	18	23	23	19	19	22	21	21	20.8889	1.72848	CC	TT	AG	CC	TT
SB377	38		34	40	32		49	26	26	35	7.57816	CC	TT	GG	CC	TT
SB395	6		8	10	11	8	14	10	8	9.375	2.28788	CC	TT	AA	CC	TT
SB396	21		20	28	22		23	25	29	24	3.20713	CC	TT	AG	CC	TT
SA708	8		8	7	11	6	14	10	8	9	2.39792	CC	TT	AA	CC	TT
SB201	34		30	30	32	31	31	25	25	29.75	2.98957	CC	TT	GG	CC	TT
SB082	29		28	32	28	21	35	26	25	28	4	CC	TT	GG	CC	TT
SB235	35	27	33	32	32	27	35	31	26	30.8889	3.24703	CC	TT	GG	CC	TT
Time of harvest (BM)												Genotypes of associated SNPs
Code	2012	2013	2014	2015	2016	2017	2018	2019	2020	Mean value	SD	chr1_21578907	chr4_4523736	chr4_16353619	chr6_17030992	chr7_28655493
SB425	21		30	23	18	33				25	5.62139	CC	TT	AG	CC	TT
SB429	31	18	35	36	32					30.4	6.46838	CC	TT	GG	CC	TT
SB431			39				28	34		33.6667	4.49691	CC	TT	AG	CC	TT
SB432	39	33	34	30	43	40		14		33.2857	8.90769	CC	TT	GG	TC	TT
SB433	39	24	34	35	43	40	35	39		36.125	5.39531	CC	TT	GG	TC	TT
SB435	42	35	50	40	43			48		43	4.96655	CC	TT	GG	TC	TT
SB438	42	39	39	44				32	38	39	3.74166	CC	TT	GG	CC	TT
SB440	42	33	45	44	43	40		34	38	39.875	4.22604	CC	TT	GG	CC	AT
SB443	11	9	14	12			17			12.6	2.72764	CC	TT	AG	CC	TT
SB444	35	25	34	35			28			31.4	4.12795	CC	TT	GG	CC	TT
SB445		27	25	26			21	28	23	25	2.38048	CC	TT	AG	CC	TT
SB446		27	34	40		42				35.75	5.84701	CC	TT	GG	CC	TT
SB448	30	20	25	22			23	21	21	23.1429	3.18158	CC	TT	GG	CC	TT
SB449	35	33	25	27	39	25	23	34		30.125	5.46437	CC	TT	GG	TC	TT
SB451	30		15	14			17	12	18	17.6667	5.84998	CC	TT	GG	TC	TT
SB452	44	35	34	23	32	42	23	28	29	32.2222	7.02025	CC	TT	GG	CC	TT
SB455	30	33	18	27	32	11	23	24		24.75	6.99553	CC	TT	GG	CC	TT
SB456	35	24	29	27				28	23	27.6667	3.90157	CC	TT	GG	TC	TT
SB459	30	24	25	27	27	25	29	32	27	27.3333	2.44949	CC	TT	GG	CC	TT
SB460	28	24	25	22	32		29	24	21	25.625	3.49777	CC	TT	GG	CC	TT
SB436	42	35	45	40				32	36	38.3333	4.42217	CC	TT	GG	CC	TT
SB463	31	27	23	22	32		21		23	25.5714	4.13546	CC	TT	GG	CC	TT
SB466	46	35	42	36	41		37	45	43	40.625	3.90312	CC	TT	GG	CC	TT
SB468	46	40	30	32	36	33	23	34	32	34	6.0553	CC	TT	GG	CC	TT
SB470	30	27	35	22	32			28	23	28.1429	4.32364	CC	TT	GG	CC	TT
SB472	37	30	29		41		29	34	29	32.7143	4.43087	CC	TT	GG	CC	TT
SB474	16	6	10	8	12	15	17	10	17	12.3333	3.85861	CC	TT	AG	CC	TT
SB475	46	33	45	40	48			45	43	42.8571	4.64231	CC	TT	GG	CC	TT
SB479			35	40	48		35	32	34	37.3333	5.34374	CC	TT	GG	CC	TT
SB480	46	43		29	32			34		36.8	6.55439	CC	TT	GG	CC	TT
SB481			16	5	12		18	12	17	13.3333	4.38432	CC	TT	AA	CC	TT
SB483	36	25	30	26	32	36	29	34	27	30.5556	3.94718	CC	TT	GG	TC	TT
SB485	46		37	32	32	36	35	28	38	35.5	5	CC	TT	GG	CC	TT
SB486	46	34	37	32	47	36	29	32	36	36.5556	5.81399	CC	TT	GG	CC	TT
SB488	46	34	25	32	36	25	30	32	27	31.8889	6.17242	CC	TT	GG	TC	TT
SB493	31	20	23	23	36	21	24	28	28	26	4.89898	CC	TT	GG	CC	TT
SB495	45	40	31	32	47	36	30	28	32	35.6667	6.44636	CC	TT	GG	CC	TT
SB496	37	27	27	26		25	23	24	21	26.25	4.49305	CC	TT	GG	CC	TT
SB498	46	36	37	32		36		39	31	36.7143	4.58925	CC	TT	GG	TC	TT
SB501	46	47	37	41	47	42		45	43	43.5	3.24037	CC	TT	GG	CC	TT
SB502	44		45	41	43	42	37		38	41.4286	2.7701	CC	TT	GG	CC	TT
SB504	37	27	37	26	47	33	32	39	29	34.1111	6.2795	CC	TT	GG	CC	TT
SB505		27	37	34	47	33	32	28	29	33.375	6.0195	CC	TT	GG	CC	TT
SB508	12		8	12		5	9	10	8	9.14286	2.29463	CC	TT	AG	TC	TT
SB511	9	5	8	8		6	14	12	8	8.75	2.77263	CC	TT	AA	TC	TT
SB515	40	30	30	32	47	33	29	28	31	33.3333	5.84998	CC	TT	GG	CC	TT
SB516	40	30	37	32	47	36	31	32	33	35.3333	5.12076	TC	TT	GG	CC	AT
SB518		47	45	41	47	42	31	45	43	42.625	4.84607	CC	TT	GG	CC	TT
SB520		47	45	41	47	42		39	36	42.4286	3.8492	CC	TT	GG	CC	TT
SB522			50	47	57	46	37	50	50	48.1429	5.59154	CC	TT	GG	CC	TT
SB524	11	11	8	8		8	9	14		9.85714	2.09956	CC	TT	AG	CC	TT
SB526			27	16		25	23	32	21	24	4.96655	CC	TT	GG	CC	TT
SB527		24	27	26	47	32	29	32	23	30	7.14143	CC	TT	GG	CC	TT
SB529		34	30	26		36	29			31	3.57771	CC	TT	GG	CC	TT
SB531		24	30	26	36	32	29	28	23	28.5	4	CC	TT	GG	CC	TT
SB533			30	19	20	20	23			22.4	4.02989	CC	TT	GG	CC	TT
SB535			37	26	20	32	32			29.4	5.8515	CC	TT	GG	CC	TT
SB539			23		12	11	17	10	18	15.1667	4.5977	CC	TT	AG	CC	TT
SB542			37	33	28	29	32	31	29	31.2857	2.86428	CC	TT	GG	CC	TT
SB544			30	26	18			17	18	21.8	5.23068	CC	TT	AG	TC	TT
SB545			30	23	41	28	32		23	29.5	6.13052	CC	TT	GG	CC	TT
SB547			37	37	35	32	32	31	31	33.5714	2.49898	CC	TT	GG	CC	TT
SB549				16	15	20	23	21	18	18.8333	2.79384	CC	TT	GG	CC	TT
SB551					14	11	21	10	8	12.8	4.53431	CC	TT	AG	CC	TT
SB552			49	59	57	53	56			54.8	3.48712	CC	TT	GG	CC	TT

## Sheet: Colour characteristics
Fruit colour (CGR)												Genotypes of associated SNPss of associated SNPs						Flesh colour (CGR)												Genotypes of associated SNPs
Code	2012	2013	2014	2015	2016	2017	2018	2019	2020	Mean value	SD	chr1_41003304	chr3_6272221	chr3_19315249	chr3_23939472	chr4_15747406		Code	2012	2013	2014	2015	2016	2017	2018	2019	2020	Mean value	SD	chr1_41003304	chr2_3072021	chr3_23939472	chr3_24544649	chr3_25100670	chr6_24854866	chr7_18661295
SA108	7		9	9	9	8	8	8	7	8.125	0.780625	TT	AA	CC	CC	GG		SA108	7		9	8	8	7	7	8	7	7.625	0.695971	TT	AA	CC	--	CC	CC	TT
SA118			7	7	7	7	7	7	7	7	0	TT	AA	CC	GC	GG		SA118			6	6	6	6	7	6	6	6.14286	0.349927	TT	AA	GC	-T	CC	CC	TT
SA119			8	8	8	8	8	8	8	8	0	TT	AA	CC	CC	GG		SA119			8	7	7	7	7	7	6	7	0.534522	TT	AA	CC	TT	CC	CC	TT
SA124			7	7	7	7	8	8	8	7.42857	0.494872	TT	AA	-C	GC	GG		SA124			6	6	6	6	7	7	6	6.28571	0.451754	TT	TA	GC	-T	CC	CC	TT
SA131	6		6	6	6	6	7	6	5	6	0.5	TT	AA	-C	GC	GG		SA131	6		6	5	5	5	7	7	6	5.875	0.780625	TT	AA	GC	TT	CC	CC	TT
SA147	8		8	8	8	8	8	8	7	7.875	0.330719	TT	AA	CC	CC	GG		SA147	7		7	8	8	8	8	8	8	7.75	0.433013	TT	AA	CC	TT	CC	CC	TT
SA150	9	9	9	8	8	8	8	8	8	8.33333	0.471405	TT	AA	CC	CC	GG		SA150	9	9	9	8	8	8	8	8	8	8.33333	0.471405	TT	AA	CC	--	CC	CC	TT
SA189	8		8	8	8	8	8	8	8	8	0	TT	AA	CC	GC	GG		SA189	8		8	8	8	8	7	8	7	7.75	0.433013	TT	AA	GC	-T	CC	CC	TT
SA216	8		7	8	8	9	9	9	9	8.375	0.695971	TT	AA	CC	CC	GG		SA216	8		7	8	8	8	8	9	9	8.125	0.599479	TT	AA	CC	--	CC	CC	TT
SA219	8		8	8	8		7	8	8	7.85714	0.349927	TT	AA	-C	GC	GG		SA219	7		6	8	7		7	7	7	7	0.534522	TT	AA	GC	-T	CC	CC	TT
SA245	9		9		9		9		9	9	0	TT	AA	-C	GC	GG		SA245	9		9		9		9		9	9	0	TT	AA	GC	-T	CC	CC	TT
SA253	9		9	9	9		9	9	9	9	0	TT	AA	-C	CC	GG		SA253	8		8	9	8		8	9	8	8.28571	0.451754	TT	AA	CC	--	CC	CC	TT
SA274	7		8	8	8	8	8			7.83333	0.372678	TT	AA	-C	GC	GG		SA274	5		6	7	8	8	8			7	1.1547	TT	TA	GC	TT	CC	CC	TT
SA283	8	8		8	8	8	8	8	8	8	0	TT	AA	-C	GC	GG		SA283	7	8		7	7	7	7	7	8	7.25	0.433013	TT	AA	GC	-T	CC	CC	TT
SA301	7		7	7	7	7	8			7.16667	0.372678	TT	AA	-C	GC	GG		SA301	5		6	5	5	5	6			5.33333	0.471405	TT	AA	GC	TT	CC	CC	TT
SA307	8		8	8	8	8	9	9		8.28571	0.451754	TT	AA	CC	CC	GG		SA307	6		4	4	4	4	7	8		5.28571	1.57791	TT	AA	CC	TT	CC	CC	TT
SA309	8	8	8	8	8	8	9	9		8.25	0.433013	TT	AA	-C	GC	GG		SA309	6	5	5	5	5	5	7	7		5.625	0.856957	TT	AA	GC	-T	CC	CC	TT
SA324	8	8	8	8	8	9	9	9	9	8.44444	0.496904	TT	AA	CC	CC	GG		SA324	7	7	7	8	8	9	9	9	9	8.11111	0.87489	TT	AA	CC	--	CC	CC	TT
SA329	8		9	8	8		9	9	8	8.42857	0.494872	TT	AA	-C	GC	GG		SA329	7		8	7	7		8	8	7	7.42857	0.494872	TT	AA	GC	TT	CC	CC	TT
SA350	8		8	8	8	8	9	9	8	8.25	0.433013	TT	AA	CC	CC	GG		SA350	7		7	7	7	7	8	8	7	7.25	0.433013	TT	AA	CC	-T	CC	CC	TT
SA354	3	3	3	3	3	3	3	3	3	3	0	TT	AA	--	GG	GG		SA354	2	2	2	2	2	2	2	2	2	2	0	TT	AA	GG	TT	CC	CC	TT
SA359	7		7	7	7	7	8			7.16667	0.372678	TT	AA	CC	GC	GG		SA359	6		6	6	6	6	6			6	0	TT	AA	GC	TT	CC	CC	TT
SA367	3		3	3	3	4	4	3	3	3.25	0.433013	TT	AA	--	GG	GG		SA367	2		2	2	2	2	2	2	2	2	0	TT	AA	GG	TT	CC	CC	TT
SA380	8		8	8	8	8	8		8	8	0	TT	AA	CC	CC	GG		SA380	8		8	8	8	7	7		7	7.57143	0.494872	TT	TA	CC	-T	CC	CC	TT
SA390	8		9	9	9	8	9			8.66667	0.471405	TT	AA	CC	GC	GG		SA390	7		8	8	8	8	9			8	0.57735	TT	TA	GC	-T	CC	CC	TT
SA395	4		6	7			7			6	1.22474	TT	AA	--	GC	GG		SA395	3		4	4			4			3.75	0.433013	TT	AA	GC	-T	CC	CC	TT
SA397	8		8	8			9			8.25	0.433013	TT	AA	-C	CC	GG		SA397	6		6	6			8			6.5	0.866025	TT	TA	CC	--	CC	CC	TT
SA422	8		8	9	9		8			8.4	0.489898	TT	AA	-C	GC	GG		SA422	8		9	9	9		9			8.8	0.4	TT	AA	GC	-T	CC	TC	CT
SA423	8		8	8	8	8	8	8	8	8	0	TT	AA	CC	CC	GG		SA423	8		8	8	8	8	7	8	7	7.75	0.433013	TT	AA	CC	-T	CC	CC	CT
SA439	7		7	9	9	8	8	8	8	8	0.707107	TT	AA	--	GC	GG		SA439	6		7	8	8	7	7	7	6	7	0.707107	TT	AA	GC	-T	CC	CC	TT
SA448	8	8	8	8	8	8	8	8		8	0	TT	AA	CC	GC	GG		SA448	6	6	7	7	7	8	8	7		7	0.707107	TT	AA	GC	TT	CC	CC	TT
SA450	3		3	3	3	3	3	3		3	0	TT	AA	CC	GC	GG		SA450	1		1	1	1	1	2	2		1.28571	0.451754	TT	AA	GC	TT	TC	CC	CT
SA501	7		7	7	8	8	8	8		7.57143	0.494872	TT	AA	CC	GC	GG		SA501	8		7	7	7	7	7	7		7.14286	0.349927	TT	AA	GC	TT	CC	CC	TT
SA691	6	6	6	7	6	8	7	6	5	6.33333	0.816497	CT	AA	CC	CC	GG		SA691	6	6	6	7	7	8	7	7	5	6.55556	0.831479	CT	AA	CC	-T	CC	CC	TT
SA693	6		6	6	6	6	7	6	6	6.125	0.330719	TT	AA	-C	GC	GG		SA693	6		5	6	5	6	6	6	5	5.625	0.484123	TT	AA	GC	-T	CC	CC	TT
SA703	7		8	8	8	8	8	7	7	7.625	0.484123	TT	AA	-C	GC	GG		SA703	7		7	7	7	7	7	7	6	6.875	0.330719	TT	TA	GC	-T	CC	CC	CT
SA704	7	7	8	8	8	8	8	8	7	7.66667	0.471405	TT	AA	-C	GC	GG		SA704	7	7	7	8	8	8	8	8	7	7.55556	0.496904	TT	TA	GC	-T	CC	CC	CT
SA706	8		9	9	9	9	9	9	8	8.75	0.433013	TT	AA	CC	CC	GG		SA706	8		9	9	9	8	9	9	8	8.625	0.484123	TT	AA	CC	--	CC	CC	TT
SA711	6		7	7	8		7	7	7	7	0.534522	TT	AA	-C	GC	GG		SA711	5		6	7	7		6	6	6	6.14286	0.638877	TT	AA	GC	-T	CC	CC	TT
SA713	7	7	7	7	7		7	8	7	7.125	0.330719	CT	TA	-C	GC	GG		SA713	6	6	6	6	6		6	6	6	6	0	CT	AA	GC	-T	CC	CC	CT
SA715	8		9	8	8	8	8	8	8	8.125	0.330719	TT	TA	CC	GC	GG		SA715	8		9	8	8	8	8	8	8	8.125	0.330719	TT	AA	GC	-T	CC	TC	TT
SA718	7		8	8	8	8	8	8	7	7.75	0.433013	TT	AA	-C	GC	GG		SA718	7		7	7	7	6	7	6	6	6.625	0.484123	TT	AA	GC	-T	CC	CC	TT
SA719	8		9	9	8	8	8	8	9	8.375	0.484123	TT	AA	CC	CC	GG		SA719	8		8	9	8	8	8	8	8	8.125	0.330719	TT	AA	CC	-T	CC	CC	CT
SA725	8		8	8	8	8	8	8	7	7.875	0.330719	TT	AA	-C	GC	GG		SA725	7		7	7	7	7	7	8	7	7.125	0.330719	TT	AA	GC	-T	CC	CC	CT
SA727	3		4	3	3	3	3	3	3	3.125	0.330719	TT	AA	--	GG	GG		SA727	2		2	2	2	2	2	2	2	2	0	TT	TA	GG	TT	CC	CC	TT
SA730	8		7	8	8	8	7	8		7.71429	0.451754	TT	AA	CC	CC	GG		SA730	7		6	8	8	8	8	8		7.57143	0.728431	TT	AA	CC	-T	TC	CC	CT
SA731	3		3	3	3		3	3	3	3	0	TT	AA	--	GG	GG		SA731	2		2	2	2		2	2	2	2	0	TT	AA	GG	TT	CC	CC	TT
SA737	7		8	9	9	8	8			8.16667	0.687184	TT	AA	--	GC	GG		SA737	7		7	9	8	8	8			7.83333	0.687184	TT	AA	GC	-T	CC	CC	TT
SA740	8		9	9	8	8	8	8	8	8.25	0.433013	TT	AA	-C	GC	GG		SA740	8		9	8	8	8	8	8	8	8.125	0.330719	TT	AA	GC	-T	CC	CC	TT
SA745	8		7	8	8	8	8	8		7.85714	0.349927	TT	TA	CC	GC	GG		SA745	6		6	7	7	6	7	7		6.57143	0.494872	TT	AA	GC	-T	CC	CC	TT
SA754	9		8	8	8	8	8	8	8	8.125	0.330719	TT	AA	--	GC	GG		SA754	8		8	8	8	8	8	7	7	7.75	0.433013	TT	AA	GC	-T	CC	CC	TT
SA758	8		9	9	8		9	9		8.66667	0.471405	TT	AA	CC	CC	GG		SA758	8		9	9	7		9	9		8.5	0.763763	TT	AA	CC	--	CC	CC	TT
SA772	8		8	8	8	8	8	9	8	8.125	0.330719	TT	AA	-C	CC	GG		SA772	7		6	7	7	7	8	8	7	7.125	0.599479	TT	AA	CC	-T	CC	CC	TT
SA776	8		8	9	8	8	8	8		8.14286	0.349927	TT	AA	--	GC	GG		SA776	8		7	8	7	7	7	7		7.28571	0.451754	TT	AA	GC	-T	CC	CC	TT
SA777	8		9	9	9	9	9	9	9	8.875	0.330719	TT	AA	-C	GC	GG		SA777	8		9	9	9	9	9	9	9	8.875	0.330719	TT	AA	GC	-T	CC	CC	CT
SA786	8		8		8	8	8	8		8	0	TT	AA	CC	GC	GG		SA786	7		6		7	7	7	7		6.83333	0.372678	TT	AA	GC	-T	TC	CC	CT
SA788	8		8	8	8	8	9	9		8.28571	0.451754	TT	AA	CC	GC	GG		SA788	8		8	7	8	7	8	9		7.85714	0.638877	TT	AA	GC	-T	CC	CC	CT
SA789	3		4	4	4		4	3	3	3.57143	0.494872	TT	AA	--	GG	GG		SA789	2		3	2	2		2	2	2	2.14286	0.349927	TT	TA	GG	TT	CC	CC	TT
SA794	8		9	9	9	9	9	9	9	8.875	0.330719	TT	AA	CC	CC	GG		SA794	8		8	9	9	9	9	9	9	8.75	0.433013	TT	AA	CC	--	CC	CC	TT
SA798	3		3	3	3	3	3	3		3	0	TT	AA	--	GG	GG		SA798	2		2	2	2	2	2	2		2	0	TT	AA	GG	TT	CC	CC	TT
SA800	3	3	3	3	3		4	4		3.28571	0.451754	TT	AA	--	GG	GG		SA800	2	2	2	2	2		2	2		2	0	TT	AA	GG	TT	CC	CC	TT
SA805	9		8	8	8	8	9	8		8.28571	0.451754	TT	AA	CC	CC	GG		SA805	7		7	7	8	8	8	8		7.57143	0.494872	TT	AA	CC	-T	CC	CC	TT
SA806	8		9	8	8	8	8	8	7	8	0.5	TT	AA	-C	GC	GG		SA806	7		8	8	7	7	7	6	6	7	0.707107	TT	AA	GC	-T	CC	CC	TT
SA809	8		8	8	8	8	8	8	8	8	0	TT	AA	-C	GC	GG		SA809	8		7	7	7	8	8	8	7	7.5	0.5	TT	AA	GC	-T	CC	CC	TT
SA827	7		7	7	7	8	8	8		7.42857	0.494872	TT	AA	--	GC	GG		SA827	6		5	5	6	7	7	7		6.14286	0.832993	TT	AA	GC	-T	CC	CC	TT
SA828	8		7	7	7	7	7			7.16667	0.372678	TT	AA	--	GC	GG		SA828	5		6	5	6	6	6			5.66667	0.471405	TT	AA	GC	-T	CC	CC	TT
SA831	7		8	7	7		7	7	7	7.14286	0.349927	TT	AA	CC	GC	GG		SA831	5		8	8	7		6	6	6	6.57143	1.04978	TT	TA	GC	--	CC	TC	TT
SA832	6		4	4	4	4	4	5	4	4.375	0.695971	CT	AA	-C	GG	GG		SA832	3		3	3	3	3	3	3	3	3	0	CT	AA	GG	-T	CC	CC	TT
SA837	8		8	8	8		8			8	0	TT	AA	CC	GC	GG		SA837	7		9	9	9		9			8.6	0.8	TT	AA	GC	-T	CC	CC	TT
SA849			7							7	0	TT	AA	-C	GC	GG		SA849			7							7	0	TT	AA	GC	TT	CC	TC	TT
SA853	8		8	8	8	8	8		7	7.85714	0.349927	TT	AA	CC	CC	GG		SA853	8		8	8	8	8	8		7	7.85714	0.349927	TT	AA	CC	--	CC	CC	TT
SA860	7		9	7	7	7	7	6	6	7	0.866025	TT	AA	CC	GC	GG		SA860	7		7	6	6	7	6	6	6	6.375	0.484123	TT	TA	GC	-T	CC	CC	CT
SA861	7	7	7	7	7	7	7	8	7	7.11111	0.31427	TT	AA	CC	GC	GG		SA861	7	7	6	7	7	6	7	6	6	6.55556	0.496904	TT	AA	GC	--	CC	TC	TT
SA862	8	8	8	8	8	8	8	8		8	0	TT	AA	-C	GC	GG		SA862	8	8	8	7	7	7	7	7		7.375	0.484123	TT	TA	GC	--	CC	TC	TT
SA863	7		7	7	7	8	8	8	7	7.375	0.484123	TT	TA	CC	GC	GG		SA863	7		7	7	7	7	7	8	7	7.125	0.330719	TT	AA	GC	-T	CC	CC	TT
SA873	7		8	7	8	8	7	7	7	7.375	0.484123	TT	AA	-C	GC	GG		SA873	6		7	7	7	7	7	7	7	6.875	0.330719	TT	AA	GC	-T	CC	CC	TT
SA874	8	8	9	8	8	8	8	8	8	8.11111	0.31427	TT	AA	CC	CC	GG		SA874	8	7	8	8	8	7	8	9	8	7.88889	0.566558	TT	AA	CC	--	CC	CC	TT
SA878	7		7	7	7	7	8	8	7	7.25	0.433013	TT	AA	-C	GC	GG		SA878	7		6	7	7	7	8	8	7	7.125	0.599479	TT	AA	GC	-T	CC	CC	TT
SA879	3		3	3	3	3	3	3	3	3	0	CT	AA	--	GG	GG		SA879	2		2	2	2	2	2	2	2	2	0	CT	AA	GG	TT	CC	TC	TT
SA884	9	9	9	9	9	9	9	8	8	8.77778	0.41574	TT	TA	-C	GC	GG		SA884	8	9	8	9	8	9	9	8	8	8.44444	0.496904	TT	AA	GC	-T	CC	TC	TT
SA885	9		9	9	9	9	9	8	9	8.875	0.330719	TT	AA	CC	CC	GG		SA885	5		5	5	9	9	9	8	9	7.375	1.86665	TT	AA	CC	--	CC	CC	TT
SA892	8		8		8	8	8			8	0	TT	AA	CC	GC	GG		SA892	5		5		5	4	4			4.6	0.489898	TT	AA	GC	-T	CC	CC	TT
SA894			8	9	8		9	9	9	8.66667	0.471405	TT	AA	-C	CC	GG		SA894			7	8	7		8	8	8	7.66667	0.471405	TT	AA	CC	--	CC	CC	TT
SA901	3		3	3	3	3	3	3	3	3	0	TT	AA	-C	GG	GG		SA901	2		2	2	2	2	2	2	2	2	0	TT	TA	GG	-T	CC	CC	TT
SA919	8		8	8	8		8	8	8	8	0	TT	AA	-C	GC	GG		SA919	6		6	7	7		7	7	7	6.71429	0.451754	TT	AA	GC	-T	CC	CC	TT
SA920	3		3	3	3	3	3		3	3	0	TT	AA	CC	GG	GG		SA920	2		2	2	2	2	2		2	2	0	TT	AA	GG	TT	CC	CC	TT
SA926	8		8				8			8	0	TT	AA	-C	GC	GG		SA926	7		7				8			7.33333	0.471405	TT	AA	GC	TT	CC	CC	CT
SA928	8		8	9	9		9			8.6	0.489898	TT	AA	-C	GC	GG		SA928	7		7	8	8		8			7.6	0.489898	TT	AA	GC	-T	CC	CC	TT
SA933	8		8	8			8			8	0	TT	AA	-C	GC	GG		SA933	6		7	7			7			6.75	0.433013	TT	AA	GC	-T	CC	CC	TT
SA934	7	8	8	9	9	8	8	8	7	8	0.666667	TT	AA	CC	CC	GG		SA934	6	7	9	9	9	8	7	7	7	7.66667	1.05409	TT	AA	CC	-T	TC	TC	TT
SA951	8		7	7	8	7	8	7	7	7.375	0.484123	TT	AA	--	GC	GG		SA951	6		6	6	6	6	6	6	6	6	0	TT	AA	GC	-T	CC	CC	TT
SA955	7		8	8	9	9	9	9	8	8.375	0.695971	TT	AA	-C	CC	GG		SA955	8		8	8	9	9	8	9	6	8.125	0.927025	TT	AA	CC	--	CC	CC	TT
SA961	9	8	9	8	9	9	8	9	8	8.55556	0.496904	TT	AA	CC	CC	GG		SA961	8	8	9	9	9	8	8	9	8	8.44444	0.496904	TT	AA	CC	--	CC	CC	TT
SA966	7		7	7	8	8	8	8		7.57143	0.494872	TT	AA	-C	GC	GG		SA966	6		5	5	6	5	7	7		5.85714	0.832993	TT	AA	GC	-T	CC	CC	TT
SA983	7		8	8	8	8	7	8	8	7.75	0.433013	TT	AA	-C	CC	GG		SA983	4		5	4	5	5	5	5	5	4.75	0.433013	TT	AA	CC	-T	TC	CC	TT
SA987	8		8	8	8	8	9	9	8	8.25	0.433013	TT	AA	-C	GC	GG		SA987	5		4	6	6	5	7	7	5	5.625	0.992157	TT	AA	GC	TT	CC	CC	CT
SA989	8		8	8	9	9	9	9	9	8.625	0.484123	TT	AA	--	GC	GG		SA989	8		7	7	8	8	8	8	8	7.75	0.433013	TT	AA	GC	-T	CC	CC	TT
SA993	7	7	7	7	7	7	7	6	6	6.77778	0.41574	CT	AA	CC	CC	GG		SA993	7	7	7	7	7	7	6	6	6	6.66667	0.471405	CT	TA	CC	TT	CC	CC	TT
SA995	7						7		5	6.33333	0.942809	CT	AA	CC	CC	GG		SA995	6						6		4	5.33333	0.942809	CT	AA	CC	--	CC	CC	TT
SA996	5		6	5	5	5	5	5	5	5.125	0.330719	TT	AA	CC	GC	GG		SA996	4		5	4	4	4	4	4	4	4.125	0.330719	TT	TA	GC	-T	CC	CC	TT
SA999	6		6	6	6	6	6	6	5	5.875	0.330719	CT	AA	CC	CC	GG		SA999	6		5	6	5	6	6	6	6	5.75	0.433013	CT	AA	CC	-T	CC	CC	CT
SB001	5		4	5	5	5	5	5	4	4.75	0.433013	TT	AA	-C	GC	GG		SB001	5		3	4	4	4	4	4	4	4	0.5	TT	AA	GC	TT	CC	CC	TT
SB002	3		3	3	3	3	3	3	3	3	0	TT	AA	-C	GG	GG		SB002	3		2	2	2	2	2	2	2	2.125	0.330719	TT	AA	GG	-T	CC	CC	TT
SB004	7	7	7	7	7	7	8	7	7	7.11111	0.31427	TT	AA	-C	GC	GG		SB004	7	6	7	7	6	6	7	6	7	6.55556	0.496904	TT	AA	GC	-T	CC	CC	TT
SB007	8	8	8	8	8	8	8	8	7	7.88889	0.31427	TT	AA	CC	CC	GG		SB007	7	7	7	7	7	7	7	7	7	7	0	TT	TA	CC	-T	CC	CC	TT
SB011	7		8	8	8	8	8	8	8	7.875	0.330719	TT	AA	-C	GC	GG		SB011	7		7	8	7	7	7	8	8	7.375	0.484123	TT	AA	GC	-T	CC	CC	CT
SB012	7		8	8	8		8	6	7	7.42857	0.728431	TT	AA	-C	GC	GG		SB012	6		7	8	8		7	6	6	6.85714	0.832993	TT	AA	GC	-T	CC	CC	CT
SB013	7		7	8	8		8	8	8	7.71429	0.451754	TT	AA	--	GC	GG		SB013	7		7	8	8		7	7	7	7.28571	0.451754	TT	AA	GC	-T	CC	CC	TT
SB014	8		8	8	8	8	8	8	7	7.875	0.330719	TT	AA	-C	GC	GG		SB014	7		7	8	8	8	7	7	7	7.375	0.484123	TT	AA	GC	-T	CC	CC	CT
SB015	3		3	3	3	3	3	3	3	3	0	TT	AA	-C	GG	TG		SB015	2		2	1	2	2	2	2	2	1.875	0.330719	TT	AA	GG	TT	TC	CC	TT
SB016	7		7	7	7	8	8	8	7	7.375	0.484123	TT	AA	CC	CC	GG		SB016	7		7	7	7	8	8	8	7	7.375	0.484123	TT	AA	CC	--	CC	CC	TT
SB017	8		8	8	8	8	8	9	9	8.25	0.433013	TT	AA	CC	CC	GG		SB017	8		8	8	8	8	8	8	9	8.125	0.330719	TT	AA	CC	--	CC	CC	TT
SB018	7		7	7	7	8	8	8		7.42857	0.494872	TT	AA	-C	CC	GG		SB018	5		5	5	5	5	5	6		5.14286	0.349927	TT	AA	CC	-T	TC	CC	TT
SB019	7		7	8	8	8	8	7	8	7.625	0.484123	TT	AA	-C	GC	GG		SB019	7		6	6	7	7	7	7	7	6.75	0.433013	TT	TA	GC	-T	CC	CC	CT
SB021	8		9	8	8	8	8	7	7	7.875	0.599479	TT	AA	CC	CC	GG		SB021	7		7	7	7	7	7	7	7	7	0	TT	TA	CC	--	CC	CC	TT
SB022	7		7	7	8	8	8	8	8	7.625	0.484123	TT	AA	-C	GC	GG		SB022	7		7	7	8	7	8	8	7	7.375	0.484123	TT	TA	GC	-T	CC	TC	CT
SB025	8		8	8	8	8	7	7	7	7.625	0.484123	TT	AA	--	GC	GG		SB025	6		5	4	4	5	6	6	4	5	0.866025	TT	TA	GC	-T	CC	CC	TT
SB026	8		7	7	8		8	8	8	7.71429	0.451754	TT	AA	-C	GC	GG		SB026	7		6	7	8		8	8	8	7.42857	0.728431	TT	AA	GC	TT	CC	CC	CT
SB027	8	8	8	8	8	8	8	8	8	8	0	TT	AA	-C	GC	GG		SB027	7	7	7	7	6	6	6	6	7	6.55556	0.496904	TT	AA	GC	-T	CC	CC	TT
SB028	4		3	3	3		4	4		3.5	0.5	TT	AA	--	GG	GG		SB028	2		2	2	2		2	2		2	0	TT	AA	GG	TT	CC	CC	TT
SB030	8		8	8	8	8	8	8	8	8	0	TT	AA	CC	CC	GG		SB030	8		8	8	7	8	7	8	8	7.75	0.433013	TT	AA	CC	--	CC	CC	TT
SB031	9		9	9	9		9	9	9	9	0	TT	AA	CC	CC	GG		SB031	9		9	9	9		9	9	9	9	0	TT	AA	CC	--	CC	CC	TT
SB032	8		8	8	8	8	8	8	7	7.875	0.330719	TT	AA	-C	GC	GG		SB032	8		6	6	7	7	7	7	7	6.875	0.599479	TT	AA	GC	TT	CC	CC	CT
SB033	3		3	3	3	3	3			3	0	TT	AA	CC	GG	GG		SB033	2		2	2	2	2	2			2	0	TT	TA	GG	-T	CC	CC	TT
SB034	8		8	8	8	8	8	8	8	8	0	CT	AA	CC	CC	GG		SB034	7		7	7	7	7	7	8	8	7.25	0.433013	CT	AA	CC	--	CC	CC	TT
SB035	8	8	9	8	8	8	8	8	8	8.11111	0.31427	TT	AA	-C	GC	GG		SB035	8	7	9	8	8	7	8	8	8	7.88889	0.566558	TT	AA	GC	-T	CC	CC	TT
SB036	9		9	8	9	9	8	9	9	8.75	0.433013	TT	AA	-C	GC	GG		SB036	8		9	9	9	9	9	9	9	8.875	0.330719	TT	AA	GC	-T	CC	CC	TT
SB038	8		8	7	7		8	8		7.66667	0.471405	TT	AA	-C	GC	GG		SB038	5		5	4	4		5	4		4.5	0.5	TT	TA	GC	-T	CC	CC	TT
SB039	8		7	7	8	7	8	9	9	7.875	0.780625	TT	AA	CC	CC	GG		SB039	7		7	7	7	7	7	9	9	7.5	0.866025	TT	AA	CC	-T	TC	CC	CT
SB040	9		9	8	9	9	9	9	9	8.875	0.330719	TT	AA	CC	CC	GG		SB040	8		8	8	8	9	9	9	9	8.5	0.5	TT	AA	CC	--	CC	CC	TT
SB042	8		7	8	7		8	7	8	7.57143	0.494872	TT	TA	CC	GC	GG		SB042	6		7	7	5		6	6	6	6.14286	0.638877	TT	AA	GC	--	CC	CC	TT
SB044	8		8	9	9	9	8	8	8	8.375	0.484123	TT	AA	-C	GC	GG		SB044	8		6	8	8	8	8	8	8	7.75	0.661438	TT	AA	GC	-T	CC	CC	TT
SB045	9		9	9	9	9	9	9	9	9	0	TT	TA	-C	GC	GG		SB045	9		9	9	9	9	9	9	9	9	0	TT	AA	GC	--	CC	TC	TT
SB046	3		3	3	3	4	4	4	4	3.5	0.5	CT	AA	CC	GC	GG		SB046	2		2	2	2	2	2	2	2	2	0	CT	AA	GC	TT	CC	CC	TT
SB047	7		7	7	8	8	8		8	7.57143	0.494872	TT	AA	-C	GC	GG		SB047	6		7	7	7	7	7		8	7	0.534522	TT	AA	GC	-T	CC	CC	TT
SB050	3		3	3	3	3	3	3	3	3	0	TT	AA	--	GG	GG		SB050	2		2	2	2	2	2	3	2	2.125	0.330719	TT	AA	GG	TT	CC	CC	TT
SB051	9		9	9	8		8	9	8	8.57143	0.494872	TT	AA	CC	CC	GG		SB051	9		9	9	8		8	9	8	8.57143	0.494872	TT	AA	CC	--	CC	CC	TT
SB053	9		8	8	8	8	8	9	9	8.375	0.484123	TT	AA	-C	GC	GG		SB053	8		6	7	7	8	7	8	8	7.375	0.695971	TT	AA	GC	TT	CC	CC	CT
SB055	8		8	8	8	8	8	8	8	8	0	TT	AA	CC	CC	GG		SB055	6		7	7	7	7	7	7	7	6.875	0.330719	TT	AA	CC	-T	TC	CC	TT
SB057	8		8	7	8	8	8	8	8	7.875	0.330719	TT	AA	-C	GC	GG		SB057	7		7	7	6	7	7	7	6	6.75	0.433013	TT	AA	GC	-T	CC	CC	TT
SB058	8		8	8	8		8	8	8	8	0	TT	AA	CC	CC	GG		SB058	6		6	7	7		8	8	8	7.14286	0.832993	TT	AA	CC	-T	CC	CC	CT
SB059	8		8	8	8	8	8	8	8	8	0	TT	AA	-C	CC	GG		SB059	8		8	8	8	8	8	8	8	8	0	TT	AA	CC	--	CC	CC	TT
SB061	8	8	8	8	8	8	9	9		8.25	0.433013	TT	AA	-C	GC	GG		SB061	7	8	7	7	8	8	8	9		7.75	0.661438	TT	AA	GC	-T	CC	CC	TT
SB062	3		3	3	3	3	3	3	3	3	0	CT	AA	-C	GG	GG		SB062	2		2	2	2	2	2	2	2	2	0	CT	TA	GG	-T	CC	CC	TT
SB064	7		8	8	8	8	8	8	8	7.875	0.330719	TT	AA	-C	GC	GG		SB064	6		7	7	7	8	8	8	8	7.375	0.695971	TT	AA	GC	-T	CC	CC	TT
SB065	8		8	8	8	8	8	8		8	0	TT	AA	CC	GC	GG		SB065	7		7	7	7	7	7	7		7	0	TT	AA	GC	-T	CC	CC	TT
SB068	8		8	8	8	8	8	8	8	8	0	TT	AA	CC	CC	TG		SB068	6		5	5	6	8	7	7	7	6.375	0.992157	TT	AA	CC	-T	TC	CC	TT
SB069	8		9	8	8	8	9	9	8	8.375	0.484123	TT	AA	--	GC	GG		SB069	8		9	8	7	7	8	9	8	8	0.707107	TT	AA	GC	-T	CC	CC	TT
SB071	7		7	7	8	8	8	8		7.57143	0.494872	TT	AA	CC	GC	GG		SB071	4		4	5	5	5	5	5		4.71429	0.451754	TT	AA	GC	-T	CC	CC	TT
SB073	3		3	3	3	3	3	4		3.14286	0.349927	TT	AA	--	GG	GG		SB073	2		2	2	2	2	2	2		2	0	TT	AA	GG	TT	CC	CC	TT
SB074	3		3	3	3	3	3	3		3	0	TT	AA	--	GG	GG		SB074	2		2	2	2	2	2	2		2	0	TT	AA	GG	TT	CC	CC	TT
SB075	3		3	3	3	3	3	3	3	3	0	TT	AA	--	GG	GG		SB075	2		2	2	2	2	2	2	2	2	0	TT	AA	GG	TT	CC	CC	TT
SB077	9	9	9	9	9	9	9	9		9	0	TT	AA	-C	CC	GG		SB077	9	9	8	9	9	9	9	8		8.75	0.433013	TT	AA	CC	-T	TC	CC	CT
SB083	1		1	1	1	1	1	1	1	1	0	TT	AA	CC	CC	TG		SB083	1		1	1	1	1	1	1	1	1	0	TT	AA	CC	TT	TT	CC	TT
SB085	9	9	9	9	8	9	9	8	8	8.66667	0.471405	TT	AA	CC	CC	GG		SB085	8	8	8	9	9	9	9	9	8	8.55556	0.496904	TT	AA	CC	--	CC	CC	TT
SB087	8		8	8	8	8	8	8	8	8	0	TT	AA	-C	GC	GG		SB087	5		4	4	5	4	7	7	7	5.375	1.31696	TT	TA	GC	-T	CC	CC	TT
SB089	3		3	3	3	3	3		4	3.14286	0.349927	TT	AA	--	GG	GG		SB089	2		2	2	2	2	2		2	2	0	TT	TA	GG	-T	CC	CC	TT
SB091	8		8	8	8		8	8		8	0	TT	AA	CC	GC	GG		SB091	8		8	8	8		8	8		8	0	TT	AA	GC	-T	CC	CC	CT
SB093	4	4	4	4	4	3	3	3		3.625	0.484123	TT	AA	--	GG	GG		SB093	2	2	2	2	2	2	2	2		2	0	TT	AA	GG	TT	CC	CC	TT
SB095	8	9	8	9	9	9	9	9	8	8.66667	0.471405	TT	AA	CC	CC	GG		SB095	7	9	9	9	9	9	9	9	8	8.66667	0.666667	TT	AA	CC	--	CC	CC	TT
SB096	8	8	8	9	9	9	9	9	8	8.55556	0.496904	TT	AA	-C	GC	GG		SB096	7	8	7	8	8	8	8	8	7	7.66667	0.471405	TT	AA	GC	-T	CC	CC	TT
SB097	8		8	9	9	9	9	9		8.71429	0.451754	TT	AA	-C	CC	GG		SB097	8		8	9	9	9	9	9		8.71429	0.451754	TT	AA	CC	--	CC	CC	TT
SB098	4	4	3	3	3		3	3		3.28571	0.451754	TT	AA	--	GG	GG		SB098	2	2	2	2	2		2	2		2	0	TT	AA	GG	TT	CC	CC	TT
SB099	7		7	7	7	7	8	8	8	7.375	0.484123	TT	AA	-C	GC	GG		SB099	5		5	6	6	6	7	7	6	6	0.707107	TT	AA	GC	-T	CC	CC	TT
SB103	9		9	9	9	9	9	9	8	8.875	0.330719	TT	TT	CC	GC	GG		SB103	8		9	8	8	8	8	9	8	8.25	0.433013	TT	AA	GC	TT	CC	TC	TT
SB104	8		8	8	8	9	9		9	8.42857	0.494872	TT	AA	-C	GC	GG		SB104	7		8	8	7	8	8		7	7.57143	0.494872	TT	AA	GC	-T	CC	CC	CT
SB105	9		9	9	9	9	9	9	9	9	0	TT	AA	-C	CC	GG		SB105	8		9	8	9	9	8	9	9	8.625	0.484123	TT	AA	CC	--	CC	CC	TT
SB107	8	8	8	8	8	8	8	8	8	8	0	TT	AA	CC	CC	GG		SB107	8	8	7	8	7	8	7	7	8	7.55556	0.496904	TT	AA	CC	--	CC	CC	TT
SB108	9		9	9	8	8	9	9	9	8.75	0.433013	TT	TA	-C	GC	GG		SB108	8		8	9	9	8	8	9	8	8.375	0.484123	TT	AA	GC	-T	CC	CC	TT
SB114	8		8	8	8	8	8	9	8	8.125	0.330719	TT	AA	-C	GC	GG		SB114	7		8	8	8	8	8	8	7	7.75	0.433013	TT	AA	GC	-T	CC	CC	TT
SB115	8		9	8	8	8	8	9	9	8.375	0.484123	TT	AA	-C	GC	GG		SB115	8		8	7	8	8	8	8	8	7.875	0.330719	TT	AA	GC	--	CC	CC	TT
SB118	8		8	9	9	8	8	8	8	8.25	0.433013	TT	AA	-C	GC	GG		SB118	6		6	7	7	7	7	7	7	6.75	0.433013	TT	AA	GC	--	CC	CC	TT
SB120	8		8	8	8	8	8		8	8	0	TT	AA	--	GC	GG		SB120	8		8	8	8	8	8		7	7.85714	0.349927	TT	AA	GC	-T	CC	TC	CT
SB121	8		8		8		8		8	8	0	TT	AA	-C	GC	GG		SB121	5		5		5		5		5	5	0	TT	TA	GC	-T	CC	CC	TT
SB122	3		3	3	3	3	3	4		3.14286	0.349927	TT	AA	--	GG	GG		SB122	2		2	2	2	2	2	2		2	0	TT	AA	GG	TT	CC	CC	TT
SB123	8		9	9	9	8	8	8	8	8.375	0.484123	TT	AA	-C	GC	GG		SB123	8		8	9	8	8	8	8	8	8.125	0.330719	TT	AA	GC	--	CC	CC	TT
SB124	1		1	1	1	1	1	1	1	1	0	TT	AA	CC	CC	TG		SB124	1		1	1	1	1	1	1	1	1	0	TT	AA	CC	TT	TT	CC	TT
SB125	8		9	9	9	9	9	9	9	8.875	0.330719	TT	AA	-C	GC	GG		SB125	7		8	8	8	8	8	8	8	7.875	0.330719	TT	AA	GC	-T	CC	CC	TT
SB127	3		3	3	3	3	3	3	3	3	0	TT	AA	--	GG	GG		SB127	2		2	2	2	2	2	2	2	2	0	TT	AA	GG	TT	CC	CC	TT
SB128	8		8	9	8	8	8	8	6	7.875	0.780625	TT	AA	-C	GC	GG		SB128	7		8	9	7	7	7	7	4	7	1.32288	TT	AA	GC	-T	CC	CC	TT
SB129	9		9	8		9	9			8.8	0.4	TT	TA	CC	GC	GG		SB129	9		8	8		9	9			8.6	0.489898	TT	AA	GC	-T	CC	TC	TT
SB130	9		9	9	9	9	9	9		9	0	TT	TA	-C	GC	GG		SB130	9		8	9	9	9	8	9		8.71429	0.451754	TT	AA	GC	TT	CC	CC	TT
SB131	3		3	3	3	3	3	4		3.14286	0.349927	TT	AA	--	GG	GG		SB131	2		2	2	2	2	2	2		2	0	TT	AA	GG	TT	CC	CC	TT
SB132	3		3	4	4		4	4		3.66667	0.471405	CT	TA	CC	GG	GG		SB132	2		2	2	2		2	2		2	0	CT	AA	GG	--	CC	CC	TT
SB134	1	1	1	1	1	1	1	1		1	0	TT	AA	-C	CC	TG		SB134	2	2	2	1	1	1	1	1		1.375	0.484123	TT	TA	CC	TT	TT	CC	CT
SB135	8		8				8			8	0	TT	AA	CC	CC	GG		SB135	7		8				8			7.66667	0.471405	TT	AA	CC	-T	CC	CC	TT
SB136	6		8	8	8		8			7.6	0.8	TT	AA	--	GC	GG		SB136	4		7	7	6		6			6	1.09545	TT	AA	GC	-T	CC	CC	TT
SB139	7		8	8	8		7	8	8	7.71429	0.451754	TT	AA	-C	GC	GG		SB139	6		7	8	7		6	7	7	6.85714	0.638877	TT	AA	GC	TT	CC	CC	TT
SB146	8	8	8	8	8	8	8	8		8	0	TT	AA	-C	CC	GG		SB146	7	7	7	7	7	7	7	7		7	0	TT	AA	CC	-T	CC	CC	TT
SB151	5		5	5	5	5	4			4.83333	0.372678	TT	AA	--	GG	GG		SB151	1		1	1	1	1	1			1	0	TT	AA	GG	TT	CC	CC	TT
SB153	6		8	8	8	8	8	8	8	7.75	0.661438	TT	AA	-C	GC	GG		SB153	6		7	7	7	7	7	5	6	6.5	0.707107	TT	AA	GC	-T	CC	CC	TT
SB154	9		8	8	8	8	8	9	8	8.25	0.433013	TT	AA	--	GC	GG		SB154	8		8	8	8	8	8	8	7	7.875	0.330719	TT	AA	GC	-T	CC	CC	TT
SB159	8	8	8	8	8	8	8	8	7	7.88889	0.31427	TT	AA	--	CC	GG		SB159	6	6	6	6	6	6	7	4	4	5.66667	0.942809	TT	AA	CC	--	CC	CC	TT
SB161	9	9	9	9	9	8	7	8	7	8.33333	0.816497	TT	AA	CC	CC	GG		SB161	8	9	9	9	9	8	5	6	6	7.66667	1.49071	TT	AA	CC	--	CC	CC	TT
SB162	9	9	9	9	9	9	8	8	8	8.66667	0.471405	TT	AA	-C	GC	GG		SB162	9	9	9	9	9	9	8	8	7	8.55556	0.684935	TT	AA	GC	-T	CC	CC	TT
SB164	8	8	8	8	8	8	8	8	8	8	0	TT	AA	CC	GC	GG		SB164	8	8	8	8	8	8	7	7	7	7.66667	0.471405	TT	AA	GC	TT	CC	TC	TT
SB167	3	3	3	3	3	3	3	3	3	3	0	TT	AA	--	GG	GG		SB167	2	2	2	2	3	3	2	3	3	2.44444	0.496904	TT	AA	GG	TT	CC	CC	TT
SB168	3		3	3	3	3	3		3	3	0	TT	AA	CC	GG	GG		SB168			2	2	2	2	2		2	2	0	TT	AA	GG	TT	CC	CC	TT
SB170	8		8	8	8	9	8	8	7	8	0.5	TT	AA	-C	CC	GG		SB170	7		7	8	8	9	8	8	7	7.75	0.661438	TT	AA	CC	-T	CC	CC	TT
SB171			7	7						7	0	TT	AA	-C	GC	GG		SB171			4	4						4	0	TT	AA	GC	TT	CC	CC	TT
SB178			8			8	8	8		8	0	TT	AA	-C	CC	GG		SB178			6			6	6	6		6	0	TT	AA	CC	-T	CC	CC	TT
SB181	7		8	8	8	8	8	8	6	7.625	0.695971	TT	AA	-C	GC	GG		SB181	4		5	5	5	6	7	6	5	5.375	0.856957	TT	AA	GC	TT	CC	CC	TT
SB186			9	8	8	8	8	8	8	8.14286	0.349927	TT	AA	-C	GC	GG		SB186			8	8	7	7	7	7	4	6.85714	1.2454	TT	AA	GC	TT	CC	CC	TT
SB188	8		8	8	8	8	8	9		8.14286	0.349927	TT	AA	CC	GC	GG		SB188	7		7	8	6	6	6	7		6.71429	0.699854	TT	AA	GC	--	CC	CC	TT
SB189	7		7		8	8	8	8		7.66667	0.471405	TT	AA	-C	GC	GG		SB189	7		7		6	7	7	7		6.83333	0.372678	TT	TA	GC	-T	CC	CC	CT
SB197	8		8	7	8	8	8	8	8	7.875	0.330719	TT	AA	-C	GC	GG		SB197	7		8	7	6	6	6	7	7	6.75	0.661438	TT	AA	GC	TT	CC	CC	CT
SB202	9	9	8	9	8	9	9	9	8	8.66667	0.471405	TT	AA	CC	CC	GG		SB202	9	9	4	9	7	9	9	9	7	8	1.63299	TT	AA	CC	--	CC	CC	TT
SB205	7		6	7	7	8	8	8	8	7.375	0.695971	TT	AA	-C	GC	GG		SB205	7		5	6	7	7	8	8	7	6.875	0.927025	TT	TA	GC	-T	CC	TC	TT
SB206	7				8	7	7	8	8	7.5	0.5	TT	AA	-C	GC	GG		SB206	5				4	3	3	5	5	4.16667	0.897527	TT	AA	GC	TT	CC	CC	TT
SB208	8		8	9	8	8	8	8	8	8.125	0.330719	TT	AA	-C	GC	GG		SB208	7		7	9	8	7	7	7	7	7.375	0.695971	TT	AA	GC	-T	CC	CC	TT
SB215			6	7	7	7	7	8	8	7.14286	0.638877	TT	AA	-C	GC	GG		SB215			4	4	4	6	4	5	6	4.71429	0.880631	TT	TA	GC	-T	CC	CC	TT
SB216	9	9	9	7	7	7	7	7	9	7.88889	0.993808	TT	AA	CC	CC	GG		SB216	9	9	9	6	6	6	7	7	9	7.55556	1.34256	TT	AA	CC	--	CC	CC	TT
SB219	8		9	7	8	8	8	9		8.14286	0.638877	TT	TA	CC	GC	GG		SB219	7		8	7	7	7	7	8		7.28571	0.451754	TT	AA	GC	TT	CC	CC	TT
SB221	8		8	8	8	8	8	9	8	8.125	0.330719	TT	TA	-C	GC	GG		SB221	7		7	7	7	7	7	9	8	7.375	0.695971	TT	AA	GC	TT	CC	CC	TT
SB230	8	8	8	8	8	8	8	8	7	7.88889	0.31427	TT	AA	-C	GC	GG		SB230	7	7	8	8	8	8	8	8	7	7.66667	0.471405	TT	AA	GC	-T	CC	CC	TT
SB233	9	9	8	8	8	8	8	7	8	8.11111	0.566558	TT	AA	-C	CC	GG		SB233	8	9	5	6	6	6	6	6	7	6.55556	1.16534	TT	AA	CC	--	CC	CC	TT
SB239	8		7	7	8	8	8	8	8	7.75	0.433013	TT	AA	-C	CC	GG		SB239	7		5	5	7	7	7	7	7	6.5	0.866025	TT	TA	CC	-T	CC	CC	TT
SB241	8		8	8	8	8	8	8	7	7.875	0.330719	TT	AA	CC	CC	GG		SB241	8		7	8	8	8	8	8	7	7.75	0.433013	TT	AA	CC	--	CC	CC	TT
SB242	7		6	7	7	7	8	8	7	7.125	0.599479	TT	AA	-C	GC	GG		SB242	6		5	6	5	5	7	7	6	5.875	0.780625	TT	AA	GC	-T	TC	TC	TT
SB244	7		7	7	6	6	7	7	6	6.625	0.484123	CT	AA	CC	CC	GG		SB244	7		7	7	7	6	7	7	5	6.625	0.695971	CT	AA	CC	--	CC	CC	TT
SB247	7		8	8	8	8	8	8	7	7.75	0.433013	TT	AA	-C	GC	GG		SB247	7		9	8	7	7	7	7	7	7.375	0.695971	TT	AA	GC	TT	CC	CC	CT
SB249	7		7	8	8	8	8	8	8	7.75	0.433013	TT	AA	-C	GC	GG		SB249	6		7	7	7	7	7	7	7	6.875	0.330719	TT	AA	GC	TT	CC	CC	CT
SB251			8	9	8	8	8	8		8.16667	0.372678	TT	AA	CC	CC	GG		SB251			6	8	6	6	6	7		6.5	0.763763	TT	TA	CC	--	CC	CC	TT
SB253			7	7	8	8	8	8	8	7.71429	0.451754	TT	AA	-C	GC	GG		SB253			5	5	5	5	5	5	5	5	0	TT	TA	GC	TT	CC	CC	TT
SB259			8	8	8	8	8	8	8	8	0	TT	AA	-C	GC	GG		SB259			6	6	6	7	6	6	6	6.14286	0.349927	TT	AA	GC	-T	CC	CC	TT
SB260			9	8	8	8	8	9	8	8.28571	0.451754	TT	AA	-C	GC	GG		SB260			8	7	7	7	7	7	7	7.14286	0.349927	TT	AA	GC	-T	CC	CC	TT
SB265		8	8	8	8	8	8	8	7	7.875	0.330719	TT	AA	CC	GC	GG		SB265		7	7	8	8	8	8	8	7	7.625	0.484123	TT	AA	GC	-T	CC	CC	TT
SB280	8	8	8	8	8	9	8	9	8	8.22222	0.41574	TT	AA	-C	GC	GG		SB280	7	7	7	7	7	8	8	9	8	7.55556	0.684935	TT	AA	GC	-T	CC	CC	TT
SB377	1		1	1	1		1	1	1	1	0	TT	AA	CC	CC	TG		SB377	1		1	1	1		1	1	1	1	0	TT	TA	CC	TT	TT	CC	CT
SB395	7		7	8	9	8	8	8	8	7.875	0.599479	TT	AA	CC	CC	GG		SB395	7		7	8	8	8	8	8	8	7.75	0.433013	TT	AA	CC	TT	CC	CC	TT
SB396	9		9	9	8		8	9	7	8.42857	0.728431	TT	AA	CC	CC	GG		SB396	8		8	9	8		8	8	7	8	0.534522	TT	TA	CC	-T	CC	CC	TT
SA708	8		8	8	8	8	8	8	7	7.875	0.330719	TT	AA	CC	GC	GG		SA708	7		7	7	7	6	7	7	6	6.75	0.433013	TT	AA	GC	-T	CC	CC	TT
SB201	8		8	8	8	8	8	8	8	8	0	TT	AA	CC	GC	GG		SB201	8		8	8	8	8	8	7	8	7.875	0.330719	TT	AA	GC	--	CC	CC	TT
SB082	8		8	8	8	7	8	8	8	7.875	0.330719	TT	AA	--	GC	GG		SB082	6		6	7	6	6	6	6	7	6.25	0.433013	TT	AA	GC	-T	CC	CC	TT
SB235	8	8	8	8	8	8	8	8	8	8	0	TT	AA	--	GC	GG		SB235	8	8	8	7	7	6	8	8	7	7.44444	0.684935	TT	AA	GC	-T	CC	CC	TT
Fruit colour (BM)												Genotypes of associated SNPs						Flesh colour (BM)												Genotypes of associated SNPs
Code	2012	2013	2014	2015	2016	2017	2018	2019	2020	Mean value	SD	chr1_41003304	chr3_6272221	chr3_19315249	chr3_23939472	chr4_15747406		Code	2012	2013	2014	2015	2016	2017	2018	2019	2020	Mean value	SD	chr1_41003304	chr2_3072021	chr3_23939472	chr3_24544649	chr3_25100670	chr6_24854866	chr7_18661295
SB425	5		7	8	6	7				6.6	1.0198	TT	AA	-C	GC	GG		SB425	5		6	6	5	5				5.4	0.489898	TT	AA	GC	TT	CC	CC	TT
SB429		7	7	7	7					7	0	TT	AA	-C	CC	GG		SB429	6	7	6	6	7					6.4	0.489898	TT	AA	CC	--	CC	CC	TT
SB431			8.5				8	8		8.16667	0.235702	TT	AA	CC	CC	GG		SB431			8							8	0	TT	TA	CC	-T	TC	CC	TT
SB432		7	7.5	7	8.5	9		7.5		7.75	0.75	TT	AA	CC	CC	GG		SB432		7	6	6	7	7				6.6	0.489898	TT	TA	CC	-T	TC	TC	CT
SB433		8	7	7	8	9		8		7.83333	0.687184	TT	AA	-C	GC	GG		SB433		5	6	6	7	6				6	0.632456	TT	TA	GC	-T	CC	CC	TT
SB435		7	7	6	7			7		6.8	0.4	TT	AA	-C	GC	GG		SB435		5	6	5	5					5.25	0.433013	TT	AA	GC	-T	CC	CC	TT
SB438		8	7.5	8				8	7.5	7.8	0.244949	TT	AA	CC	CC	GG		SB438		8	6.5	7						7.16667	0.62361	TT	AA	CC	-T	TC	TT	TT
SB440	7	7	7	7	7	8		6	7	7	0.5	TT	AA	-C	GC	GG		SB440		5	6.5	7	6	5				5.9	0.8	TT	AA	GC	TT	CC	CC	TT
SB443	6.5	6	7	6			8			6.7	0.748331	TT	AA	-C	GC	GG		SB443		4	6	5						5	0.816497	TT	AA	GC	TT	CC	CC	CT
SB444	8	8	8							8	0	TT	AA	-C	CC	GG		SB444	8	8	8							8	0	TT	AA	CC	--	CC	CC	TT
SB445		7.5	7.5	7			6	7.5	7	7.08333	0.533594	TT	AA	-C	GC	GG		SB445		7	7	5.5			5		6	6.1	0.8	TT	AA	GC	--	CC	TC	TT
SB446		7	8	7		7				7.25	0.433013	TT	AA	CC	CC	GG		SB446		7	8	6		6				6.75	0.829156	TT	AA	CC	-T	CC	CC	TT
SB448		7	7	7.5			7	8	7	7.25	0.381881	TT	AA	CC	CC	GG		SB448		6	7	7			6		7	6.6	0.489898	TT	AA	CC	-T	CC	CC	TT
SB449	8	8	7	7	8	7	7	8		7.5	0.5	TT	AA	-C	CC	GG		SB449	7	7	5	6	7	7	5			6.28571	0.880631	TT	AA	CC	--	CC	CC	CT
SB451			7	6.5			6	6	6	6.3	0.4	TT	AA	CC	CC	GG		SB451			7	5					6	6	0.816497	TT	AA	CC	-T	CC	CC	TT
SB452	7	7	7.5	7	6.5	9	7	7.5		7.3125	0.704339	TT	AA	-C	GC	GG		SB452	5	4	7	4	5	6				5.16667	1.06719	TT	AA	GC	-T	CC	CC	TT
SB455		6	7	7	7	7	7	7		6.85714	0.349927	TT	AA	-C	GC	GG		SB455		5	5	6.5	5	6	4			5.25	0.803638	TT	AA	GC	-T	CC	TC	TT
SB456	8	8	8	7.5				8.5	7	7.83333	0.471405	TT	AA	CC	CC	GG		SB456	7	8	7	8					6	7.2	0.748331	TT	AA	CC	--	CC	CC	CT
SB459	9	7	7	7	6.5	7	8	8	8.5	7.55556	0.797372	TT	AA	-C	CC	GG		SB459	9	6	6.5	6	6	6				6.58333	1.09608	TT	AA	CC	-T	CC	CC	TT
SB460		7	7	7.5	8		8	8	7	7.5	0.46291	TT	AA	CC	CC	GG		SB460		7	6.5	5.5	8				6	6.6	0.860233	TT	TA	CC	-T	CC	CC	CT
SB436	7	7	7	6				7.5	7	6.91667	0.448764	TT	AA	-C	GC	GG		SB436		5	6	6						5.66667	0.471405	TT	TT	GC	-T	CC	CC	CT
SB463		7	7	7	8		6	9	7	7.28571	0.880631	TT	AA	CC	GC	GG		SB463		4	6	6	6		4		4	5	1	TT	AA	GC	-T	CC	CC	CT
SB466	7	6	7	6	6.5		7	7.5	7	6.75	0.5	TT	AA	--	GC	GG		SB466	4	4	6	6	5					5	0.894427	TT	AA	GC	-T	CC	CC	TT
SB468	7	7	7	6.5	7	7.5	7	8	7	7.11111	0.392837	TT	AA	CC	CC	GG		SB468			8	7	6.5					7.16667	0.62361	TT	AA	CC	TT	CC	CC	TT
SB470		7	8	7	7			8	7	7.33333	0.471405	TT	AA	--	GC	GG		SB470		5	7	5.5	6				5	5.7	0.748331	TT	AA	GC	-T	CC	CC	TT
SB472	7	7	7		7.5		7	7	7	7.07143	0.174964	TT	AA	-C	CC	GG		SB472		6	6		6					6	0	TT	AA	CC	--	CC	CC	TT
SB474	7	7	7	7	7	8	8	7	8	7.33333	0.471405	TT	AA	CC	CC	GG		SB474	7	6	6	6	6.5	7			8	6.64286	0.692526	TT	AA	CC	TT	CC	CC	TT
SB475		7	7	6	7.5			7	6	6.75	0.559017	TT	AA	--	CC	GG		SB475		6	6	6	6					6	0	TT	AA	CC	--	CC	CC	TT
SB479			8	6	7		8	7	6.5	7.08333	0.731247	TT	AA	-C	GC	GG		SB479			7	5	7					6.33333	0.942809	TT	AA	GC	TT	CC	CC	TT
SB480	8	7		7	7			7		7.2	0.4	TT	AA	-C	CC	GG		SB480	8	7		7	6					7	0.707107	TT	TA	CC	TT	CC	CC	TT
SB481			7	7	7		8	8	7	7.33333	0.471405	TT	AA	CC	CC	GG		SB481			7	7	7					7	0	TT	AA	CC	--	CC	TC	TT
SB483	7	7	7	6.5	7	8	7	8	8	7.27778	0.53287	TT	AA	-C	GC	GG		SB483	5	5	7	5	6	6				5.66667	0.745356	TT	AA	GC	-T	CC	CC	TT
SB485			7	7	6.5	7	7	8	7	7.07143	0.416497	TT	AA	CC	CC	GG		SB485		6	6	6	5	6				5.8	0.4	TT	AA	CC	TT	CC	CC	TT
SB486	7	7	7.5	7	7.5	8	7.5	7	7.5	7.33333	0.333333	TT	AA	-C	GC	GG		SB486	4	5	7.5	6	6	6				5.75	1.07044	TT	AA	GC	TT	CC	CC	TT
SB488	7	7	7	9	7.5	8	8	8	9	7.83333	0.745356	TT	AA	CC	CC	GG		SB488		6	6.5	7	7	8				6.9	0.663325	TT	AA	CC	--	CC	TC	CT
SB493		7.5	7	8	8	8	7.5	9	9	8	0.661438	TT	AA	CC	CC	GG		SB493		6	6	5.5	7	7	5			6.08333	0.731247	TT	AA	CC	TT	CC	CC	TT
SB495	9	8	7	7	8	8	7	8	7	7.66667	0.666667	TT	AA	-C	GC	GG		SB495	6	5	5	6	7	6				5.83333	0.687184	TT	AA	GC	TT	CC	CC	TT
SB496		8	7	8		7	7	7	7	7.28571	0.451754	TT	AA	-C	CC	GG		SB496		7	7	8		7			6	7	0.632456	TT	AA	CC	-T	CC	CC	TT
SB498	7	6.5	7	7		7		8	7	7.07143	0.416497	TT	AA	-C	CC	GG		SB498	6	5	6	7		5				5.8	0.748331	TT	AA	CC	-T	TC	CC	TT
SB501	7	7	7.5	6	7.5	6		7	7	6.875	0.544862	TT	AA	-C	GC	GG		SB501		4	6	5	5.5	6				5.3	0.748331	TT	AA	GC	TT	CC	CC	CT
SB502	7		7	6	6.5	6.5	7		7	6.71429	0.364216	TT	AA	-C	GC	GG		SB502			7	5	6	6				6	0.707107	TT	AA	GC	TT	CC	CC	TT
SB504	8	7	8	8	8	8.5	8	8	7.5	7.88889	0.392837	TT	AA	--	GC	GG		SB504	5	5	6	6	7	6				5.83333	0.687184	TT	AA	GC	-T	CC	CC	TT
SB505		6	6	7	8	7	6	7	6	6.625	0.695971	TT	AA	--	GC	GG		SB505		4	5.5	6	5.5	5				5.2	0.678233	TT	AA	GC	-T	CC	CC	TT
SB508	8		7	7.5		7		6	7	7.08333	0.606676	TT	AA	CC	CC	GG		SB508	8		6	7.5		5			6	6.5	1.09545	TT	TA	CC	--	CC	CC	TT
SB511	7	7	7	7		7	7	8	7	7.125	0.330719	CT	AA	CC	CC	GG		SB511	7	7	6	7		6	7.5		6	6.64286	0.580288	CT	AA	CC	--	CC	CC	CT
SB515	7.5	6.5	7	7	8.5	7.5	7	7.5	8	7.38889	0.566558	TT	AA	-C	GC	GG		SB515	7	5	5	6	6	4				5.5	0.957427	TT	AA	GC	TT	CC	CC	TT
SB516	7	6	6.5	6.5	7	8	7	8	6.5	6.94444	0.643102	TT	AA	CC	CC	GG		SB516	6	5	6	6	6	8				6.16667	0.897527	TT	AA	CC	-T	CC	CC	TT
SB518		6.5	7	7	8	7.5	6		6	6.85714	0.692526	TT	AA	-C	GC	GG		SB518		4	7	6	7	6				6	1.09545	TT	AA	GC	TT	CC	CC	TT
SB520		6	7	6.5	6.5	6		7.5	8	6.78571	0.699854	TT	AA	-C	GC	GG		SB520		4	6	6	6.5	6				5.7	0.87178	TT	AA	GC	TT	CC	CC	TT
SB522			6	7	6	6.5	6	7	7	6.5	0.46291	TT	AA	-C	GC	GG		SB522			5	5	5	6				5.25	0.433013	TT	TA	GC	TT	CC	CC	TT
SB524	8	7	7	7		7	6			7	0.57735	TT	AA	-C	CC	GG		SB524			6	6		6				6	0	TT	AA	CC	-T	CC	TC	TT
SB526			7	7		7	7			7	0	TT	AA	-C	GC	GG		SB526			6	5		6	4			5.25	0.829156	TT	TA	GC	TT	CC	CC	TT
SB527		7	7	8	8	8	7	7	7	7.375	0.484123	TT	AA	-C	GC	GG		SB527		5	5	6	7	6			5	5.66667	0.745356	TT	AA	GC	-T	CC	CC	TT
SB529		7	7	7		8	7			7.2	0.4	TT	AA	--	GC	GG		SB529		5	5	5		6				5.25	0.433013	TT	AA	GC	TT	CC	CC	TT
SB531		7	7	8	7.5	8	7.5	8	8	7.625	0.414578	TT	AA	CC	CC	TG		SB531		6	6.5	6	6	6			6	6.08333	0.186339	TT	AA	CC	TT	TC	CC	CT
SB533			8	8	7	7	8			7.6	0.489898	TT	AA	CC	CC	GG		SB533			6	7	5.5	5				5.875	0.73951	TT	TA	CC	-T	CC	CC	TT
SB535			7.5	8	7	8	8			7.7	0.4	TT	AA	-C	GC	GG		SB535			6	6	6	4				5.5	0.866025	TT	AA	GC	-T	CC	CC	TT
SB539			6.5		7	7	7	6	7	6.75	0.381881	CT	AA	-C	GC	GG		SB539			5		7	6			6	6	0.707107	CT	TA	GC	TT	CC	TC	TT
SB542			7	7.5	7.5	7.5	8	8	7	7.5	0.377964	TT	AA	-C	GC	GG		SB542			6.5	7.5	6.5	6.5				6.75	0.433013	TT	TA	GC	TT	CC	CC	CT
SB544			7	8.5	7			7	6	7.1	0.8	TT	AA	CC	GC	GG		SB544			6	7.5	5				5	5.875	1.02317	TT	AA	GC	--	CC	CC	TT
SB545			6.5	6.5	8	7	8		7	7.16667	0.62361	TT	AA	-C	GC	GG		SB545			4	4	7	4			6	5	1.26491	TT	AA	GC	TT	CC	CC	CT
SB547			7	7	7	7.5	8	8.5	7	7.42857	0.562429	TT	AA	-C	GC	GG		SB547			7	6	5	5				5.75	0.829156	TT	TA	GC	-T	CC	CC	TT
SB549				7	6	7	7	8	6	6.83333	0.687184	TT	AA	CC	CC	GG		SB549				3	4	4	4		5	4	0.632456	TT	AA	CC	-T	CC	CC	CT
SB551					7	7	7	7	6.5	6.9	0.2	TT	AA	-C	CC	GG		SB551						6			6	6	0	TT	AA	CC	-T	CC	TC	TT
SB552			5.5	7	6	6				6.125	0.544862	TT	AA	--	GC	GG		SB552			4	6	6	5				5.25	0.829156	TT	AA	GC	-T	CC	CC	TT

## Sheet: Firmness
Firmness of skin (CGR)												Genotypes of associated SNPs						Firmness of flesh (CGR)												Genotypes of associated SNPs		Value of penetration (CGR)								Genotypes of associated SNPs									Fruit bruiseness (CGR)
Code	2012	2013	2014	2015	2016	2017	2018	2019	2020	Mean value	SD	chr1_31855038	chr1_58902546	chr2_25034310	chr4_16000421	chr7_25384148		Code	2012	2013	2014	2015	2016	2017	2018	2019	2020	Mean value	SD	chr4_16000421		Code	2016	2017	2018	2019	2020	Mean value	SD	chr1_14345045	chr2_27724952	chr2_43495800	chr3_19735173	chr6_13575852	chr6_18346767	chr6_41860311	chr8_19215607		Code
SA108	6		6	6	6	6	5	6	6	5.875	0.330719	CC	CA	AA	TA	GG		SA108	6		6	6	6	6	5	6	6	5.875	0.330719	TA		SA108	0.383	0.434	0.264	0.272	0.369	0.3444	0.0660745	TT	AC	CA	TT	-T	AG	GG	AG		SA108
SA118			6	6	6	6	6	6	6	6	0	CC	CA	AA	TA	GG		SA118			5	5	5	5	7	7	7	5.85714	0.989743	TA		SA118	0.31	0.437	0.318	0.235	0.377	0.3354	0.0679429	CC	AC	CC	TT	-T	AG	GG	AG		SA118
SA119			8	8	8	8	8	8	8	8	0	TC	AA	TA	AA	GG		SA119			8	8	7	7	7	7	7	7.28571	0.451754	AA		SA119	0.457	0.588	0.536	0.421	0.789	0.5582	0.129395	CC	CC	AA	TG	-T	GG	GG	GG		SA119
SA124			8	8	8	8	8	8	8	8	0	CC	AA	TA	AA	GG		SA124			8	8	7	7	7	7	6	7.14286	0.638877	AA		SA124	0.376	0.483	0.319	0.373	0.321	0.3744	0.0595302	CT	CC	AA	GG	--	GG	GG	GG		SA124
SA131	5		5	6	5	5	5	5	5	5.125	0.330719	CC	CA	AA	TT	GG		SA131	4		5	5	4	5	4	3	4	4.25	0.661438	TT		SA131	0.264	0.353	0.274	0.309	0.643	0.3686	0.140699	CT	CC	CA	TG	--	GG	GG	AG		SA131
SA147	5		6	6	6	6	6	6	6	5.875	0.330719	TC	AA	AA	TT	GG		SA147	4		4	4	4	4	4	4	4	4	0	TT		SA147	0.328	0.437	0.265	0.325	0.512	0.3734	0.0887797	CC	CC	CA	TT	--	AG	GG	AG		SA147
SA150	6	6	7	7	7	7	7	6	6	6.55556	0.496904	TT	AA	TA	TA	GG		SA150	5	5	6	6	6	6	6	6	6	5.77778	0.41574	TA		SA150	0.343	0.301	0.27	0.275	0.31	0.2998	0.0263621	TT	AC	CA	TG	-T	AG	GG	AG		SA150
SA189	6		7	6	6	6	6	6	6	6.125	0.330719	TT	CA	TA	TT	GG		SA189	5		6	5	5	5	6	7	7	5.75	0.829156	TT		SA189	0.282	0.299	0.265	0.254	0.219	0.2638	0.0271101	CT	CC	CA	GG	-T	GG	GG	AG		SA189
SA216	5		7	6	6	6	7	6	6	6.125	0.599479	TT	AA	AA	TA	GG		SA216	5		7	6	6	6	6	5	5	5.75	0.661438	TA		SA216	0.313	0.344	0.449	0.294	0.315	0.343	0.055357	TT	CC	CA	TG	TT	GG	GG	AG		SA216
SA219	7		7	7	7		6	7	7	6.85714	0.349927	TC	AA	AA	AA	GG		SA219	7		6	6	6		6	6	6	6.14286	0.349927	AA		SA219	0.299		0.292	0.367	0.373	0.33275	0.0373923	CT	CC	CA	GG	TT	GG	GG	GG		SA219
SA245	5		6		5		6		5	5.4	0.489898	TT	CA	AA	TA	GG		SA245	5		5		5		5		4	4.8	0.4	TA		SA245	0.367		0.375		0.406	0.382667	0.0168193	TT	CC	CA	GG	TT	GG	GG	GG		SA245
SA253	7		8	8	7		8	7	7	7.42857	0.494872	TT	AA	AA	AA	GG		SA253	7		7	7	7		7	6	6	6.71429	0.451754	AA		SA253	0.488		0.395	0.448	0.425	0.439	0.0339632	TT	AC	CA	GG	-T	GG	GG	GG		SA253
SA274	7		7	7	7	6	6			6.66667	0.471405	TC	AA	AA	AA	GG		SA274	7		7	7	7	6	5			6.5	0.763763	AA		SA274	0.343	0.326	0.305			0.324667	0.0155421	TT	CC	CA	GG	-T	GG	GG	GG		SA274
SA283	7	8		6	6	7	7	7	8	7	0.707107	TC	AA	AA	AA	GG		SA283	8	8		7	7	7	6	7	7	7.125	0.599479	AA		SA283	0.493	0.544	0.349	0.612	0.718	0.5432	0.122901	CC	CC	CA	GG	-T	GG	GG	GG		SA283
SA301	7		7	7	7	8	8			7.33333	0.471405	TC	AA	AA	AA	GG		SA301	7		7	7	7	7	6			6.83333	0.372678	AA		SA301	0.371	0.42	0.307			0.366	0.0462673	CC	CC	CC	TG	-T	GG	GG	GG		SA301
SA307	7		8	8	7	8	8	8		7.71429	0.451754	TC	AA	AA	AA	GG		SA307	8		8	8	7	7	6	6		7.14286	0.832993	AA		SA307	0.25	0.651	0.397	0.388		0.4215	0.144745	TT	CC	CA	TG	--	GG	GG	GG		SA307
SA309	7	7	8	8	7	7	7	7		7.25	0.433013	CC	AA	AA	AA	GG		SA309	7	8	8	7	7	7	6	6		7	0.707107	AA		SA309	0.397	0.584	0.394	0.361		0.434	0.0877468	CT	CC	CC	TG	TT	GG	GG	GG		SA309
SA324	7	7	7	8	7	7	8	8	7	7.33333	0.471405	CC	CA	AA	AA	GG		SA324	7	7	7	7	7	7	7	7	6	6.88889	0.31427	AA		SA324	0.281	0.443	0.277	0.427	0.33	0.3516	0.0707887	TT	CC	CA	TG	TT	GG	GG	GG		SA324
SA329	5		5	6	6		7	6	6	5.85714	0.638877	TC	CA	AA	TA	GG		SA329	6		5	6	6		6	6	5	5.71429	0.451754	TA		SA329	0.421		0.217	0.321	0.422	0.34525	0.0846533	CC	CC	CA	TG	--	GG	GG	AG		SA329
SA350	8		8	8	8	8	8	8	8	8	0	TC	AA	TA	AA	GG		SA350	8		8	7	7	8	7	7	7	7.375	0.484123	AA		SA350	0.459	0.695	0.449	0.464	0.505	0.5144	0.0922943	TT	CC	CA	TG	-T	GG	GG	GG		SA350
SA354	7	7	7	7	7	7	8	8	8	7.33333	0.471405	CC	AA	AA	AA	GG		SA354	7	7	7	7	7	7	7	7	7	7	0	AA		SA354	0.493	0.619	0.473	0.421	0.24	0.4492	0.123188	CT	CC	CA	GG	-T	GG	GG	GG		SA354
SA359	7		7	7	7	7	8			7.16667	0.372678	TC	AA	AA	AA	GG		SA359	7		7	7	7	6	6			6.66667	0.471405	AA		SA359	0.362	0.37	0.165			0.299	0.0948086	CT	CC	AA	GG	TT	AG	GG	GG		SA359
SA367	8		8	8	8	8	8	8	8	8	0	CC	AA	AA	AA	GG		SA367	8		8	8	7	6	6	6	6	6.875	0.927025	AA		SA367	0.521	0.448	0.632	0.642	0.653	0.5792	0.0809676	TT	CC	AA	GG	-T	GG	GG	GG		SA367
SA380	8		8	8	8	7	7		7	7.57143	0.494872	TC	AA	TA	AA	GG		SA380	8		8	8	8	5	5		7	7	1.30931	AA		SA380	0.356	0.54	0.292		0.44	0.407	0.0930108	CT	CC	AA	GG	TT	GG	GG	GG		SA380
SA390	6		6	6	6	6	6			6	0	CC	AA	AA	TA	GG		SA390	6		6	6	6	5	4			5.5	0.763763	TA		SA390	0.284	0.299	0.25			0.277667	0.0204993	CT	CC	CC	TG	TT	GG	GG	AG		SA390
SA395	7		7	7			8			7.25	0.433013	CC	AA	AA	AA	GG		SA395	9		8	8			8			8.25	0.433013	AA		SA395			0.481			0.481	0	TT	CC	CA	GG	-T	GG	AG	GG		SA395
SA397	7		8	8			8			7.75	0.433013	TC	AA	TA	AA	GG		SA397	8		8	8			8			8	0	AA		SA397			0.418			0.418	0	CC	AC	CA	GG	-T	GG	GG	GG		SA397
SA422	5		6	7	6		6			6	0.632456	CC	CA	TA	TA	GG		SA422	4		5	6	5		6			5.2	0.748331	TA		SA422	0.237		0.204			0.2205	0.0165	TT	CC	CA	TG	-T	AG	GG	AG		SA422
SA423	6		7	7	6	6	6	7	6	6.375	0.484123	TC	AA	TA	TA	GG		SA423	5		6	6	6	6	6	6	6	5.875	0.330719	TA		SA423	0.327	0.358	0.299	0.361	0.441	0.3572	0.0476168	CT	AC	AA	TG	-T	GG	GG	AG		SA423
SA439	6		6	7	7	7	7	7	7	6.75	0.433013	CC	AA	AA	AA	GG		SA439	8		7	7	6	6	6	6	6	6.5	0.707107	AA		SA439	0.322	0.566	0.31	0.325	0.464	0.3974	0.101417	CC	CC	CC	GG	--	GG	GG	GG		SA439
SA448	6	6	6	7	7	7	7	7		6.625	0.484123	TC	CA	TA	TA	GG		SA448	6	6	5	6	6	6	6	5		5.75	0.433013	TA		SA448	0.284	0.55	0.28	0.379		0.37325	0.10947	CC	CC	CA	TG	TT	GG	GG	AG		SA448
SA450	5		4	4	4	3	3	3		3.71429	0.699854	TC	CA	AA	TA	AG		SA450	2		2	3	3	3	2	2		2.42857	0.494872	TA		SA450	0.221	0.224	0.171	0.215		0.20775	0.0214636	TT	CC	CA	TG	--	AG	GG	GG		SA450
SA501	7		8	8	8	8	8	8		7.85714	0.349927	TC	AA	TA	AA	GG		SA501	7		8	8	8	7	7	7		7.42857	0.494872	AA		SA501	0.468	0.494	0.432	0.443		0.45925	0.0239309	CT	CC	AA	GG	--	GG	GG	GG		SA501
SA691	5	5	5	7	7	6	6	6	7	6	0.816497	TC	CA	TA	TT	GG		SA691	4	4	4	4	4	4	4	4	5	4.11111	0.31427	TT		SA691	0.281	0.278	0.295	0.291	0.713	0.3716	0.170814	CT	CC	CC	TT	-T	GG	GG	AG		SA691
SA693	5		5	5	5	5	5	5	5	5	0	TC	CA	AA	TT	GG		SA693	3		3	3	3	3	3	3	3	3	0	TT		SA693	0.343	0.347	0.291	0.176	0.448	0.321	0.0885596	CT	CC	CA	TG	--	AG	GG	AG		SA693
SA703	5		6	6	6	6	6	6	6	5.875	0.330719	TC	AA	AA	TA	GG		SA703	4		3	3	4	4	4	4	4	3.75	0.433013	TA		SA703	0.307	0.368	0.278	0.332	0.372	0.3314	0.0358753	TT	CC	CC	TG	TT	AG	AG	AG		SA703
SA704	5	5	6	6	6	6	6	6	6	5.77778	0.41574	TC	CA	TA	TA	GG		SA704	4	3	3	3	3	3	3	3	4	3.22222	0.41574	TA		SA704	0.262	0.284	0.221	0.202	0.343	0.2624	0.0496492	TT	AC	CC	TG	-T	AG	GG	AG		SA704
SA706	7		7	7	7	6	6	6	6	6.5	0.5	TT	AA	TA	TA	GG		SA706	6		5	6	5	5	4	4	5	5	0.707107	TA		SA706	0.342	0.338	0.214	0.311	0.362	0.3134	0.05229	TT	AC	CA	TT	-T	AG	GG	AG		SA706
SA711	6		6	6	6		6	6	6	6	0	TC	AA	AA	TA	GG		SA711	5		5	5	5		5	5	5	5	0	TA		SA711	0.419		0.326	0.331	0.404	0.37	0.0418748	CT	AC	CA	TG	-T	AG	GG	AG		SA711
SA713	5	5	5	5	5		6	6	5	5.25	0.433013	TC	CA	AA	TA	GG		SA713	5	4	4	4	5		5	5	4	4.5	0.5	TA		SA713			0.223	0.319	0.347	0.296333	0.0530995	TT	AC	CA	GG	-T	GG	GG	AG		SA713
SA715	5		5	5	5	5	5	5	5	5	0	TC	CA	AA	TA	GG		SA715	4		4	4	4	4	4	4	4	4	0	TA		SA715	0.279	0.262	0.239	0.21	0.296	0.2572	0.0302086	TT	CC	CC	TT	TT	GG	GG	AG		SA715
SA718	5		5	6	6	6	7	7	7	6.125	0.780625	TT	AA	AA	TA	GG		SA718	4		4	5	5	5	6	6	6	5.125	0.780625	TA		SA718	0.511	0.477	0.36	0.391	0.553	0.4584	0.0725082	CT	CC	CA	TG	TT	GG	AA	AG		SA718
SA719	6		7	7	6	7	6	7	6	6.5	0.5	TC	AA	AA	TT	GG		SA719	6		7	7	6	6	5	6	6	6.125	0.599479	TT		SA719	0.332	0.543	0.213	0.386	0.365	0.3678	0.106093	TT	CC	CA	TT	-T	AG	AA	AG		SA719
SA725	5		5	6	6	6	5	6	5	5.5	0.5	TC	CA	AA	TA	GG		SA725	4		4	5	5	5	4	4	4	4.375	0.484123	TA		SA725	0.349	0.387	0.226	0.275	0.263	0.3	0.0590593	TT	CC	CA	TG	-T	AG	GG	AG		SA725
SA727	6		7	6	6	6	6	7	6	6.25	0.433013	TC	CA	TA	TA	GG		SA727	4		5	4	4	4	5	4	4	4.25	0.433013	TA		SA727	0.304	0.41	0.288	0.319	0.546	0.3734	0.0961241	CT	CC	CA	GG	-T	GG	AG	AG		SA727
SA730	6		6	6	6	6	6	6		6	0	TC	AA	AA	TA	GG		SA730	5		5	5	5	5	5	5		5	0	TA		SA730	0.384	0.44	0.331	0.34		0.37375	0.0431878	TT	CC	CA	TG	-T	GG	GG	AG		SA730
SA731	7		7	7	7		7	7	7	7	0	TC	AA	AA	AA	GG		SA731	8		7	7	7		7	7	7	7.14286	0.349927	AA		SA731	0.873		0.486	0.516	0.595	0.6175	0.152792	CC	CC	AA	GG	-T	GG	GG	GG		SA731
SA737	5		6	6	6	6	6			5.83333	0.372678	CC	AA	AA	TT	GG		SA737	4		5	6	6	6	6			5.5	0.763763	TT		SA737	0.243	0.307	0.298			0.282667	0.0282882	CT	CC	CA	GG	--	AG	GG	AG		SA737
SA740	6		6	6	6	6	5	5	5	5.625	0.484123	CC	AA	AA	TA	GG		SA740	5		6	6	6	6	6	6	5	5.75	0.433013	TA		SA740	0.375	0.291	0.226	0.25	0.311	0.2906	0.0516937	TT	CC	CC	TG	-T	AG	GG	AG		SA740
SA745	7		7	7	7	7	6	6		6.71429	0.451754	CC	CA	AA	AA	GG		SA745	7		8	7	6	6	6	6		6.57143	0.728431	AA		SA745	0.387	0.434	0.382	0.318		0.38025	0.0412697	CT	CC	CA	TG	-T	GG	GG	GG		SA745
SA754	8		8	8	8	8	7	7	7	7.625	0.484123	CC	AA	AA	AA	GG		SA754	7		7	7	7	6	6	6	6	6.5	0.5	AA		SA754	0.421	0.47	0.331	0.376	0.286	0.3768	0.0647809	TT	CC	AA	GG	TT	GG	GG	GG		SA754
SA758	7		7	8	8		7	7		7.33333	0.471405	TC	AA	AA	AA	GG		SA758	8		8	8	8		7	7		7.66667	0.471405	AA		SA758	0.616		0.345	0.523		0.494667	0.112435	CT	CC	AA	TG	TT	GG	AG	GG		SA758
SA772	7		8	7	7	7	7	7	7	7.125	0.330719	TC	AA	AA	AA	GG		SA772	8		7	7	6	6	6	6	5	6.375	0.856957	AA		SA772	0.543	0.418	0.307	0.284	0.562	0.4228	0.115345	CC	CC	CA	TG	TT	GG	GG	GG		SA772
SA776	7		7	8	7	7	7	7		7.14286	0.349927	TC	AA	AA	AA	GG		SA776	7		8	8	7	7	7	7		7.28571	0.451754	AA		SA776	0.454	0.505	0.461	0.341		0.44025	0.0605449	CC	CC	AA	GG	-T	GG	GG	GG		SA776
SA777	8		8	7	7	8	7	7	7	7.375	0.484123	TC	AA	AA	AA	GG		SA777	8		8	7	7	7	6	6	6	6.875	0.780625	AA		SA777	0.459	0.499	0.332	0.368	0.489	0.4294	0.0671256	CT	CC	AA	TG	-T	GG	GG	GG		SA777
SA786	8		7		7	7	8	8		7.5	0.5	TC	AA	AA	AA	GG		SA786	7		7		7	6	6	6		6.5	0.5	AA		SA786	0.89	0.575	0.395	0.379		0.55975	0.205615	CT	CC	CA	TG	-T	GG	GG	GG		SA786
SA788	7		6	6	7	6	7	7		6.57143	0.494872	TC	AA	AA	AA	GG		SA788	7		6	6	6	6	6	6		6.14286	0.349927	AA		SA788	0.278	0.402	0.343	0.323		0.3365	0.0445449	TT	CC	AA	GG	TT	GG	GG	GG		SA788
SA789	7		7	7	7		7	7	7	7	0	CC	AA	AA	AA	GG		SA789	8		7	7	7		7	7	7	7.14286	0.349927	AA		SA789	0.341		0.402	0.327	0.65	0.43	0.13011	CT	CC	CA	GG	-T	GG	GG	GG		SA789
SA794	8		8	7	7	6	7	7	7	7.125	0.599479	TT	AA	AA	AA	GG		SA794	7		8	7	7	6	6	6	6	6.625	0.695971	AA		SA794	0.28	0.344	0.42	0.492	0.618	0.4308	0.117627	TT	CC	AA	TG	TT	GG	AG	GG		SA794
SA798	7		7	8	8	8	7	7		7.42857	0.494872	TC	AA	AA	AA	GG		SA798	7		7	7	8	7	7	6		7	0.534522	AA		SA798	0.653	0.6	0.42	0.479		0.538	0.0928359	CT	CC	AA	GG	--	GG	GG	GG		SA798
SA800	4	4	4	4	4		3	3		3.71429	0.451754	TC	AA	AA	TT	GG		SA800	3	3	3	3	3		2	2		2.71429	0.451754	TT		SA800	0.212		0.108	0.157		0.159	0.0424814	TT	CC	CC	GG	TT	GG	GG	AG		SA800
SA805	7		8	8	7	7	8	8		7.57143	0.494872	CC	AA	AA	AA	GG		SA805	8		8	8	8	8	7	6		7.57143	0.728431	AA		SA805	0.282	0.495	0.336	0.293		0.3515	0.0852716	CC	CC	AA	TG	TT	GG	GG	GG		SA805
SA806	7		8	8	8	8	7	7	7	7.5	0.5	CC	CA	AA	AA	GG		SA806	8		8	8	7	7	7	7	7	7.375	0.484123	AA		SA806	0.451	0.472	0.448	0.514	0.635	0.504	0.0696132	CT	CC	CC	TG	-T	GG	GG	GG		SA806
SA809	8		8	8	8	8	8	8	8	8	0	TC	AA	AA	AA	GG		SA809	8		8	7	7	7	7	7	7	7.25	0.433013	AA		SA809	0.303	0.526	0.393	0.29	0.469	0.3962	0.0917854	CC	CC	AA	GG	TT	GG	GG	GG		SA809
SA827	7		8	8	8	8	7	7		7.57143	0.494872	TC	AA	AA	AA	GG		SA827	7		8	7	7	7	7	7		7.14286	0.349927	AA		SA827	0.355	0.539	0.286	0.337		0.37925	0.0956409	CC	CC	AA	GG	--	GG	GG	GG		SA827
SA828	8		8	8	8	8	8			8	0	CC	AA	TA	AA	GG		SA828	8		7	7	7	7	7			7.16667	0.372678	AA		SA828	0.419	0.644	0.437			0.5	0.102088	CT	AC	CA	GG	-T	GG	GG	GG		SA828
SA831	8		8	8	8		8	8	7	7.85714	0.349927	CC	AA	AA	AA	GG		SA831	8		8	8	8		7	7	6	7.42857	0.728431	AA		SA831	0.684		0.495	0.568	0.678	0.60625	0.0791087	CT	AC	AA	TG	-T	GG	GG	GG		SA831
SA832	7		8	8	8	8	8	8	8	7.875	0.330719	CC	AA	AA	AA	GG		SA832	8		8	8	7	7	7	8	8	7.625	0.484123	AA		SA832	0.718	0.835	0.79	0.803	0.747	0.7786	0.0414179	CT	AA	AA	TG	--	GG	GG	GG		SA832
SA837	6		6	6	6		6			6	0	CC	CA	TA	TT	GG		SA837	5		5	5	5		4			4.8	0.4	TT		SA837	0.223		0.217			0.22	0.003	TT	AC	CC	GG	--	AG	GG	AG		SA837
SA849			6							6	0	CC	CA	AA	TT	GG		SA849			4							4	0	TT		SA849								CT	CC	CA	TG	--	GG	GG	AG		SA849
SA853	7		7	6	6	6	6		6	6.28571	0.451754	CC	CA	TA	TA	GG		SA853	6		7	7	7	7	7		5	6.57143	0.728431	TA		SA853	0.392	0.429	0.247		0.434	0.3755	0.0759424	CC	CC	CA	TG	-T	GG	GG	AG		SA853
SA860	5		5	5	5	5	5	5	5	5	0	TC	AA	AA	TA	GG		SA860	3		3	4	4	4	4	4	4	3.75	0.433013	TA		SA860	0.206	0.28	0.139	0.29	0.467	0.2764	0.109874	TT	CC	CA	TG	-T	AG	GG	AG		SA860
SA861	6	6	6	6	6	6	6	6	5	5.88889	0.31427	CC	CA	TA	TT	GG		SA861	5	5	5	5	5	5	5	5	6	5.11111	0.31427	TT		SA861	0.242	0.407	0.278	0.293	0.299	0.3038	0.0552717	CC	AC	CA	TT	--	AG	GG	AG		SA861
SA862	6	6	5	5	7	7	6	5		5.875	0.780625	TC	CA	TA	TA	GG		SA862	5	5	4	4	6	6	4	3		4.625	0.992157	TA		SA862	0.417	0.32	0.214	0.254		0.30125	0.0768029	CC	CC	CA	TG	--	GG	GG	AG		SA862
SA863	5		5	5	5	6	6	6	6	5.5	0.5	TT	AA	AA	TT	GG		SA863	5		4	5	5	6	6	6	6	5.375	0.695971	TT		SA863	0.365	0.251	0.167	0.331	0.453	0.3134	0.0977622	CT	CC	CA	TG	-T	GG	AG	AG		SA863
SA873	6		6	6	6	6	6	7	7	6.25	0.433013	CC	CA	TA	TA	GG		SA873	6		6	6	6	6	6	6	6	6	0	TA		SA873	0.388	0.402	0.393	0.323	0.345	0.3702	0.0306946	CC	CC	CA	TG	-T	AG	GG	AG		SA873
SA874	7	7	8	8	8	8	7	7		7.5	0.5	TT	AA	TA	AA	GG		SA874	7	7	8	8	7	7	6	6	6	6.88889	0.737028	AA		SA874	0.518	0.571	0.355	0.456	0.377	0.4554	0.0818648	TT	AC	CA	TG	TT	GG	AG	GG		SA874
SA878	6		7	6	6	5	6	6	6	6	0.5	TC	AA	AA	TA	GG		SA878	6		7	6	6	6	5	5	4	5.625	0.856957	TA		SA878	0.264	0.28	0.166	0.215	0.302	0.2454	0.0489391	CT	CC	CC	GG	-T	AG	GG	AG		SA878
SA879	5		5	6	6	5	5	5	5	5.25	0.433013	CC	AA	AA	TA	AG		SA879	4		4	4	4	4	3	3	4	3.75	0.433013	TA		SA879	0.331	0.309	0.269	0.28	0.354	0.3086	0.0314617	CT	CC	CA	GG	-T	AG	GG	AG		SA879
SA884	6	6	7	6	6	6	6	6	6	6.11111	0.31427	TC	AA	AA	TA	GG		SA884	5	5	6	6	6	6	6	6	5	5.66667	0.471405	TA		SA884	0.407	0.332	0.305	0.26	0.366	0.334	0.0503468	CT	CC	AA	TG	TT	GG	GG	AG		SA884
SA885	6		7	6	7	6	6	6	6	6.25	0.433013	TT	AA	AA	TA	GG		SA885	5		5	5	5	5	4	4	5	4.75	0.433013	TA		SA885	0.23	0.315	0.392	0.23	0.25	0.2834	0.0626278	TT	CC	CA	TG	-T	AG	GG	AG		SA885
SA892	7		8		7	7	7			7.2	0.4	TC	CA	TA	AA	GG		SA892	8		8		8	7	7			7.6	0.489898	AA		SA892	0.352	0.594	0.469			0.471667	0.0988141	TT	AC	CA	TG	TT	GG	GG	GG		SA892
SA894			7	7	7		7	7	7	7	0	CC	AA	AA	AA	GG		SA894			7	7	6		6	6	6	6.33333	0.471405	AA		SA894	0.421		0.246	0.381	0.467	0.37875	0.0824632	CC	CC	CA	GG	--	GG	GG	GG		SA894
SA901	7		8	8	8	8	8	7	8	7.75	0.433013	CC	AA	TA	AA	GG		SA901	8		8	7	7	8	8	7	8	7.625	0.484123	AA		SA901	0.716	0.4	0.439	0.466	0.861	0.5764	0.180371	CT	CC	AA	TG	--	GG	GG	GG		SA901
SA919	8		8	8	8		8	8	8	8	0	CC	AA	TA	AA	GG		SA919	8		7	7	7		7	7	7	7.14286	0.349927	AA		SA919	0.482		0.537	0.397	0.561	0.49425	0.0630293	TT	CC	AA	GG	-T	GG	GG	GG		SA919
SA920	8		8	8	8	8	8		8	8	0	TC	AA	AA	AA	GG		SA920	8		8	8	8	7	6		6	7.28571	0.880631	AA		SA920	0.34	0.923	0.488		0.478	0.55725	0.219116	CT	CC	AA	TG	-T	GG	GG	GG		SA920
SA926	8		8				8			8	0	TC	AA	TA	AA	GG		SA926	7		8				7			7.33333	0.471405	AA		SA926			0.3			0.3	0	TT	CC	AA	GG	-T	GG	GG	GG		SA926
SA928	7		7	8	8		8			7.6	0.489898	TC	AA	AA	AA	GG		SA928	8		7	7	7		7			7.2	0.4	AA		SA928	0.446		0.439			0.4425	0.0035	CC	CC	AA	GG	TT	GG	GG	GG		SA928
SA933	6		8	7			8			7.25	0.829156	TC	AA	AA	AA	GG		SA933	7		7	7			7			7	0	AA		SA933			0.368			0.368	0	CT	CC	CA	GG	-T	GG	GG	GG		SA933
SA934	6	6	6	6	6	6	6	6	5	5.88889	0.31427	CC	CA	TA	TA	GG		SA934	6	6	5	5	5	5	5	5	4	5.11111	0.566558	TA		SA934	0.286	0.424	0.301	0.264	0.366	0.3282	0.0587347	CT	CC	CA	TG	--	GG	GG	AG		SA934
SA951	7		8	7	7	7	7	7	7	7.125	0.330719	TC	AA	AA	AA	GG		SA951	8		8	7	7	7	7	7	7	7.25	0.433013	AA		SA951	0.361	0.595	0.416	0.453	0.476	0.4602	0.0778033	CT	CC	CA	GG	-T	GG	GG	GG		SA951
SA955	7		7	8	8	8	8	8	7	7.625	0.484123	CC	AA	AA	AA	GG		SA955	8		7	7	7	7	7	7	7	7.125	0.330719	AA		SA955	0.46	0.621	0.454	0.368	0.547	0.49	0.086591	CT	CC	AA	GG	-T	GG	GG	GG		SA955
SA961	8	7	7	7	7	7	7	7	7	7.11111	0.31427	TC	AA	AA	AA	GG		SA961	7	7	7	7	7	6	6	6	6	6.55556	0.496904	AA		SA961	0.281	0.345	0.368	0.29	0.473	0.3514	0.0690351	CT	CC	CA	GG	--	GG	GG	GG		SA961
SA966	8		8	8	8	8	8	8		8	0	CC	CA	AA	AA	GG		SA966	8		8	8	8	8	7	7		7.71429	0.451754	AA		SA966	0.437	0.462	0.425	0.539		0.46575	0.0443474	TT	CC	CC	TG	-T	GG	GG	GG		SA966
SA983	7		7	7	7	7	7	6	6	6.75	0.433013	CC	CA	AA	AA	GG		SA983	8		7	7	7	7	6	6	6	6.75	0.661438	AA		SA983	0.29	0.425	0.318	0.352	0.483	0.3736	0.0709326	CT	CC	CA	GG	-T	GG	GG	GG		SA983
SA987	7		8	8	8	8	8	8	8	7.875	0.330719	CC	AA	AA	AA	GG		SA987	8		8	7	7	7	7	7	7	7.25	0.433013	AA		SA987	0.41	0.486	0.381	0.469	0.78	0.5052	0.142606	CT	CC	AA	TG	-T	GG	GG	GG		SA987
SA989	8		8	8	8	8	8	7	7	7.75	0.433013	CC	AA	AA	AA	GG		SA989	8		8	8	8	7	7	7	6	7.375	0.695971	AA		SA989	0.328	0.429	0.394	0.359	0.396	0.3812	0.0346144	TT	CC	AA	GG	TT	GG	GG	GG		SA989
SA993	6	6	6	6	6	6	6	5	5	5.77778	0.41574	TC	CA	TA	TA	GG		SA993	3	4	3	4	4	3	3	3	4	3.44444	0.496904	TA		SA993	0.3	0.375	0.348	0.379	0.635	0.4074	0.117236	CT	AC	CA	TT	-T	GG	GG	AG		SA993
SA995	5						5		6	5.33333	0.471405	TT	CA	TA	TA	GG		SA995	4						3		5	4	0.816497	TA		SA995			0.297		0.631	0.464	0.167	CT	AC	CA	TG	-T	GG	GG	AG		SA995
SA996	5		5	5	5	6	6	6	4	5.25	0.661438	TT	CA	AA	TA	GG		SA996	4		4	4	4	4	3	4	4	3.875	0.330719	TA		SA996	0.291	0.388	0.265	0.391	0.375	0.342	0.0531714	CC	CC	CA	TG	TT	GG	GG	AG		SA996
SA999	5		6	6	6	6	6	6	6	5.875	0.330719	TC	CA	AA	TA	GG		SA999	4		5	5	5	5	4	6	5	4.875	0.599479	TA		SA999	0.279	0.434	0.204	0.417	0.452	0.3572	0.0980273	CT	CC	CC	TT	TT	GG	AA	AG		SA999
SB001	5		5	6	6	6	6	6	6	5.75	0.433013	CC	CA	AA	TA	GG		SB001	4		3	4	5	5	5	5	5	4.5	0.707107	TA		SB001	0.442	0.455	0.263	0.441	0.37	0.3942	0.0720705	TT	CC	CC	TG	--	GG	AG	AG		SB001
SB002	6		5	5	7	7	7	7	7	6.375	0.856957	CC	CA	TA	TA	GG		SB002	5		5	5	6	6	6	6	6	5.625	0.484123	TA		SB002	0.545	0.531	0.399	0.427	0.547	0.4898	0.0635685	CC	CC	AA	TG	-T	GG	GG	AG		SB002
SB004	5	5	5	5	5	5	5	5	5	5	0	TC	AA	TA	TA	GG		SB004	4	3	4	4	5	4	4	3	3	3.77778	0.628539	TA		SB004	0.32	0.289	0.212	0.328	0.336	0.297	0.0453872	CT	AC	CA	TG	-T	AG	GG	AG		SB004
SB007	6	6	6	7	7	7	7	7	7	6.66667	0.471405	CC	CA	TA	TA	AG		SB007	6	6	6	6	7	7	7	6	6	6.33333	0.471405	TA		SB007	0.49	0.611	0.312	0.37	0.392	0.435	0.105075	TT	CC	AA	TT	-T	GG	GG	AG		SB007
SB011	6		5	5	5	5	5	6	6	5.375	0.484123	TT	AA	AA	TT	GG		SB011	5		3	3	4	4	5	7	6	4.625	1.31696	TT		SB011	0.341	0.496	0.282	0.234	0.441	0.3588	0.0973353	TT	CC	CA	TG	-T	GG	GG	AG		SB011
SB012	6		4	6	6		6	7	6	5.85714	0.832993	TC	CA	AA	TA	GG		SB012	5		4	5	5		5	5	5	4.85714	0.349927	TA		SB012	0.486		0.295	0.358	0.376	0.37875	0.0688381	CT	CC	CA	TG	-T	GG	GG	AG		SB012
SB013	6		6	6	6		6	5	6	5.85714	0.349927	TC	CA	AA	TA	GG		SB013	6		6	6	6		5	5	6	5.71429	0.451754	TA		SB013	0.257		0.214	0.231	0.257	0.23975	0.0182671	CC	CC	CA	GG	--	AG	GG	AG		SB013
SB014	7		7	7	6	7	7	7	7	6.875	0.330719	TC	AA	AA	TA	GG		SB014	6		6	6	6	6	6	6	6	6	0	TA		SB014	0.415	0.466	0.315	0.292	0.405	0.3786	0.0651233	CT	CC	CA	TG	-T	AG	GG	AG		SB014
SB015	6		6	6	6	6	6	5	5	5.75	0.433013	TC	AA	AA	AA	AG		SB015	5		6	6	6	5	6	5	5	5.5	0.5	AA		SB015	0.566	0.369	0.358	0.256	0.374	0.3846	0.100506	CT	CC	AA	GG	-T	GG	GG	GG		SB015
SB016	5		6	6	6	6	6	6	6	5.875	0.330719	TC	CA	AA	TA	GG		SB016	5		6	5	5	5	5	5	5	5.125	0.330719	TA		SB016	0.2	0.412	0.312	0.301	0.353	0.3156	0.0696867	TT	CC	AA	TG	TT	AG	GG	GG		SB016
SB017	5		4	4	4	4	4	7	7	4.875	1.26861	TC	AA	AA	TT	GG		SB017	4		4	3	4	4	3	5	5	4	0.707107	TT		SB017	0.29	0.361	0.319	0.323	0.634	0.3854	0.126334	CC	AC	CA	TG	-T	AG	GG	AG		SB017
SB018	7		8	8	7	7	7	7		7.28571	0.451754	TC	CA	AA	AA	GG		SB018	7		8	7	7	5	5	5		6.28571	1.16058	AA		SB018	0.384	0.381	0.237	0.31		0.328	0.0603117	TT	CC	CA	GG	-T	GG	GG	GG		SB018
SB019	6		6	6	6	6	6	7	6	6.125	0.330719	CC	CA	AA	TA	GG		SB019	5		4	5	5	5	5	5	5	4.875	0.330719	TA		SB019	0.296	0.433	0.251	0.262	0.315	0.3114	0.0650003	CT	CC	CC	TG	--	GG	GG	AG		SB019
SB021	6		6	7	6	7	7	7	6	6.5	0.5	TC	CA	TA	TA	GG		SB021	6		6	6	6	6	6	6	6	6	0	TA		SB021	0.319	0.371	0.266	0.353	0.411	0.344	0.0490061	CT	CC	CA	TG	-T	GG	GG	AG		SB021
SB022	6		6	6	6	6	6	6	6	6	0	CC	CA	TA	TA	GG		SB022	6		5	5	5	5	5	5	5	5.125	0.330719	TA		SB022	0.453	0.422	0.306	0.363	0.388	0.3864	0.0504325	CC	CC	CC	TG	--	GG	GG	GG		SB022
SB025	7		8	8	7	8	8	8	8	7.75	0.433013	CC	AA	AA	AA	GG		SB025	8		8	8	7	7	7	7	7	7.375	0.484123	AA		SB025	0.627	0.738	0.426	0.587	0.71	0.6176	0.110244	CT	CC	CA	GG	-T	GG	AG	GG		SB025
SB026	5		6	6	6		5	5	5	5.42857	0.494872	TC	AA	AA	TA	GG		SB026	5		5	5	5		5	5	6	5.14286	0.349927	TA		SB026	0.351		0.235	0.267	0.382	0.30875	0.0598597	TT	CC	CC	TG	-T	GG	GG	AG		SB026
SB027	6	6	6	6	6	6	6	6	6	6	0	CC	AA	AA	TA	GG		SB027	4	4	5	5	5	4	4	5	4	4.44444	0.496904	TA		SB027	0.333	0.428	0.297	0.294	0.449	0.3602	0.0657249	CT	AC	CC	TG	TT	GG	GG	AG		SB027
SB028	5		5	5	5		4	5		4.83333	0.372678	TC	CA	AA	TA	AG		SB028	3		3	3	4		3	3		3.16667	0.372678	TA		SB028	0.274		0.193	0.213		0.226667	0.0344513	TT	CC	CC	GG	-T	GG	GG	AG		SB028
SB030	6		6	6	6	6	6	7	6	6.125	0.330719	TC	AA	AA	TA	GG		SB030	5		6	6	6	6	6	6	5	5.75	0.433013	TA		SB030	0.333	0.429	0.304	0.353	0.298	0.3434	0.0472042	TT	CC	CC	GG	-T	AG	GG	AG		SB030
SB031	7		7	7	7		7	7	7	7	0	TC	CA	TA	TA	GG		SB031	6		6	5	5		5	6	5	5.42857	0.494872	TA		SB031	0.28		0.375	0.319	0.484	0.3645	0.0768131	CT	AC	CA	TG	-T	AG	GG	AG		SB031
SB032	7		6	6	6	6	6	6	6	6.125	0.330719	CC	AA	AA	TA	GG		SB032	7		6	6	6	5	5	5	5	5.625	0.695971	TA		SB032	0.266	0.417	0.274	0.293	0.336	0.3172	0.055474	CT	CC	CC	GG	--	GG	GG	AG		SB032
SB033	5		6	5	5	5	5			5.16667	0.372678	TC	AA	AA	TA	GG		SB033	2		2	3	2	3	3			2.5	0.5	TA		SB033	0.206	0.281	0.417			0.301333	0.0873321	TT	AC	CA	TG	TT	AG	GG	AG		SB033
SB034	7		8	7	7	7	7	7	7	7.125	0.330719	TT	AA	AA	AA	GG		SB034	6		7	7	6	6	6	6	5	6.125	0.599479	AA		SB034	0.389	0.611	0.317	0.523	0.41	0.45	0.104173	TT	CC	AA	TG	TT	GG	GG	GG		SB034
SB035	6	6	6	6	6	6	6	7	6	6.11111	0.31427	CC	CA	AA	TA	GG		SB035	5	6	5	6	5	5	5	5	5	5.22222	0.41574	TA		SB035	0.506	0.42	0.211	0.297	0.324	0.3516	0.102009	TT	CC	AA	GG	--	GG	GG	AG		SB035
SB036	7		8	8	8	8	7	7	7	7.5	0.5	TC	CA	TA	TA	GG		SB036	6		7	7	7	6	6	7	6	6.5	0.5	TA		SB036	0.328	0.45	0.309	0.353	0.331	0.3542	0.0498935	CC	CC	CA	GG	-T	GG	GG	AG		SB036
SB038	7		7	8	7		7	7		7.16667	0.372678	CC	AA	AA	AA	GG		SB038	8		7	7	7		7	7		7.16667	0.372678	AA		SB038	0.491		0.286	0.406		0.394333	0.0840965	CT	CC	CC	TG	-T	GG	AG	GG		SB038
SB039	6		5	5	6	6	6	6	6	5.75	0.433013	TC	AA	AA	TA	GG		SB039	5		5	5	6	5	5	5	5	5.125	0.330719	TA		SB039	0.353	0.482	0.209	0.318	0.302	0.3328	0.0885018	TT	CC	CA	TG	-T	AG	GG	AG		SB039
SB040	6		6	6	6	7	7	7	6	6.375	0.484123	TC	AA	AA	TA	GG		SB040	6		5	5	5	5	6	5	6	5.375	0.484123	TA		SB040	0.279	0.322	0.406	0.321	0.383	0.3422	0.0460148	CC	AC	CC	TG	-T	AG	GG	AG		SB040
SB042	7		8	8	7		7	7	7	7.28571	0.451754	TC	AA	TA	AA	GG		SB042	7		8	7	6	7	6	6	6	6.625	0.695971	AA		SB042	0.47		0.345	0.432	0.282	0.38225	0.0735064	TT	CC	AA	GG	--	AG	GG	GG		SB042
SB044	6		6	6	6	6	6	5	6	5.875	0.330719	TC	AA	AA	TA	GG		SB044	6		6	6	6	6	5	5	5	5.625	0.484123	TA		SB044	0.251	0.37	0.257	0.321	0.364	0.3126	0.0507803	CC	AC	CC	GG	-T	GG	GG	AG		SB044
SB045	7		6	6	6	6	6	5	5	5.875	0.599479	TT	AA	AA	TA	GG		SB045	6		5	4	5	5	5	5	4	4.875	0.599479	TA		SB045	0.246	0.368	0.184	0.381	0.422	0.3202	0.0898897	TT	AC	CA	TG	TT	GG	GG	AG		SB045
SB046	5		5	5	5	5	6	6	5	5.25	0.433013	TT	CA	AA	TA	AG		SB046	4		5	4	4	4	4	4	4	4.125	0.330719	TA		SB046	0.291	0.401	0.367	0.318	0.262	0.3278	0.0503484	TT	CC	AA	TG	-T	AG	GG	AG		SB046
SB047	7		7	7	7	7	7		6	6.85714	0.349927	TC	AA	AA	AA	GG		SB047	7		7	6	6	6	6		6	6.28571	0.451754	AA		SB047	0.294	0.42	0.327		0.3	0.33525	0.0504845	CT	CC	CA	GG	-T	GG	GG	GG		SB047
SB050	7		9	9	8	8	8	7	6	7.75	0.968246	CC	AA	AA	AA	GG		SB050	7		8	8	7	7	7	6	5	6.875	0.927025	AA		SB050	0.453	0.438	0.512	0.427	0.36	0.438	0.0487975	CT	CC	CA	GG	-T	GG	GG	GG		SB050
SB051	7		7	6	6		6	6	6	6.28571	0.451754	TC	AA	AA	TA	GG		SB051	6		7	6	6		6	6	6	6.14286	0.349927	TA		SB051	0.393		0.253	0.324	0.364	0.3335	0.0525381	TT	CC	CC	TT	-T	GG	GG	AG		SB051
SB053	6		7	6	6	6	6	8	7	6.5	0.707107	TC	AA	AA	TA	GG		SB053	6		6	6	5	5	5	6	5	5.5	0.5	TA		SB053	0.239	0.29	0.27	0.244	0.227	0.254	0.0228298	CT	CC	CA	TG	-T	GG	GG	AG		SB053
SB055	7		7	7	7	7	7	7	7	7	0	TC	AA	AA	AA	GG		SB055	8		7	7	7	7	7	7	6	7	0.5	AA		SB055	0.564	0.511	0.346	0.381	0.284	0.4172	0.104375	CT	CC	CA	GG	TT	GG	GG	GG		SB055
SB057	7		8	8	8	8	8	7	7	7.625	0.484123	TC	AA	AA	AA	GG		SB057	7		8	7	7	6	7	5	5	6.5	1	AA		SB057	0.406	0.5	0.398	0.297	0.596	0.4394	0.101295	CC	CC	AA	GG	TT	GG	GG	GG		SB057
SB058	7		8	8	8		7	7	7	7.42857	0.494872	TC	AA	AA	AA	GG		SB058	7		7	7	7		6	6	6	6.57143	0.494872	AA		SB058	0.375		0.446	0.33	0.634	0.44625	0.116018	CT	CC	AA	TG	-T	GG	GG	GG		SB058
SB059	7		7	7	8	7	7	7	7	7.125	0.330719	TC	AA	TA	AA	GG		SB059	7		7	7	7	7	6	6	6	6.625	0.484123	AA		SB059	0.479	0.562	0.328	0.416	0.412	0.4394	0.0778553	TT	CC	CA	TG	--	GG	GG	GG		SB059
SB061	8	7	8	7	7	7	7	7		7.25	0.433013	TC	AA	AA	AA	GG		SB061	8	8	8	7	7	7	7	7		7.375	0.484123	AA		SB061	0.368	0.505	0.284	0.288		0.36125	0.0895024	CC	CC	CC	GG	--	GG	GG	GG		SB061
SB062	8		8	8	8	8	8	8	8	8	0	TC	AA	TA	AA	GG		SB062	6		5	5	6	5	6	6	6	5.625	0.484123	AA		SB062	0.469	0.576	0.494	0.538	0.656	0.5466	0.0658714	TT	CC	AA	TG	-T	GG	GG	GG		SB062
SB064	7		8	8	8	7	6	7	6	7.125	0.780625	TC	AA	AA	AA	GG		SB064	7		8	7	7	6	6	6	6	6.625	0.695971	AA		SB064	0.316	0.415	0.319	0.441	0.487	0.3956	0.0678162	CT	CC	AA	GG	-T	GG	GG	GG		SB064
SB065	8		7	7	7	7	6	7		7	0.534522	TC	AA	AA	AA	GG		SB065	7		6	6	6	6	6	6		6.14286	0.349927	AA		SB065	0.3	0.452	0.281	0.328		0.34025	0.0666497	CT	CC	CC	GG	--	GG	GG	GG		SB065
SB068	7		7	7	7	7	8	7	7	7.125	0.330719	TC	AA	AA	AA	GG		SB068	8		8	7	7	7	6	6	6	6.875	0.780625	AA		SB068	0.455	0.472	0.305	0.358	0.468	0.4116	0.0677484	CT	CC	AA	GG	TT	GG	GG	GG		SB068
SB069	8		8	8	8	8	8	8	8	8	0	CC	AA	AA	AA	GG		SB069	7		7	7	7	7	7	7	6	6.875	0.330719	AA		SB069	0.462	0.497	0.345	0.359	0.421	0.4168	0.0582903	TT	CC	AA	GG	TT	GG	GG	GG		SB069
SB071	7		8	7	7	7	7	7		7.14286	0.349927	CC	AA	AA	AA	GG		SB071	8		8	8	7	6	6	6		7	0.92582	AA		SB071	0.498	0.424	0.289	0.426		0.40925	0.0755559	TT	CC	CA	GG	-T	GG	GG	GG		SB071
SB073	8		7	7	7	8	7	7		7.28571	0.451754	CC	AA	AA	AA	GG		SB073	8		8	7	7	8	7	7		7.42857	0.494872	AA		SB073	0.418	0.505	0.295	0.376		0.3985	0.0757314	TT	CC	CA	GG	-T	GG	GG	GG		SB073
SB074	7		8	8	7	7	7	7		7.28571	0.451754	CC	AA	AA	AA	GG		SB074	7		8	8	7	7	7	6		7.14286	0.638877	AA		SB074	0.432	0.646	0.456	0.293		0.45675	0.125741	CT	CC	CA	GG	-T	GG	AG	GG		SB074
SB075	7		6	6	6	6	6	6	6	6.125	0.330719	TC	AA	AA	AA	GG		SB075	6		5	5	5	4	4	4	4	4.625	0.695971	AA		SB075	0.312	0.401	0.315	0.359	0.41	0.3594	0.0412534	TT	CC	AA	GG	-T	GG	GG	GG		SB075
SB077	6	6	9	7	7	7	7	7		7	0.866025	CC	AA	AA	TT	GG		SB077	5	4	8	7	6	6	6	6		6	1.11803	TT		SB077	0.412	0.305	0.299	0.45		0.3665	0.0659185	TT	CC	CA	TG	TT	GG	AA	AG		SB077
SB083	6		6	7	7	7	7	7	7	6.75	0.433013	CC	AA	AA	AA	GG		SB083	7		7	7	7	6	6	6	5	6.375	0.695971	AA		SB083	0.377	0.439	0.363	0.533	0.721	0.4866	0.131644	TT	AC	CA	TG	-T	GG	GG	GG		SB083
SB085	6	6	6	6	6	6	6	6	6	6	0	CC	CA	AA	TA	GG		SB085	5	5	6	6	6	6	5	6	7	5.77778	0.628539	TA		SB085	0.351	0.314	0.275	0.24	0.343	0.3046	0.0418693	CC	CC	CA	TG	--	GG	GG	AG		SB085
SB087	7		8	8	7	8	7	7	7	7.375	0.484123	CC	CA	AA	AA	GG		SB087	8		8	8	8	8	6	6	6	7.25	0.968246	AA		SB087	0.366	0.554	0.365	0.48	0.586	0.4702	0.0921442	CT	CC	CA	TG	-T	GG	GG	GG		SB087
SB089	7		7	8	8	7	6		7	7.14286	0.638877	TC	AA	TA	AA	GG		SB089	7		8	8	7	7	4		5	6.57143	1.39971	AA		SB089	0.369	0.571	0.343		0.626	0.47725	0.123143	CT	CC	CA	GG	-T	GG	GG	GG		SB089
SB091	7		7	8	7		8	7		7.33333	0.471405	CC	AA	AA	AA	GG		SB091	8		7	7	7		7	7		7.16667	0.372678	AA		SB091	0.433		0.32	0.361		0.371333	0.0467071	CT	CC	CA	GG	TT	GG	GG	GG		SB091
SB093	7	7	8	8	7	7	8	7		7.375	0.484123	CC	AA	AA	AA	GG		SB093	8	8	8	8	7	7	7	7		7.5	0.5	AA		SB093	0.532	0.545	0.397	0.351		0.45625	0.0839684	CC	CC	CA	GG	TT	GG	GG	GG		SB093
SB095	7	7	6	6	6	6	7	7	6	6.44444	0.496904	TC	AA	AA	TA	GG		SB095	6	6	5	6	6	5	6	6	5	5.66667	0.471405	TA		SB095	0.387	0.351	0.277	0.384	0.362	0.3522	0.039937	CT	CC	CC	TG	TT	GG	GG	AG		SB095
SB096	7	7	7	7	7	6	7	6	6	6.66667	0.471405	TC	AA	AA	AA	GG		SB096	7	7	6	6	6	6	7	6	6	6.33333	0.471405	AA		SB096	0.424	0.443	0.33	0.344	0.45	0.3982	0.0508818	CT	CC	CA	GG	-T	GG	GG	GG		SB096
SB097	7		7	7	7	7	7	7		7	0	TC	AA	AA	AA	GG		SB097	8		7	7	7	8	7	7		7.28571	0.451754	AA		SB097	0.298	0.705	0.414	0.343		0.44	0.158488	CT	CC	CA	GG	-T	GG	GG	GG		SB097
SB098	7	7	7	7	7		8	8		7.28571	0.451754	TC	AA	AA	AA	GG		SB098	8	8	8	7	6		7	7		7.28571	0.699854	AA		SB098	0.457		0.379	0.427		0.421	0.0321248	CC	CC	AA	GG	-T	GG	GG	GG		SB098
SB099	8		8	8	8	8	7	7	7	7.625	0.484123	TC	AA	TA	AA	GG		SB099	8		8	8	7	7	6	6	5	6.875	1.05327	AA		SB099	0.395	0.61	0.397	0.39	0.591	0.4766	0.101368	TT	CC	AA	GG	-T	GG	GG	GG		SB099
SB103	6		5	7	7	6	6	6	6	6.125	0.599479	TC	CA	AA	TA	GG		SB103	5		5	7	6	6	7	6	5	5.875	0.780625	TA		SB103	0.301	0.355	0.189	0.221	0.375	0.2882	0.0728242	CC	AC	CA	TG	--	GG	GG	AG		SB103
SB104	7		7	8	8	8	8		8	7.71429	0.451754	TC	AA	AA	AA	GG		SB104	8		8	7	7	7	7		7	7.28571	0.451754	AA		SB104	0.564	0.638	0.322		0.432	0.489	0.121413	CC	CC	AA	GG	TT	GG	GG	GG		SB104
SB105	7		9	9	9	8	8	8	8	8.25	0.661438	CC	AA	AA	AA	GG		SB105	8		9	9	8	8	7	7	7	7.875	0.780625	AA		SB105	0.49	0.501	0.398	0.699	0.504	0.5184	0.0984167	CC	CC	CC	GG	TT	GG	AG	GG		SB105
SB107	8	8	8	8	8	8	8	8	8	8	0	TC	AA	TA	AA	GG		SB107	8	8	8	7	7	7	6	7	7	7.22222	0.628539	AA		SB107	0.692	0.447	0.37	0.626	0.452	0.5174	0.121028	CT	CC	CA	TG	-T	GG	GG	GG		SB107
SB108	7		8	8	7	7	7	7	7	7.25	0.433013	CC	AA	TA	TA	GG		SB108	7		7	7	6	6	6	6	6	6.375	0.484123	TA		SB108	0.302	0.388	0.191	0.245	0.252	0.2756	0.0663041	TT	CC	CC	TG	-T	GG	GG	AG		SB108
SB114	7		8	7	7	7	7	7	7	7.125	0.330719	TC	AA	AA	AA	GG		SB114	8		8	6	6	6	6	6	6	6.5	0.866025	AA		SB114	0.357	0.358	0.338	0.424	0.739	0.4432	0.150747	CC	CC	CA	GG	-T	GG	GG	GG		SB114
SB115	7		7	7	7	7	7	7	7	7	0	TC	AA	AA	AA	GG		SB115	6		6	6	6	6	6	6	6	6	0	AA		SB115	0.326	0.393	0.333	0.28	0.397	0.3458	0.0441244	TT	CC	AA	TG	TT	GG	GG	GG		SB115
SB118	7		7	7	7	7	7	7	6	6.875	0.330719	TC	AA	TA	AA	GG		SB118	7		7	7	7	7	7	7	7	7	0	AA		SB118	0.466	0.433	0.362	0.33	0.393	0.3968	0.0485527	TT	CC	CA	GG	TT	GG	GG	GG		SB118
SB120	8		8	8	7	8	8		8	7.85714	0.349927	TC	AA	TA	AA	GG		SB120	8		8	7	7	7	6		6	7	0.755929	AA		SB120	0.46	0.554	0.373		0.481	0.467	0.0645174	TT	AC	CA	GG	-T	GG	GG	GG		SB120
SB121	8		9		8		8		8	8.2	0.4	CC	AA	AA	AA	GG		SB121	8		9		8		7		7	7.8	0.748331	AA		SB121	0.377		0.396		0.469	0.414	0.0396569	TT	CC	CA	TG	--	GG	GG	GG		SB121
SB122	8		8	8	8	8	8	7		7.85714	0.349927	CC	AA	AA	AA	GG		SB122	8		8	8	8	8	8	7		7.85714	0.349927	AA		SB122	0.299	0.565	0.423	0.399		0.4215	0.0950092	CC	CC	AA	GG	TT	GG	GG	GG		SB122
SB123	7		7	7	7	7	7	7	7	7	0	TC	AA	TA	AA	GG		SB123	8		7	7	7	7	6	6	7	6.875	0.599479	AA		SB123	0.362	0.493	0.428	0.33	0.435	0.4096	0.0575173	CT	CC	CA	GG	TT	GG	GG	GG		SB123
SB124	8		7	7	7	7	7	7	7	7.125	0.330719	CC	AA	AA	AA	GG		SB124	7		6	6	6	6	5	5	5	5.75	0.661438	AA		SB124	0.403	0.681	0.426	0.466	0.895	0.5742	0.188308	TT	AC	CA	TG	-T	GG	GG	GG		SB124
SB125	7		7	8	8	8	8	8	8	7.75	0.433013	TC	AA	AA	AA	GG		SB125	8		8	8	8	8	8	8	8	8	0	AA		SB125	0.492	0.675	0.543	0.306	0.696	0.5424	0.141139	CT	CC	AA	GG	-T	GG	AG	GG		SB125
SB127	7		8	8	8	8	7	7	7	7.5	0.5	CC	AA	AA	AA	GG		SB127	8		8	8	7	7	6	6	6	7	0.866025	AA		SB127	0.414	0.649	0.47	0.506	0.421	0.492	0.0853862	CC	CC	AA	GG	-T	GG	GG	GG		SB127
SB128	7		6	8	8	8	8	8	8	7.625	0.695971	TC	AA	AA	AA	GG		SB128	7		6	7	7	5	6	6	7	6.375	0.695971	AA		SB128	0.302	0.438	0.506	0.423	0.438	0.4214	0.066283	CC	CC	CA	GG	-T	GG	GG	GG		SB128
SB129	7		6	7		6	6			6.4	0.489898	TT	AA	AA	TA	GG		SB129	5		6	6		5	5			5.4	0.489898	TA		SB129		0.343	0.265			0.304	0.039	TT	CC	AA	GG	-T	GG	GG	AG		SB129
SB130	8		8	7	7	8	7	7		7.42857	0.494872	TC	AA	AA	AA	GG		SB130	7		7	6	6	6	6	6		6.28571	0.451754	AA		SB130	0.374	0.499	0.313	0.333		0.37975	0.0722751	CT	CC	CA	GG	TT	GG	GG	GG		SB130
SB131	7		6	6	6	5	6	6		6	0.534522	TC	AA	AA	AA	GG		SB131	7		7	7	6	6	6	6		6.42857	0.494872	AA		SB131	0.392	0.47	0.383	0.508		0.43825	0.0525946	TT	CC	AA	GG	--	GG	GG	GG		SB131
SB132	5		5	6	5		5	5		5.16667	0.372678	CC	CC	AA	TT	GG		SB132	3		3	4	4		3	3		3.33333	0.471405	TT		SB132								TT	CC	AA	TT	-T	GG	GG	AG		SB132
SB134	6	6	6	5	5	4	5	6		5.375	0.695971	TC	AA	AA	TA	AG		SB134	5	5	5	5	5	3	4	4		4.5	0.707107	TA		SB134	0.478	0.286	0.291	0.366		0.35525	0.0776317	TT	CC	AA	GG	TT	GG	GG	AG		SB134
SB135	7		8				7			7.33333	0.471405	CC	AA	AA	AA	GG		SB135	7		7				6			6.66667	0.471405	AA		SB135			0.295			0.295	0	CC	CC	CA	TG	TT	GG	GG	GG		SB135
SB136	7		8	8	8		7			7.6	0.489898	CC	AA	AA	AA	GG		SB136	7		7	7	7		7			7	0	AA		SB136	0.385		0.409			0.397	0.012	CC	CC	AA	GG	-T	GG	GG	GG		SB136
SB139	7		7	8	8		7	7	7	7.28571	0.451754	TC	AA	TA	AA	GG		SB139	7		7	7	7		6	6	7	6.71429	0.451754	AA		SB139	0.384		0.371	0.335	0.46	0.3875	0.0455439	CT	CC	AA	GG	-T	GG	GG	GG		SB139
SB146	7	7	7	8	8	7	7	7		7.25	0.433013	TC	AA	AA	AA	GG		SB146	8	8	8	8	7	7	7	7		7.5	0.5	AA		SB146	0.486	0.4	0.337	0.388		0.40275	0.0535695	TT	CC	CA	TG	-T	AG	GG	GG		SB146
SB151	7		7	7	7	7	8			7.16667	0.372678	CC	AA	AA	AA	GG		SB151	9		9	9	9	8	8			8.66667	0.471405	AA		SB151	0.46	0.599	0.397			0.485333	0.0843893	TT	CC	CA	GG	--	GG	GG	GG		SB151
SB153	6		7	6	6	6	7	7	7	6.5	0.5	CC	AA	AA	AA	GG		SB153	6		7	6	6	5	6	6	4	5.75	0.829156	AA		SB153	0.389	0.39	0.322	0.372	0.474	0.3894	0.0489963	CC	CC	CC	GG	-T	GG	GG	GG		SB153
SB154	7		7	7	7	7	7	7	6	6.875	0.330719	CC	AA	AA	AA	GG		SB154	8		7	7	6	6	6	6	6	6.5	0.707107	AA		SB154	0.364	0.452	0.362	0.347	0.37	0.379	0.0372773	CT	CC	AA	GG	TT	GG	GG	GG		SB154
SB159	6	7	7	7	7	7	7	6	7	6.77778	0.41574	TC	AA	AA	AA	GG		SB159	7	7	7	7	6	6	6	6	6	6.44444	0.496904	AA		SB159	0.363	0.43	0.336	0.451	0.572	0.4304	0.0823762	CC	CC	CA	GG	-T	GG	GG	GG		SB159
SB161	8	8	8	8	8	8	8	8	8	8	0	TT	AA	TA	AA	GG		SB161	8	8	8	8	7	8	7	7	7	7.55556	0.496904	AA		SB161	0.541	0.586	0.536	0.655	0.94	0.6516	0.15039	CC	AC	CA	TG	-T	GG	GG	GG		SB161
SB162	6	6	7	7	7	6	6	7	7	6.55556	0.496904	TT	AA	TA	TA	GG		SB162	6	6	7	6	6	6	6	6	6	6.11111	0.31427	TA		SB162	0.447	0.398	0.403	0.442	0.643	0.4666	0.090396	CC	AC	AA	TG	-T	AG	GG	AG		SB162
SB164	6	6	6	5	5	5	6	6	5	5.55556	0.496904	TC	CA	AA	TT	GG		SB164	4	4	4	4	4	4	5	5	4	4.22222	0.41574	TT		SB164	0.233	0.274	0.221	0.309	0.248	0.257	0.0314516	CT	CC	CC	TT	--	AG	GG	AG		SB164
SB167	6	6	6	6	7	7	7	7	7	6.55556	0.496904	TC	AA	AA	AA	GG		SB167	7	7	6	5	5	5	5	5	5	5.55556	0.831479	AA		SB167	0.445	0.556	0.403	0.416	0.537	0.4714	0.0630955	CT	CC	AA	GG	-T	GG	GG	GG		SB167
SB168	7		8	7	8	8	8		8	7.71429	0.451754	CC	AA	AA	AA	GG		SB168	8		8	8	7	7	7		7	7.42857	0.494872	AA		SB168	0.523	0.619	0.499		0.824	0.61625	0.128073	TT	AC	AA	TG	-T	GG	GG	GG		SB168
SB170	7		7	7	7	8	8	8	8	7.5	0.5	TC	AA	AA	AA	GG		SB170	7		8	8	7	7	7	7	7	7.25	0.433013	AA		SB170	0.424	0.489	0.374	0.479	0.672	0.4876	0.101024	CT	CC	CA	GG	--	GG	GG	GG		SB170
SB171			8	8						8	0	CC	AA	AA	AA	GG		SB171			8	8						8	0	AA		SB171								TT	CC	AA	TG	--	GG	GG	GG		SB171
SB178			8			8	8	8		8	0	CC	AA	TA	AA	GG		SB178			7			7	6	6		6.5	0.5	AA		SB178		0.583	0.359	0.416		0.452667	0.095052	TT	AC	CA	TG	--	GG	GG	GG		SB178
SB181	8		8	8	8	8	8	8	7	7.875	0.330719	CC	AA	TA	AA	GG		SB181	8		8	8	8	8	7	8	7	7.75	0.433013	AA		SB181	0.688	0.667	0.389	0.521	0.649	0.5828	0.113064	CT	AC	CA	TG	-T	GG	GG	GG		SB181
SB186			8	8	8	8	8	8	8	8	0	TC	AA	TA	AA	GG		SB186			8	8	7	7	7	7	6	7.14286	0.638877	AA		SB186	0.491	0.449	0.319	0.429	0.454	0.4284	0.0582532	TT	AC	CA	TG	--	GG	GG	GG		SB186
SB188	8		8	7	7	7	6	6		7	0.755929	CC	AA	AA	AA	AG		SB188	7		7	7	6	5	6	6		6.28571	0.699854	AA		SB188	0.327	0.432	0.286	0.241		0.3215	0.0706771	TT	CC	CA	TG	TT	GG	GG	GG		SB188
SB189	7		7		7	7	7	7		7	0	CC	AA	AA	AA	GG		SB189	8		7		7	7	6	7		7	0.57735	AA		SB189	0.402	0.556	0.328	0.469		0.43875	0.0840814	TT	CC	CA	TG	--	GG	GG	GG		SB189
SB197	7		7	8	8	8	7	7	8	7.5	0.5	CC	AA	AA	AA	GG		SB197	8		7	6	6	6	6	6	6	6.375	0.695971	AA		SB197	0.408	0.402	0.457	0.361	0.436	0.4128	0.0326031	CT	CC	CA	TG	-T	GG	GG	GG		SB197
SB202	8	8	8	8	8	8	8	8	8	8	0	CC	AA	AA	AA	GG		SB202	9	9	8	8	7	7	7	7	6	7.55556	0.955814	AA		SB202	0.409	0.621	0.395	0.488	0.483	0.4792	0.0802705	TT	CC	CA	GG	-T	GG	GG	GG		SB202
SB205	7		7	7	6	7	7	7	6	6.75	0.433013	CC	CA	TA	TA	GG		SB205	6		7	7	6	6	6	5	5	6	0.707107	TA		SB205	0.351	0.36	0.423	0.318	0.352	0.3608	0.0342777	CT	AC	CA	TG	--	GG	AG	AG		SB205
SB206	8				8	8	8	8	8	8	0	CC	AA	AA	AA	GG		SB206	8				7	7	7	7	7	7.16667	0.372678	AA		SB206	0.448	0.612	0.617	0.42	0.831	0.5856	0.147147	CT	CC	AA	TG	--	GG	GG	GG		SB206
SB208	7		7	7	7	7	7	7	7	7	0	TC	AA	AA	AA	GG		SB208	8		7	7	6	6	7	6	6	6.625	0.695971	AA		SB208	0.352	0.461	0.465	0.464	0.58	0.4644	0.0721238	CC	CC	AA	GG	-T	GG	GG	GG		SB208
SB215			7	7	7	7	8	7	7	7.14286	0.349927	TC	AA	TA	AA	GG		SB215			8	8	7	6	7	7	7	7.14286	0.638877	AA		SB215	0.455	0.425		0.498	0.484	0.4655	0.028058	TT	CC	AA	GG	-T	AG	GG	GG		SB215
SB216	6	6	7	6	6	6	6	5	6	6	0.471405	CC	CA	TA	TT	GG		SB216	4	4	4	6	6	5	5	6	4	4.88889	0.87489	TT		SB216	0.405	0.346	0.38	0.295	0.29	0.3432	0.0454638	TT	AC	CC	TT	--	GG	GG	AG		SB216
SB219	7		7	7	7	7	7	7		7	0	TC	CA	AA	TA	GG		SB219	8		8	6	6	6	6	6		6.57143	0.903508	TA		SB219	0.373	0.388	0.326	0.345		0.358	0.0240728	TT	CC	CA	TG	-T	GG	GG	AG		SB219
SB221	8		8	8	8	8	8	8	8	8	0	TC	AA	TA	AA	GG		SB221	8		8	8	8	7	7	7	7	7.5	0.5	AA		SB221	0.542	0.548	0.43	0.382	0.702	0.5208	0.110935	CT	AA	AA	GG	TT	AG	GG	GG		SB221
SB230	7	7	7	8	8	7	8	8	8	7.55556	0.496904	CC	CA	AA	AA	GG		SB230	8	8	8	8	8	8	7	7	7	7.66667	0.471405	AA		SB230	0.497	0.594	0.475	0.542	0.48	0.5176	0.0449115	TT	CC	CA	TG	-T	GG	GG	GG		SB230
SB233	7	7	8	8	8	7	7	7	7	7.33333	0.471405	TC	AA	TA	AA	GG		SB233	6	7	6	6	7	6	6	5	5	6	0.666667	AA		SB233	0.478	0.376	0.367	0.349	0.402	0.3944	0.0451602	TT	CC	CC	TG	-T	GG	GG	GG		SB233
SB239	7		8	7	7	8	8	7	7	7.375	0.484123	TC	AA	TA	AA	GG		SB239	8		8	7	6	5	5	5	5	6.125	1.26861	AA		SB239	0.347	0.449	0.264	0.348	0.351	0.3518	0.0586426	TT	CC	CA	TG	-T	AG	GG	GG		SB239
SB241	6		6	6	6	6	7	7	7	6.375	0.484123	TC	CA	TA	TA	GG		SB241	6		6	6	6	6	5	6	5	5.75	0.433013	TA		SB241	0.36	0.411	0.319	0.369	0.488	0.3894	0.0573153	CT	AC	CC	TT	--	GG	GG	AG		SB241
SB242	6		8	8	8	8	8	8	8	7.75	0.661438	CC	AA	AA	AA	GG		SB242	6		6	6	6	6	7	7	5	6.125	0.599479	AA		SB242	0.523	0.582	0.445	0.469	0.399	0.4836	0.0633959	CC	CC	CA	TG	--	GG	GG	GG		SB242
SB244	4		4	5	6	6	6	6	6	5.375	0.856957	TC	CA	AA	TT	GG		SB244	3		4	4	4	4	5	4	4	4	0.5	TT		SB244	0.257	0.344	0.318	0.364	0.654	0.3874	0.138078	TT	CC	CC	TG	-T	AG	GG	AG		SB244
SB247	5		5	5	5	5	4	5	5	4.875	0.330719	TC	CA	TA	TT	GG		SB247	4		4	4	4	4	3	3	4	3.75	0.433013	TT		SB247	0.31	0.353	0.159	0.232	0.356	0.282	0.0760658	CT	AC	CA	TG	TT	AG	GG	AG		SB247
SB249	7		7	7	7	7	7	8	6	7	0.5	TC	CA	AA	AA	GG		SB249	5		5	5	5	5	5	5	5	5	0	AA		SB249	0.352	0.316	0.276	0.357	0.286	0.3174	0.0330672	CT	CC	CC	GG	TT	GG	GG	GG		SB249
SB251			8	8	8	8	8	7		7.83333	0.372678	TC	CA	TA	AA	GG		SB251			7	7	7	6	6	6		6.5	0.5	AA		SB251	0.477	0.462	0.354	0.314		0.40175	0.0694132	TT	CC	CC	TT	-T	GG	GG	GG		SB251
SB253			8	8	8	8	8	7	8	7.85714	0.349927	TC	AA	TA	AA	GG		SB253			8	7	7	7	7	7	7	7.14286	0.349927	AA		SB253	0.442	0.452	0.362	0.484	0.682	0.4844	0.106654	CT	CC	AA	TG	-T	GG	AG	GG		SB253
SB259			8	8	7	8	7	7	8	7.57143	0.494872	CC	AA	TA	AA	GG		SB259			6	6	6	6	6	6	6	6	0	AA		SB259	0.398	0.477	0.341	0.295	0.454	0.393	0.0679853	CT	CC	CC	TG	-T	GG	GG	GG		SB259
SB260			8	8	8	8	8	8	7	7.85714	0.349927	CC	AA	AA	AA	GG		SB260			7	7	7	7	7	7	6	6.85714	0.349927	AA		SB260	0.368	0.48	0.406	0.518	0.601	0.4746	0.0824126	TT	CC	CA	TG	-T	GG	GG	GG		SB260
SB265		5	6	6	6	6	6	6	6	5.875	0.330719	TC	AA	AA	TA	GG		SB265		4	5	5	5	5	5	5	5	4.875	0.330719	TA		SB265	0.268	0.307	0.302	0.285	0.5	0.3324	0.0849155	TT	CC	CA	TT	TT	GG	GG	AG		SB265
SB280	7	6	7	6	6	7	7	7	7	6.66667	0.471405	CC	AA	AA	TA	GG		SB280	6	6	6	6	6	7	6	7	7	6.33333	0.471405	TA		SB280	0.349	0.385	0.341	0.494	0.344	0.3826	0.0579054	CT	AA	CC	GG	-T	GG	GG	AG		SB280
SB377	8		8	8	8		8	8	8	8	0	TC	AA	AA	AA	GG		SB377	8		8	7	7		7	7	7	7.28571	0.451754	AA		SB377	0.597		0.694	0.58	0.778	0.66225	0.079732	TT	CC	CA	GG	-T	GG	AA	GG		SB377
SB395	6		7	7	7	6	6	7	6	6.5	0.5	CC	AA	AA	TT	GG		SB395	5		5	5	5	5	4	5	5	4.875	0.330719	TT		SB395	0.346	0.436	0.249	0.303	0.32	0.3308	0.0614472	CC	CC	CA	TT	--	AG	GG	AG		SB395
SB396	6		6	6	6		7	6	6	6.14286	0.349927	CC	CA	TA	TT	GG		SB396	5		5	5	5		5	5	5	5	0	TT		SB396	0.347		0.356	0.259	0.553	0.37875	0.107504	CT	AC	CC	TT	--	AG	GG	AG		SB396
SA708	6		6	6	6	6	6	6	6	6	0	CC	CA	AA	TA	GG		SA708	6		5	5	6	6	6	6	6	5.75	0.433013	TA		SA708	0.323	0.428	0.278	0.255	0.413	0.3394	0.0698988	CC	AC	CA	TT	--	GG	GG	AG		SA708
SB201	8		8	7	7	8	7	7	7	7.375	0.484123	CC	AA	TA	AA	GG		SB201	8		7	7	6	6	6	6	6	6.5	0.707107	AA		SB201	0.365	0.498	0.276	0.25	0.4	0.3578	0.0892197	TT	CC	CA	TG	-T	GG	GG	GG		SB201
SB082	7		8	8	8	8	8	8	8	7.875	0.330719	CC	AA	AA	AA	GG		SB082	8		8	8	8	8	7	8	7	7.75	0.433013	AA		SB082	0.503	0.534	0.386	0.428	0.403	0.4508	0.0577075	CT	CC	CA	GG	--	GG	GG	GG		SB082
SB235	6	5	7	7	7	7	7	7	7	6.66667	0.666667	TC	AA	AA	AA	GG		SB235	7	8	7	7	7	6	6	6	5	6.55556	0.831479	AA		SB235	0.409	0.456	0.275	0.356	0.381	0.3754	0.0601884	TT	CC	CA	GG	-T	GG	GG	GG		SB235
Firmness of skin (BM)												Genotypes of associated SNPs						Fruit flesh firmness (BM)												Genotypes of associated SNPs		Value of penetration (BM)								Genotypes of associated SNPs									Fruit bruisness (BM)
Code	2012	2013	2014	2015	2016	2017	2018	2019	2020	Mean value	SD	chr1_31855038	chr1_58902546	chr2_25034310	chr4_16000421	chr7_25384148		Code	2012	2013	2014	2015	2016	2017	2018	2019	2020	Mean value	SD	chr4_16000421		Code	2016	2017	2018	2019	2020	Mean value	SD	chr1_14345045	chr2_27724952	chr2_43495800	chr3_19735173	chr6_13575852	chr6_18346767	chr6_41860311	chr8_19215607		Code
SB425	7		4	6	6	7				6	1.09545	CC	AA	AA	TA	GG		SB425	4		3	3						3.33333	0.471405	TA		SB425	39.6	67.27				53.435	13.835	CC	CC	CA	TG	-T	GG	GG	AG		SB425
SB429	8	7	6	7	6					6.8	0.748331	TC	AA	AA	AA	GG		SB429	7	8	5	7	5.5					6.5	1.09545	AA		SB429	45					45	0	CT	CC	CA	GG	-T	GG	GG	GG		SB429
SB431			7							7	0	TC	AA	AA	AA	GG		SB431			8							8	0	AA		SB431			62.6	50.4		56.5	6.1	CT	CC	CA	GG	TT	GG	GG	GG		SB431
SB432	8	8	7	6	7.5	7				7.25	0.692219	CC	AA	AA	AA	GG		SB432	7	7	8	7.5	8	8				7.58333	0.448764	AA		SB432		83		66.6		74.8	8.2	CT	CC	CA	TG	-T	GG	AG	GG		SB432
SB433	7	8	7	7	7	7				7.16667	0.372678	CC	AA	TA	AA	GG		SB433	6	6	8	8	8	6				7	1	AA		SB433		74.3	63.2	59.8		65.7667	6.19157	CT	CC	CA	TG	-T	GG	GG	GG		SB433
SB435		7	8	8	7					7.5	0.5	CC	AA	AA	AA	AG		SB435	7.5	7	7	7	7					7.1	0.2	AA		SB435				54.8		54.8	0	CC	CC	CA	TG	--	GG	GG	GG		SB435
SB438		6	7	8						7	0.816497	TC	AA	AA	AA	GG		SB438		6	7	9						7.33333	1.24722	AA		SB438				63.8		63.8	0	CC	CC	AA	GG	-T	AG	GG	GG		SB438
SB440		6.5	7	7	7	7				6.9	0.2	TC	AA	AA	AA	GG		SB440	6	7	7	6	6	6		5		6.14286	0.638877	AA		SB440		58		38		48	10	TT	CC	AA	GG	-T	GG	GG	GG		SB440
SB443		4	5	3						4	0.816497	CC	CA	TA	TA	GG		SB443	4	4	4	4						4	0	TA		SB443			49.6			49.6	0	CC	AC	CC	TG	-T	AG	GG	AG		SB443
SB444	8	8	7							7.66667	0.471405	TC	AA	TA	AA	GG		SB444	8	8	8							8	0	AA		SB444								TT	CC	AA	TG	--	GG	GG	GG		SB444
SB445		5	6	6			6			5.75	0.433013	TC	AA	AA	AA	GG		SB445		6	6.5	6.5			6			6.25	0.25	AA		SB445			64.6	55.8	50.8	57.0667	5.70458	CT	AC	CA	TG	--	GG	GG	GG		SB445
SB446		7	7	7		7				7	0	CC	CA	AA	AA	GG		SB446		8	6	7		6				6.75	0.829156	AA		SB446		56.4				56.4	0	CT	CC	CA	TT	TT	GG	GG	GG		SB446
SB448	6	7	7	7						6.75	0.433013	TC	AA	TA	AA	GG		SB448	6	7	6.5	6						6.375	0.414578	AA		SB448					56.2	56.2	0	TT	CC	AA	TT	--	GG	GG	GG		SB448
SB449		6	7	7	5	6				6.2	0.748331	CC	AA	AA	AA	GG		SB449	7	7	6.5	5	6.5	7		6		6.42857	0.677631	AA		SB449	42.3	60.4	68.5	56.2		56.85	9.49276	TT	CC	CA	TG	-T	GG	AG	GG		SB449
SB451	8		7	7						7.33333	0.471405	TC	AA	AA	AA	GG		SB451	7		7	7						7	0	AA		SB451			72.3	69.8		71.05	1.25	TT	CC	CA	TT	-T	AG	GG	GG		SB451
SB452	6	6	7	7	6.5	8				6.75	0.692219	TC	AA	AA	AA	GG		SB452	7	8	6.5	6.5	6.5	7				6.91667	0.533594	AA		SB452	59	55.2	57.1	45	53.6	53.98	4.84165	TT	CC	AA	TG	TT	GG	GG	GG		SB452
SB455	7	6	6	5	7	5				6	0.816497	CC	AA	AA	AA	GG		SB455	8	8	7	7	7	4				6.83333	1.34371	AA		SB455	53	52.2	67.9	60		58.275	6.33142	CC	AC	CC	TG	--	AG	GG	GG		SB455
SB456	6	6	7	6.5						6.375	0.414578	TC	AA	AA	AA	GG		SB456	7	7	7.5	8						7.375	0.414578	AA		SB456				63.4	54	58.7	4.7	TT	CC	CA	TG	TT	GG	GG	GG		SB456
SB459	7	7	7.5	6	6.5	7				6.83333	0.471405	TC	AA	AA	AA	GG		SB459	6	7	6.5	7	6	6				6.41667	0.448764	AA		SB459	53.6	55.6	59.7	49.8	56.4	55.02	3.26827	CT	CC	CA	TG	TT	AG	GG	GG		SB459
SB460	6	6	7	7	6.5					6.5	0.447214	TC	AA	AA	AA	GG		SB460	7	6	7.5	6	7					6.7	0.6	AA		SB460	59		52.3	58	59.8	57.275	2.94226	TT	CC	CC	GG	-T	GG	GG	GG		SB460
SB436		7	7	7						7	0	TC	CA	TA	AA	GG		SB436	8	7	5	7						6.75	1.08972	AA		SB436				46.6		46.6	0	CC	CC	AA	TG	TT	GG	GG	GG		SB436
SB463	6	6	6	7	6.5		6			6.25	0.381881	TC	AA	AA	AA	GG		SB463	8	7	8	8	8		7		7	7.57143	0.494872	AA		SB463	64		84.9	59.4	71	69.825	9.63389	TT	CC	AA	TG	-T	GG	GG	GG		SB463
SB466	6	6	6.5	6.5	6					6.2	0.244949	CC	AA	AA	AA	GG		SB466	8	5	6	7	3					5.8	1.72047	AA		SB466	55.3		73.3	64.4		64.3333	7.34862	CC	CC	AA	GG	-T	GG	GG	GG		SB466
SB468	6.5	6	6.5	6	7	7				6.5	0.408248	CC	AA	AA	AA	GG		SB468	8	7	7	7.5	6.5	6.5				7.08333	0.533594	AA		SB468	54.3	68.73	56	48.4		56.8575	7.41218	CC	CC	CA	TT	-T	GG	GG	GG		SB468
SB470	8	6	6	7	6					6.6	0.8	TC	AA	AA	AA	GG		SB470	6	6	7	7	7.5					6.7	0.6	AA		SB470	62.7			64.2	65.8	64.2333	1.26579	CC	CC	AA	GG	-T	GG	GG	GG		SB470
SB472		7	6		7					6.66667	0.471405	TC	AA	AA	AA	GG		SB472	8	7	6		7			7		7	0.632456	AA		SB472	50.7		66.4	55.8	58	57.725	5.66541	TT	CC	CC	GG	--	GG	GG	GG		SB472
SB474	5	5	5	4	4	5				4.66667	0.471405	CC	CC	AA	TA	GG		SB474	3	4	4	4	3	6				4	1	TA		SB474	36.7	39	45	43.4	41.2	41.06	2.97563	CT	CC	CA	TT	-T	GG	GG	AG		SB474
SB475	7	7	7	7	6					6.8	0.4	TC	AA	AA	AA	GG		SB475	8	8	8	8	7					7.8	0.4	AA		SB475			83.5	72.8		78.15	5.35	CC	CC	AA	GG	--	GG	GG	GG		SB475
SB479			6	7	7					6.66667	0.471405	TC	CA	AA	AA	GG		SB479			8	7	7.5					7.5	0.408248	AA		SB479			69.2	61.5		65.35	3.85	TT	CC	CA	TG	TT	GG	GG	GG		SB479
SB480	5	7		7	6					6.25	0.829156	TC	CA	TA	AA	GG		SB480	9	8		7	7			8		7.8	0.748331	AA		SB480	67			61.4	65.8	64.7333	2.4074	CC	CC	CA	GG	-T	GG	GG	GG		SB480
SB481			5	3	4					4	0.816497	TC	CA	TA	TA	GG		SB481			4	3	3					3.33333	0.471405	TA		SB481	48.3		47.1			47.7	0.6	CT	AC	CA	TG	TT	GG	GG	AG		SB481
SB483	6	7	6	6.5	5	7				6.25	0.692219	TC	AA	AA	AA	GG		SB483	6	6	6	6	7	5				6	0.57735	AA		SB483	44.6	62.2	54	59.6	62.2	56.52	6.67005	CC	CC	CA	TG	TT	GG	GG	GG		SB483
SB485	8	7	7.5	7	7	7.5				7.33333	0.372678	CC	CA	AA	AA	GG		SB485	8	8	8	8	8	7				7.83333	0.372678	AA		SB485	66.7	65	66.9	68.2		66.7	1.13798	CC	CC	CA	TT	-T	GG	GG	GG		SB485
SB486	7	7	7	8	7	6				7	0.57735	TC	CA	TA	AA	GG		SB486	7	7	7	7	7	7				7	0	AA		SB486		57.2	64.9	40.2	73.8	59.025	12.3544	TT	CC	AA	GG	--	GG	GG	GG		SB486
SB488		6.5	6	7	7	6				6.5	0.447214	TC	AA	AA	AA	GG		SB488	6	7	7	6	6	7				6.5	0.5	AA		SB488	49.5	63.4	60.4	42.2	56.4	54.38	7.66613	CC	CC	AA	TG	-T	GG	GG	GG		SB488
SB493	7	7	7	7	7	7				7	0	TC	AA	AA	AA	GG		SB493	7	7	7	7	7	7				7	0	AA		SB493	55	60.7	69.1	50.8	63.4	59.8	6.39218	TT	CC	CA	TG	-T	GG	GG	GG		SB493
SB495	6	6	6.5	6	6	7				6.25	0.381881	TC	AA	AA	AA	GG		SB495	7	5	6	5	6	6				5.83333	0.687184	AA		SB495		48.2	57.3	55.8	56.6	54.475	3.66154	CT	CC	CC	GG	-T	GG	GG	GG		SB495
SB496	6	6	6.5	7		6				6.3	0.4	TC	CA	TA	AA	GG		SB496	6	6	6	6		5				5.8	0.4	AA		SB496		55.4	59.4	59	59.6	58.35	1.71683	TT	CC	CC	GG	-T	GG	GG	GG		SB496
SB498	6	6.5	6.5	7		7				6.6	0.374166	CC	AA	AA	AA	GG		SB498	8	7.5	7	8		6				7.3	0.748331	AA		SB498		4		68	68.4	46.8	30.2646	TT	CC	CA	TG	--	GG	GG	GG		SB498
SB501	5	7	7	6	7.5	5				6.25	0.989529	CC	AA	AA	AA	GG		SB501	8	8	8	8	7	6				7.5	0.763763	AA		SB501		51.3		67		59.15	7.85	CC	CC	CA	TG	-T	GG	GG	GG		SB501
SB502			7	7	6	7				6.75	0.433013	CC	CA	TA	AA	GG		SB502	8		7	6	7	6				6.8	0.748331	AA		SB502		56.6	65.5			61.05	4.45	CC	CC	CA	GG	-T	GG	GG	GG		SB502
SB504	7	7	7	7	7	7				7	0	TC	CA	AA	AA	GG		SB504	7	7	8	7	8	8				7.5	0.5	AA		SB504		75.13	64.8	57	62.4	64.8325	6.58226	TT	CC	CA	GG	--	GG	GG	GG		SB504
SB505		7	7	6.5	6	6				6.5	0.447214	TC	AA	AA	AA	GG		SB505		4	4	6	6	5				5	0.894427	AA		SB505	58.4	54.4	40	44.4	53.8	50.2	6.86324	CC	CC	CC	GG	-T	GG	GG	GG		SB505
SB508	6		5	5		5				5.25	0.433013	TC	CA	AA	TA	GG		SB508	3.5		4	3		5				3.875	0.73951	TA		SB508		50.2	42.8	42	59.4	48.6	7.00714	TT	CC	CC	TT	TT	GG	AG	AG		SB508
SB511	6	5	5	4		4	5			4.83333	0.687184	TC	CA	TA	TT	GG		SB511	3.5	3.5	4	4		4	5			4	0.5	TT		SB511		43.2	43.8	42.2	56.6	46.45	5.88791	TT	AC	CA	TT	TT	AG	GG	AG		SB511
SB515	6	6	7	6	6	6				6.16667	0.372678	TC	AA	AA	AA	GG		SB515	8	7	6	6	7.5	6				6.75	0.803638	AA		SB515	42	58.93	57.4	54.2	62.2	54.946	6.96664	CT	CC	CA	TG	-T	AG	AG	GG		SB515
SB516	6	6.5	7	6	6	5				6.08333	0.606676	TC	AA	AA	AA	GG		SB516	8	7.5	6	6	7	5				6.58333	1.01721	AA		SB516		50.2	67	57.8	67.6	60.65	7.17548	CT	CC	AA	TG	-T	GG	GG	GG		SB516
SB518		7	7	6.5	7	7				6.9	0.2	CC	AA	TA	AA	GG		SB518		8.5	8.5	8.5	7.5	6.5				7.9	0.8	AA		SB518		68.7	75.6	68.6		70.9667	3.27652	TT	CC	CA	GG	--	GG	GG	GG		SB518
SB520		7	7	7	7	7				7	0	TC	AA	TA	AA	GG		SB520		6	6	6.5	6	6				6.1	0.2	AA		SB520		64.8		61		62.9	1.9	CC	CC	CA	GG	-T	GG	GG	GG		SB520
SB522			7	7	7	7				7	0	CC	CA	TA	AA	GG		SB522			8	7	7	6				7	0.707107	AA		SB522		65.6	72.5	61.6		66.5667	4.5021	CC	CC	CA	GG	--	GG	GG	GG		SB522
SB524			4	4		5				4.33333	0.471405	CC	CA	AA	TA	GG		SB524			4.5	4		5				4.5	0.408248	TA		SB524	37	61.1		45.6		47.9	9.97229	CC	CC	CA	TG	TT	GG	GG	AG		SB524
SB526			6	6		6				6	0	TC	AA	AA	AA	GG		SB526			7	7		5				6.33333	0.942809	AA		SB526		49	55.2	45.8	60	52.5	5.49272	CT	CC	CA	TG	TT	GG	GG	GG		SB526
SB527		6	6.5	6	6	6				6.1	0.2	TC	AA	AA	AA	GG		SB527		5	5.5	6		6				5.625	0.414578	AA		SB527		58	61	45	53.6	54.4	6.03158	TT	CC	CC	TG	--	GG	GG	GG		SB527
SB529		7	7	6		7				6.75	0.433013	CC	AA	AA	AA	GG		SB529		5	7	6		6				6	0.707107	AA		SB529		42.2	52.6			47.4	5.2	TT	CC	CC	GG	-T	GG	GG	GG		SB529
SB531		6	7.5	8	6	6				6.7	0.87178	CC	AA	TA	AA	GG		SB531		5	6	6	6	6				5.8	0.4	AA		SB531	47	50.8	57.6	49.6	61.2	53.24	5.30117	TT	CC	CC	GG	TT	GG	GG	GG		SB531
SB533			7	5	6.5	7				6.375	0.81968	TC	CA	TA	AA	GG		SB533			7.5	8	7	8				7.625	0.414578	AA		SB533	59.5	59	72.6		65	64.025	5.48196	CT	CC	CA	TT	-T	GG	GG	GG		SB533
SB535			6	6	7	7				6.5	0.5	TC	AA	TA	AA	GG		SB535			7.5	8	7	7				7.375	0.414578	AA		SB535		67.4	68.5			67.95	0.55	TT	AA	CA	TG	-T	GG	AG	GG		SB535
SB539			6		6	5				5.66667	0.471405	CC	CA	AA	TA	GG		SB539			4		4	4				4	0	TA		SB539	41.5	56.9		54		50.8	6.68182	CC	CC	CA	TG	-T	GG	GG	AG		SB539
SB542			6.5	7	7.5	7.5				7.125	0.414578	TC	CA	AA	AA	GG		SB542			6.5	6.5	7	7				6.75	0.25	AA		SB542	59	59	61.4	49.2	62.2	58.16	4.65858	TT	CC	CC	GG	--	GG	GG	GG		SB542
SB544			5	5	5					5	0	CC	AA	AA	AA	GG		SB544			7	6	7					6.66667	0.471405	AA		SB544	70.8			70		70.4	0.4	TT	AC	AA	TT	-T	AG	GG	GG		SB544
SB545			6	5	7	7				6.25	0.829156	TC	AA	AA	AA	GG		SB545			7	7.5	5	6				6.375	0.960143	AA		SB545	53	51.3	54.6		62.6	55.375	4.3315	CC	CC	CA	TG	-T	GG	GG	GG		SB545
SB547			7	7	6.5	7				6.875	0.216506	TC	AA	TA	AA	GG		SB547			6	7	7	7				6.75	0.433013	AA		SB547	64.5	63.2	65.5	52.6	61.4	61.44	4.628	TT	CC	CA	GG	-T	GG	GG	GG		SB547
SB549				4	5	5				4.66667	0.471405	CC	AA	AA	AA	GG		SB549				7	7	8				7.33333	0.471405	AA		SB549	77.6	67.8	67.3	76		72.175	4.66282	CT	CC	CA	TT	-T	GG	GG	GG		SB549
SB551						6				6	0	CC	CA	AA	TA	GG		SB551					4	4				4	0	TA		SB551	45.7	64.9	46.7	47	59.2	52.7	7.85595	CT	CC	CA	TG	--	GG	GG	AG		SB551
SB552			7	6	7	6				6.5	0.5	CC	AA	AA	AA	GG		SB552			8	7	7	7				7.25	0.433013	AA		SB552		74.4	77.7			76.05	1.65	TT	CC	CA	GG	-T	GG	GG	GG		SB552
[truncated: 19 more columns]

## Sheet: Size and weight of fruit
Fruit length (CGR)												Genotypes of associated SNPs									Fruit width (CGR)												Genotypes of associated SNPs									Fruit thickness (CGR)
Code	2012	2013	2014	2015	2016	2017	2018	2019	2020	Mean value	SD	chr1_43682223	chr2_29275642	chr2_29776624	chr4_5976608	chr5_11497974	chr6_34823266	chr8_27088406	chr8_28900983		Code	2012	2013	2014	2015	2016	2017	2018	2019	2020	Mean value	SD	chr1_33914270	chr2_7960492	chr2_31850964	chr3_18843170	chr4_16680250	chr5_24153701	chr8_14165946	chr8_19751357		Code	2012	2013	2014	2015	2016	2017	2018
SA108			20.38	24.1	22.11	21.57	20.81	22.16	22.28	21.9157	1.11495	TT	CC	CC	CC	AA	TT	TA	GG		SA108			23.61	26.5	24.3	24.34	22.46	26.89	24.95	24.7214	1.44374	CC	AA	AA	GC	GG	TT	TT	TT		SA108			19.44	21.63	21.46	20.61	19.37
SA118			23.6	23.9	23.45	23.01	22.18	23.56	22.14	23.12	0.65437	TT	CC	CC	CC	AA	TT	AA	GG		SA118			26.3	26.81	29.65	26.09	25.39	26.66	24.35	26.4643	1.51648	CC	AA	AA	CC	GG	TT	TT	AA		SA118			22.08	22.84	22.7	21.73	21.57
SA119			26.21	24.32	26.32	24.85	28.51	25.27	24.3	25.6829	1.37894	AT	CC	CC	CC	AA	TT	AA	TG		SA119			25.12	24.32	24.5	24.72	24.09	26.62	25.19	24.9371	0.780672	CC	AA	AA	CC	GG	TT	TT	AA		SA119			21.48	20.96	21.2	21.77	20.67
SA124			26.08	25.71	24.3	27.37	25,26,	23.3	24.23	25.165	1.35996	AT	CC	CC	CC	AA	TT	AA	GG		SA124			29.05	29.43	28	28.34	28.63	25.63	25.2	27.7543	1.54431	CC	AA	AA	CC	GG	TT	TT	TA		SA124			24.09	23.83	23.45	20.75	23.55
SA131	19.21		19.8	16.16	19.2	18.13	17.68	16.46	17.48	18.015	1.23942	TT	TC	TC	GC	AA	TT	TT	TG		SA131	22.08		22.12	19.02	16.67	20.49	19.08	18.5	19.07	19.6288	1.73093	TC	AA	GA	CC	AG	CT	TT	TA		SA131	18.74		22.18	17.08	17.2	18.6	17.48
SA147	20.12		21.15	21.5	25.92	21.67	20.03	21.31	21.47	21.6462	1.71825	TT	TC	TC	CC	AA	GT	TA	TT		SA147	20.89		21.55	21.5	20.33	21.66	20.78	23.15	23.04	21.6125	0.953962	CC	AA	GA	CC	GG	CT	TT	AA		SA147	17.18		18.48	18.7	18.39	18.37	17.62
SA150	19.45	20.88	18.23	18.71	17.23	19.16	18.33	18.11	18.27	18.7078	0.97626	AT	TC	TT	CC	AA	GT	TA	TG		SA150	19.35	21.73	20.82	19.97	16.17	19.95	19.75	18.63	21.08	19.7167	1.53273	TC	AA	GG	CC	GG	TT	TT	TA		SA150	17	18.88	17.68	17.59	15.62	17.07	16.84
SA189	21.86		22.02	23.17	18.12	20.1	19.52	21.91	20.92	20.9525	1.5248	TT	CC	TC	CC	AA	TT	AA	GG		SA189	21.81		22.81	24.56	18.03	20.84	20.58	23.21	20.68	21.565	1.87288	CC	AA	GA	CC	AG	TT	TT	AA		SA189	19.34		20.29	21.37	16.44	19.15	18.05
SA216	19.67		18.8	17.47	19.18	17.55	14.78	17.98	18.59	18.0025	1.41517	AT	TT	TT	GC	AA	GT	AA	TT		SA216	19.86		20.22	18.12	17.99	18.04	16.25	17.24	20.9	18.5775	1.49106	TC	AA	GA	CC	GG	CT	TT	TA		SA216	18.75		18.08	16.61	18.12	17.48	14.97
SA219	19.85		22.53	22.76	21.84		19.36	23.38	21.88	21.6571	1.39244	TT	CC	TC	GC	AA	GT	AA	TG		SA219	20.79		23.77	25.85	22.17		21.16	23.99	24.2	23.1329	1.68906	CC	AA	GA	CC	GG	CT	TT	AA		SA219	18.34		20.36	22.97	20.42		19.56
SA245	16.96		14.16		19.75		14.83		16.65	16.47	1.95226	TT	CC	TT	GC	AA	GG	TA	TT		SA245	16.25		13.26		18.53		15.35		14.18	15.514	1.81796	CC	AA	GG	CC	AG	CC	TT	AA		SA245	14.21		11.97		17.22		14.53
SA253	20.07		19.55	20.15	20.58		18.65	19.53	20.67	19.8857	0.651062	TT	CC	TC	GG	AA	GT	AA	TT		SA253	20.76		19.75	19.47	20.14		18.01	19.15	20.2	19.64	0.824275	TC	AA	GA	CC	GG	TT	TT	TA		SA253	18.54		17.54	17.59	18.26		16.46
SA274	19.89		19.77	19.81	21.6	21.21	17.68			19.9933	1.25879	AT	TC	TC	CC	AA	GT	TA	TG		SA274	21.73		21.48	22.86	22.12	22.34	19.95			21.7467	0.915636	CC	AA	GA	CC	GG	TT	TT	AA		SA274	19.59		20	20.1	20.58	20.58	17.21
SA283	23.16	22.6		20.42	22.9	24.19	21.75	22.79	23.82	22.7037	1.10933	TT	TC	TC	CC	AA	GT	AA	TT		SA283	21.04	22.86		21.66	22.79	24.36	22.79	23.55	23.91	22.87	1.03622	CC	AA	GA	CC	GG	TT	TT	AA		SA283	19.74	19.84		19.21	20.43	21.28	20.23
SA301	23.05		24.23	24.47	23.4	24.48	21.98			23.6017	0.903243	TT	CC	CC	CC	AA	GT	AA	TG		SA301	23.22		25.77	24.17	23.2	28.07	24.35			24.7967	1.69752	CC	AA	AA	CC	GG	TT	TT	TA		SA301	20.35		21.45	21.86	20.44	22.92	20.39
SA307	20.45		20.7	20.68	20.65	20.47	20.53	19.98		20.4943	0.229711	TT	CC	CC	GC	AA	TT	TA	TG		SA307	22.72		22.71	23	21.87	19.5	22.95	22.58		22.19	1.15112	TC	AA	AA	CC	GG	TT	TT	AA		SA307	20.46		19.27	19.15	19.13	19.5	19.98
SA309	23.64	20.49	20.29	19.08	19.21	20.42	20.84	21.72		20.7112	1.36188	TT	CC	CC	GC	AA	TT	AA	GG		SA309	22.07	23.78	22.58	22.08	21.72	20.71	22.66	23.53		22.3912	0.922665	CC	CA	AA	CC	GG	TT	TT	AA		SA309	21.16	20.52	20.12	19.14	19.21	19.61	18.68
SA324	19.02	19.88	19.31	18.45	18.38	21.36	19.49	21.36	21.59	19.8711	1.1933	TT	CC	CC	CC	AA	TT	AA	TG		SA324	18.97	23.47	20.44	21.57	18.5	23.76	20.61	22.56	23.45	21.4811	1.86288	CC	AA	AA	CC	GG	TT	GT	TT		SA324	17.2	20.28	18.02	19.01	17.67	21.28	18.26
SA329	15.78		20.43	17.83	18.07		18.58	18.98	20.44	18.5871	1.49782	TT	TC	TT	CC	AA	GT	AA	TT		SA329	15.11		19.61	18.23	17.25		17.35	17.25	18.94	17.6771	1.34688	CC	AA	GG	CC	GG	CT	TT	TA		SA329	12.9		17.68	15.01	15.62		16.32
SA350	25.49		24.76	24.82	24.07	25.49	22.76	24.65	26.13	24.7712	0.963943	AT	CC	CC	CC	AA	TT	AA	GG		SA350	26.25		24.72	25.87	25.45	24.31	22.96	25.78	26.58	25.24	1.11142	CC	AA	AA	CC	GG	TT	TT	TA		SA350	23.1		22.41	21.33	21.42	21.34	19.15
SA354	17.84	21.33	23.13	21.44	21.75	22.8	21.84	22.51	22.13	21.6411	1.46025	TT	CC	TC	CC	AA	TT	AA	TG		SA354	21.31	25.01	27.44	26.18	23.81	25.58	25.45	27.28	24.18	25.1378	1.78317	CC	AA	GA	CC	GG	TT	TT	TA		SA354	17.41	21.96	23.06	22.15	21.09	21.55	22.65
SA359	24.76		25.2	23.25	25.07	27.19	22.22			24.615	1.57057	AT	CC	CC	CC	AA	GT	AA	TT		SA359	25.85		26.02	24.09	25.84	24.8	24.8			25.2333	0.712967	CC	AA	AA	CC	GG	TT	TT	TT		SA359	22.77		21.82	20.81	21.94	21.78	21.39
SA367	22.97		21.97	23.33	20.36	22.18	23.1	20.52	20.36	21.8487	1.19057	TT	TC	TC	CC	AA	TT	AA	TG		SA367	24.78		22.82	24.24	20.42	24.59	26	20.64	21.55	23.13	1.95128	CC	AA	GA	CC	GG	TT	TT	AA		SA367	21.87		20.34	21.88	18.75	21.24	22.2
SA380	22.62		23.09	22.14	23.57	23.51	21.49		22.48	22.7	0.696686	AT	TC	TC	CC	AA	TT	AA	TG		SA380	22.89		23.33	23.6	23.34	22.72	23.3		20.55	22.8186	0.966369	CC	AA	GA	CC	GG	TT	TT	AA		SA380	20.96		20.73	21.08	20.38	20.38	19.95
SA390	18.26		19.69	21.39	22.18	21.71	19.13			20.3933	1.44689	TT	CC	CC	GC	AA	GT	TA	TT		SA390	18.63		20.6	21.86	23.25	20.93	21.43			21.1167	1.39566	CC	AA	AA	CC	GG	CT	TT	TA		SA390	16.69		17.92	17.9	20.62	19.17	18.93
SA395	21.03		19.95	21.41			18.33			20.18	1.19486	TT	TC	TC	CC	AA	TT	AA	TG		SA395	23.17		22.44	24.47			21.01			22.7725	1.25065	CC	AA	AA	CC	GG	TT	GT	AA		SA395	20.25		18.95	20.89			18.86
SA397	21.71		17.49	18.73			20.22			19.5375	1.5835	TT	TC	TT	GC	AA	TT	TA	TT		SA397	23.53		19.38	20.91			23.04			21.715	1.66959	CC	AA	GG	CC	GG	TT	TT	AA		SA397	20.43		15.41	18			19.84
SA422	21.43		20.83	21.27	21.16		20.34			21.006	0.386709	TT	CC	TC	CC	AA	TT	AA	GG		SA422	23.86		23.25	24.83	24.4		21.92			23.652	1.01507	CC	AA	GA	CC	GG	TT	TT	TA		SA422	21.36		20.62	19.71	21.13		19.48
SA423	21.56		20.23	19.87	17.04	22.5	20.74	22.3	22.2	20.805	1.69589	TT	CC	TC	CC	AA	GT	AA	TG		SA423	22.33		21.51	21.57	19.02	22.79	23.12	24.32	23.25	22.2387	1.49088	CC	AA	GA	CC	GG	TT	TT	AA		SA423	19.18		18.27	18.6	19.52	20.3	19.91
SA439	22.64		23.99	25.11	23.97	23.4	22.08	22.1	22.43	23.215	1.01699	TT	CC	CC	CC	AA	TT	AA	TG		SA439	25.12		27.55	28.73	27.54	26.3	25.66	26.61	26.01	26.69	1.10512	CC	AA	AA	CC	GG	TT	TT	TA		SA439	20.72		22.96	22.64	23.11	22.86	21.11
SA448	17.36	20.59	18.11	19.7	19.86	17.34	18.24	17.85		18.6313	1.16229	AT	TC	TC	GG	AA	GT	TT	TT		SA448	19.6	23.58	20.89	23.32	15.63	20.69	19.05	21.82		20.5725	2.39679	TC	AA	AA	CC	GG	CC	TT	AA		SA448	17.5	20.87	18.42	20.05	16.92	18.5	18.47
SA450	20.1		20.97	22.55	20.81	21.31	18.62	19.73		20.5843	1.15963	TT	TC	TC	GC	AA	TT	TA	GG		SA450	20.81		21.18	21.62	19.1	22.12	16.84	18.68		20.05	1.76019	CC	AA	GA	CC	AG	TT	TT	AA		SA450	18.58		18.32	20.57	20.5	19.94	16.74
SA501	22.57		25.24	25.72	23.83	24.65	22.6	23.58		24.0271	1.14165	AT	TC	TC	CC	AA	GT	AA	TG		SA501	23.2		25.48	25.27	24.52	26.01	24.55	25.32		24.9071	0.848389	CC	AA	GA	CC	GG	TT	TT	AA		SA501	20.07		21.5	22.1	21.46	22.61	21.64
SA691	18.51	16.12	15.92	16.77	16.54	16.73	16.09	17.81	17.39	16.8756	0.820245	TT	CC	TC	GC	AA	GT	TA	TG		SA691	20.96	19.58	18.28	18.55	15.82	18.53	18.42	19.85	18.34	18.7033	1.33061	TC	AA	AA	CC	AA	CC	TT	AA		SA691	18.14	16.94	16.51	17.37	16.38	16.9	16.48
SA693	22.14		18.52	19.9	20.46	20.1	19.61	11.04	20.02	18.9737	3.14265	AT	TC	TC	GC	AA	GT	TA	GG		SA693	23.83		20.45	22.96	23.34	21.21	21.89	22.11	24.34	22.5162	1.24802	CC	AA	GA	CC	GG	TT	TT	AA		SA693	20.46		17.45	19.86	19.6	18.73	17.77
SA703	24.54		22.19	21.59	23.43	22.88	21.62	23.1	19.83	22.3975	1.33577	AT	CC	TC	CC	AA	TT	TA	TG		SA703	25.07		22.86	23.68	24.26	23.86	23.17	24.13	23.21	23.78	0.668655	TC	AA	AA	CC	GG	TT	TT	AA		SA703	22.15		20.15	20.83	20.99	21.32	20.37
SA704	18.55	20.23	18.96	18.18	17.78	18.84	15.89	17.76	19.01	18.3556	1.12425	AT	CC	TC	CC	AA	GT	TA	GG		SA704	20.32	23.37	21.73	20.95	18.7	21.06	19.33	19.95	22.08	20.8322	1.36271	CC	AA	GA	CC	GG	TT	GT	AA		SA704	18.53	19.73	18.3	18.74	18.02	19.38	17.26
SA706	19.86		21.03	20.77	18.06	19.51	19.55	20.19	21.13	20.0125	0.948113	AA	TC	TT	GC	AA	TT	TT	GG		SA706	21.13		23.66	23.28	19.9	20.53	21.03	21.22	23.16	21.7387	1.32621	TC	CA	GA	GC	GG	CT	TT	AA		SA706	19.18		19.86	20.04	17.54	18.06	17.71
SA711	22.26		21.7	22.38	22.98		21.96	20.53	21.49	21.9	0.71863	TT	CC	CC	CC	AA	TT	AA	TG		SA711	22.29		23.27	23.9	25.52		24.53	21.11	22.08	23.2429	1.41845	CC	AA	AA	CC	GG	TT	TT	TT		SA711	19.11		19.65	22.04	22.33		19.21
SA713	20.52	19.02	19.68	20.98	19.31		17.05	18.55	19.8	19.3637	1.13887	TT	CC	CC	GC	AA	GT	AA	TG		SA713	21.84	21.23	22.51	23	23.42		20.86	20.39	23.19	22.055	1.07113	TC	AA	GA	CC	GG	TT	TT	AA		SA713	20.62	19.09	19.66	20.93	18.9		17.3
SA715	19.24		20.39	21.61	19.88	19.25	17.55	17.77	18.73	19.3025	1.25474	AA	TT	TT	GC	AA	TT	TT	TT		SA715	19.99		20.83	22.47	21.22	19.92	19.56	19.2	19.48	20.3337	1.03063	TC	AA	GG	CC	GG	CT	TT	AA		SA715	18.01		18.43	20.3	19.69	18.87	17.84
SA718	21.33		23.85	24.7	21.54	23.55	19.58	22.89	19.72	22.145	1.78375	TT	TC	TC	CC	AA	TT	AA	TG		SA718	20.55		23.45	24.87	19.64	22.52	19.54	22.58	20.1	21.6562	1.84847	TC	AA	GA	CC	GG	TT	TT	TA		SA718	18.37		19.95	21.99	17.45	20.42	16.05
SA719	22.81		22.01	23.37	24.56	23.1	22.37	23.26	23.18	23.0825	0.710559	TT	CC	TC	CC	AA	TT	TA	TG		SA719	22.92		22.42	26.26	24.86	23.94	24.79	24.65	24.21	24.2563	1.12244	CC	AA	GA	CC	GG	TT	TT	AA		SA719	20.05		18.7	21.48	24.47	20.05	20.31
SA725	12.04		23.62	25.07	24.48	21.48	21.4	20.15	22.54	21.3475	3.8461	TT	CC	CC	CC	AA	TT	AA	TG		SA725	21.77		24.75	24.04	24.68	21.72	21.98	19.78	24.25	22.8712	1.69398	CC	AA	AA	CC	GG	TT	TT	AA		SA725	18.96		20.88	22.42	21.94	19.1	18.11
SA727	18.68		18.83	20.44	16.54	19.94	14.85	18.42	19.01	18.3388	1.70298	TT	TC	TC	CC	AA	GT	AA	TG		SA727	20.33		19.75	22.18	14.82	20.95	16.35	20.85	20	19.4037	2.34146	CC	AA	GA	CC	GG	CC	TT	TA		SA727	16.99		17.51	19.36	15.88	18.22	14.11
SA730	20.76		20.44	19.5	21.71	21.4	18.58	21.71		20.5857	1.09833	TT	TC	TC	GC	AA	TT	TA	TG		SA730	22.38		23.06	21.18	23.64	22.35	20.69	21.82		22.16	0.950323	TC	AA	GA	CC	GG	TT	TT	AA		SA730	20.39		19.83	18.49	19.46	19.57	17.55
SA731	21.74		23.83	20.16	20.43		18.51	21.49	21.46	21.0886	1.52052	TT	TC	TC	CC	AA	TT	AA	TG		SA731	21.56		24.26	21.47	19.6		18.36	20.85	23.56	21.38	1.91449	CC	AA	GA	CC	GG	TT	TT	AA		SA731	19.36		20.69	18.85	17.83		15.42
SA737	21.9		24.04	18.98	21.3	22.46	21.83			21.7517	1.50845	TT	CC	TC	CC	AA	TT	AA	GG		SA737	23.21		25.27	25.5	21.65	24.22	22.83			23.78	1.36238	CC	AA	GA	CC	GG	CT	TT	TA		SA737	19.82		20.9	17.45	18.92	20.96	19.8
SA740	17.38		19.64	18.6	16.72	19.34	18.04	21.38	17	18.5125	1.46598	TT	CC	TC	GG	AA	GT	TA	TG		SA740	19.84		23	21.19	18.44	21.71	19.9	23.68	21.03	21.0987	1.61069	CC	AA	GA	CC	GG	CC	TT	AA		SA740	17.56		19.54	17.41	17.42	19.61	17.44
SA745	21.59		21.29	22.81	20.57	21.18	21.45	24.14		21.8614	1.1208	AT	CC	TC	GC	AA	TT	AA	GG		SA745	22.2		23.01	24.43	21.63	22.44	24.05	24.94		23.2429	1.15442	CC	AA	GA	CC	GG	TT	TT	TT		SA745	19.57		19.8	21.27	19.89	19.44	20.79
SA754	20.63		21.11	21.7	20.7	20.56	20.57	15.87	20.78	20.24	1.69012	TT	TC	TC	CC	AA	GT	AA	GG		SA754	21.61		22.06	23.65	21.3	20.96	20.3	17.43	21.32	21.0787	1.65444	CC	AA	GA	CC	GG	TT	TT	TT		SA754	19.51		19.61	20.59	20.04	19.26	19.32
SA758	19.84		20.65	18.57	18.82		18.5	19.28		19.2767	0.765347	TT	TC	TC	GC	AA	GT	AA	TT		SA758	22.13		21.73	20.54	21.78		19.1	20.1		20.8967	1.07902	CC	AA	GA	CC	GG	TT	TT	AA		SA758	19.96		21	19.03	19.47		17.37
SA772	22.53		22.75	19.15	22.28	23.58	21.99	21.84	21.93	22.0063	1.20265	TT	CC	CC	CC	AA	GT	AA	TT		SA772	24.25		22.7	22.19	19.83	23.42	23.95	23.77	24.58	23.0862	1.43467	CC	AA	AA	CC	GG	TT	TT	TA		SA772	21.74		20.45	18.7	18.59	20.42	20.29
SA776	22.18		20.64	22.2	21.59	22.8	19.04	22.66		21.5871	1.23833	TT	TC	TC	CC	AA	TT	AA	TG		SA776	24.36		23.22	23.45	22.02	23.97	19.38	24.68		23.0114	1.68725	CC	AA	GA	CC	GG	TT	TT	AA		SA776	21.68		20.02	19.29	19.88	19.72	18.34
SA777	21.82		19.41	19.32	19.78	21.19	19.38	20.58	22.44	20.49	1.13694	TT	TC	TC	GC	AA	GT	TA	TT		SA777	23.18		20.08	21.98	21.68	23.76	22.17	21.86	24.69	22.425	1.32848	CC	AA	GA	CC	GG	TT	TT	TA		SA777	20.87		18.39	20.46	19.21	22.24	19.44
SA786	21.7		21.49		21.5	21.57	20.47	22.61		21.5567	0.621655	TT	TC	TC	GC	AA	GT	TT	TT		SA786	26.05		24.37		23.54	24.82	24.02	24.73		24.5883	0.783144	CC	AA	GA	CC	GG	TT	TT	AA		SA786	21.85		21.16		21.25	22.18	20.74
SA788	18.85		22.33	23.06	22.64	21.72	21.09	24.01		21.9571	1.53522	TT	CC	TC	GC	AA	TT	TA	TG		SA788	18.56		22.74	22.55	21.44	22.54	23.29	24.68		22.2571	1.75957	CC	AA	GA	CC	GG	TT	TT	AA		SA788	16.41		20.37	21.14	19.23	19.37	20.13
SA789	23.12		21.38	18.09	19.94		18.35	22.4	20.96	20.6057	1.77789	TT	TC	TC	CC	AA	TT	AA	TG		SA789	23.87		22.62	18.57	19.35		18.83	22.4	22.82	21.2086	2.0412	CC	AA	GA	CC	GG	TT	TT	TA		SA789	21.92		20.84	18.87	19.35		16.65
SA794	17.79		19.73	18.6	20.99	20.25	20.55	20.45	21.45	19.9763	1.14905	AT	TC	TT	GC	AA	GT	TA	TG		SA794	18.65		20.39	19.69	20.96	21.59	22.27	21.67	22.68	20.9875	1.26705	TC	AA	GA	CC	GG	CC	TT	AA		SA794	16.69		18.22	17.39	18.22	18.69	20.86
SA798	20.07		26.39	22.06	21.81	24.7	22.31	24.46		23.1143	1.99223	TT	TC	TC	CC	GA	TT	TA	TG		SA798	20.37		24.81	22.84	22.23	24.52	22.29	24.22		23.04	1.46888	CC	AA	GA	CC	GG	CT	TT	AA		SA798	17.61		20.2	19.69	18.53	21.55	18.31
SA800	21.77	23.85	22.98	24.25	22.6		23.87	25.27		23.5129	1.07084	TT	CC	CC	CC	AA	TT	AA	GG		SA800	20.75	25.04	23.3	21.46	20.5		24.07	25.81		22.99	1.96309	CC	AA	AA	CC	GG	TT	TT	TA		SA800	18.2	21.64	20.62	20.83	19.6		20.7
SA805	23.69		23.19	21.43	20.74	23.1	22.83	22.8		22.54	0.977051	TT	CC	TC	CC	AA	GT	AA	TT		SA805	24.74		24.16	23.65	19.16	23.76	24.75	23.24		23.3514	1.78784	CC	AA	AA	CC	GG	TT	TT	TA		SA805	21.26		21.25	20.94	18.18	21.43	20.87
SA806	21.95		23.32	22.5	23.07	23.1	23.58	23.16	22.08	22.845	0.55745	AT	CC	CC	GC	AA	TT	AA	GG		SA806	23.64		23.41	22.82	23.4	23.35	24.36	24.5	22.68	23.52	0.60533	CC	CA	AA	CC	GG	TT	TT	TA		SA806	20.07		21.31	21.76	21.31	21.25	22.16
SA809	24.97		22.4	21.56	20.77	24.02	23.32	22.64	22.6	22.785	1.24248	TT	CC	TC	CC	AA	TT	AA	TG		SA809	25.13		21.77	19.96	20.66	24.81	23.28	21.86	22.2	22.4587	1.72183	CC	AA	GA	CC	GG	TT	TT	TA		SA809	22.34		19.52	19.92	17.63	21.62	19.39
SA827	23.51		23.91	23.47	21.17	23	21.45	23.32		22.8329	0.997665	TT	TC	TC	CC	AA	TT	AA	TT		SA827	23.44		24.24	23.98	21.56	23.65	22.67	21.63		23.0243	1.01203	CC	AA	GA	CC	GG	TT	TT	TA		SA827	21.5		20.94	21.47	19.36	20.14	20.25
SA828	20.82		19.51	19.32	19.25	20.55	19.1			19.7583	0.670756	TT	CC	TC	GC	AA	TT	TT	TG		SA828	28.29		21.41	21.32	20.74	22.29	20.21			22.3767	2.72027	CC	AA	GA	CC	GG	CT	TT	AA		SA828	21.43		19.32	19.57	18.93	20.01	19.37
SA831	23.35		21.32	22.51	21.34		21.18	22.49	22.74	22.1329	0.785325	TT	CC	TC	GC	AA	TT	TA	TG		SA831	25.3		22.51	25.74	22.95		23.06	25.84	24.9	24.3286	1.329	CC	AA	GA	CC	GG	TT	TT	AA		SA831	22.57		19.74	21.47	19.68		19.12
SA832	19.06		17.26	16.76	17.58	16.23	16.51	16.4	18.75	17.3188	1.0092	AT	CC	TT	GG	AA	TT	TT	TG		SA832	19.84		16.19	16.99	16.67	16.42	17.39	15.5	17.23	17.0287	1.20496	TC	CA	GG	CC	GG	CT	TT	TA		SA832	17.09		14.81	14.31	14.36	14.49	13.91
SA837	18.66		20.58	19.71	19.97		18.1			19.404	0.900102	AT	TC	TC	CC	AA	TT	TA	TG		SA837	19.68		21.32	22.04	21.83		19.44			20.862	1.09121	CC	CA	GA	CC	GG	TT	TT	AA		SA837	18.18		20.1	21.12	21.07		17.62
SA849			25.16							25.16	0	TT	CC	CC	CC	AA	TT	AA	GG		SA849			23.83							23.83	0	CC	AA	AA	CC	GG	TT	TT	AA		SA849			21.65
SA853	22.18		21.96	22.5	21.05	21.32	18.79		21.92	21.3886	1.15527	TT	TC	TC	CC	AA	TT	AA	TG		SA853	22.99		23.31	24.46	21.75	21.55	21.42		23.92	22.7714	1.12567	CC	AA	GA	CC	GG	TT	TT	TA		SA853	20.26		19.61	21.54	18.62	20.31	17.6
SA860	19.86		20.4	21.4	17.06	20.52	17.95	18.23	20.24	19.4575	1.41828	TT	CC	CC	GG	AA	GT	TA	TG		SA860	21.87		21.69	20.19	18.65	22.12	19.08	20.05	23.15	20.85	1.48734	CC	AA	GA	CC	GG	TT	TT	TA		SA860	19.63		19.43	17.08	20.2	20.11	17.78
SA861	21.92	22.96	23.3	22.6	19.98	20.97	19.72	21.48	21.34	21.5856	1.17747	AT	CC	TC	CC	AA	TT	TA	GG		SA861	23.2	25.22	24.21	24.02	20.9	22.64	21.99	22.96	22.15	23.0322	1.23591	CC	AA	GA	CC	GG	TT	TT	TA		SA861	18.92	21.77	21.76	18.48	19.64	19.28	18.31
SA862	22.07	22.86	22.37	22.3	21	22.18	19.83	23.05		21.9575	0.987468	TT	TC	TT	CC	AA	TT	AA	TG		SA862	21.38	24.35	22.22	22.17	21.53	21.55	18.46	24.62		22.035	1.79561	CC	AA	GA	CC	GG	TT	TT	TT		SA862	19.55	20.11	19.57	18.97	17.9	19.51	19.28
SA863	19.54		20.44	22.17	22.83	20.11	18.91	19.59	21.35	20.6175	1.2876	TT	TT	TT	GC	AA	TT	TA	TG		SA863	20.55		20.54	21.98	19.95	19.39	19.43	20.54	22.56	20.6175	1.06118	TC	AA	GG	GC	GG	CT	TT	TA		SA863	17.23		17.25	19.73	17.9	18.29	19.01
SA873	24.61		22.86	25.75	22.92	25.36	23.11	22.5	22.04	23.6438	1.30473	AT	TC	TC	CC	AA	TT	AA	TG		SA873	24.16		23.42	26.41	23.73	26.25	24.52	23.77	23.18	24.43	1.16308	CC	AA	GA	CC	GG	TT	TT	TA		SA873	21.41		18.69	21.92	21.01	21.77	22.71
SA874	21.18	20.82	21.88	22.94	22.35	20.52	16.38	19.42	20.07	20.6178	1.82716	AA	TC	TT	GC	AA	GT	TA	TG		SA874	21.17	23.15	23.5	24.61	23.67	21.1	17.52	22.18	22.41	22.1456	1.96505	TC	AA	GA	CC	GG	CT	TT	AA		SA874	18.91	19.1	19.11	22.11	20.26	19.3	14.87
SA878	21.3		20.66	22.51	20.12	20.21	19.82	21.44	21.44	20.9375	0.839088	TT	TC	TC	CC	AA	GT	TA	TG		SA878	24.38		23.15	23.87	22.23	21.68	22.21	23.11	24.12	23.0938	0.924621	CC	AA	GA	CC	GG	TT	TT	AA		SA878	21.07		20.06	22.19	19.99	19.79	18.35
SA879	21.53		23.47	22.19	20.16	22.57	19.07	24.03	20.24	21.6575	1.61993	AT	CC	CC	GG	AA	TT	TA	GG		SA879	21.64		23.57	22.09	20.73	22.89	19.81	24.74	20.75	22.0275	1.53573	CC	AA	AA	CC	GG	TT	TT	TA		SA879	18.81		19.57	18.56	17.96	19.46	16.67
SA884	21.3	21.83	19.33	21.13	20.12	21.95	19.4	21.97	21.24	20.9189	0.986627	AT	TC	TC	GC	AA	TT	TA	GG		SA884	23.5	23.91	19.99	22.99	24.28	22.87	20.32	22.91	23.14	22.6567	1.41196	TC	AA	GA	CC	GG	CT	TT	AA		SA884	20.2	20.04	16.69	20.35	16.72	20.13	18.92
SA885	22.06		19.11	20.58	21.55	19.82	19.24	19.11	20.18	20.2063	1.0529	AA	TC	TT	GC	AA	TT	TT	GG		SA885	21.88		18.8	21.59	22.84	19.14	19.61	19.52	19.71	20.3863	1.39556	TC	AA	GA	CC	GG	CT	TT	AA		SA885	19.52		16.29	18.73	19.81	17.44	17.13
SA892	23.12		22.36		19.65	22.49	22.67			22.058	1.23115	TT	CC	CC	GC	AA	TT	TA	GG		SA892	25.26		23.62		21.87	23.39	23.31			23.49	1.07857	CC	AA	AA	CC	GG	CT	TT	AA		SA892	21.32		19.64		17.92	24.14	20.68
SA894			20.49	20.11	23.4		20.66	23.13	20.71	21.4167	1.32332	TT	CC	CC	CC	AA	TT	AA	GG		SA894			22.41	22.52	24.44		21.45	24.71	23.18	23.1183	1.14943	CC	AA	AA	CC	GG	TT	GT	TA		SA894			18.76	19.29	20.69		19.1
SA901	21.81		21.98	19.86	19.82	22.87	20.14	24.07	21.98	21.5663	1.43026	TT	TC	TC	GC	AA	TT	TA	TT		SA901	22.81		21.63	20.46	21.45	23.95	21.75	25.31	22.59	22.4937	1.44421	TC	AA	AA	CC	GG	TT	TT	TA		SA901	20.66		18.78	16.11	18.64	20.03	19
SA919	23.33		22.24	24.42	22.83		22.21	23.44	23.83	23.1857	0.755643	AT	CC	CC	CC	AA	TT	AA	TG		SA919	25.46		23.2	26.89	22.59		23.89	25.11	24.83	24.5671	1.3519	CC	AA	AA	CC	GG	TT	TT	TA		SA919	22.66		20.58	23.38	20.13		20.91
SA920	20.37		19.67	18.49	17.41	20.22	18.45		21.76	19.4814	1.35752	TT	CC	TC	CC	AA	TT	TA	TG		SA920	21.69		21.25	21.34	17.48	19.92	19.82		23.65	20.7357	1.77832	TC	AA	GA	CC	GG	TT	TT	TA		SA920	18.15		18.41	18.86	16.38	17.51	17.1
SA926	22.78		22.88				24.31			23.3233	0.698872	AT	TC	TC	CC	AA	TT	AA	GG		SA926	26.33		27.26				28.79			27.46	1.0142	CC	AA	AA	CC	GG	TT	TT	AA		SA926	23.1		22.01				24.31
SA928	24.83		22.31	24.37	22.72		20.41			22.928	1.57876	TT	CC	TC	CC	AA	TT	AA	TG		SA928	25.5		23.89	26.31	22.82		22.07			24.118	1.59034	CC	AA	GA	CC	GG	TT	TT	AA		SA928	22.62		21.22	23.31	20.83		18.97
SA933	22.74		19.06	21.33			21.62			21.1875	1.3364	TT	TC	TC	CC	AA	TT	AA	TG		SA933	25.19		19.51	23.43			22			22.5325	2.07887	CC	AA	GA	CC	GG	TT	TT	TA		SA933	22.15		16.85	19.7			19.71
SA934	18.21	20.2	19.98	20.57	18.03	18.89	16.11	19.71	18.41	18.9011	1.31482	TT	CC	TC	GC	AA	TT	TA	GG		SA934	20.29	23.71	22.87	24.35	20.33	21.77	19.28	21.99	23.69	22.0311	1.67383	CC	AA	GA	CC	GG	TT	TT	TA		SA934	18	20.44	20.11	21.01	17.41	18.95	15.89
SA951	22.62		22.51	21.46	21.98	23.6	20.96	21.1	21.8	22.0038	0.82371	TT	TC	TT	CC	AA	TT	AA	TG		SA951	23.25		24.29	25.42	22.73	25.74	22.15	22.84	24.2	23.8275	1.21827	CC	AA	GA	CC	GG	TT	TT	TA		SA951	20.61		21.11	19.6	20.67	22.03	19.35
SA955	22.12		22.24	22.03	19.62	21.88	18.43	20.25	24.32	21.3612	1.72037	TT	CC	CC	CC	AA	TT	AA	TG		SA955	24.19		23.91	24.98	17.3	24.07	21.35	22.6	25.24	22.955	2.4414	CC	AA	AA	CC	GG	TT	TT	TT		SA955	20.69		20.6	21.15	16.96	20.79	18.5
SA961	21.47	21.56	23.33	22.26	22.3	23.03	22.88	23.89	21.26	22.4422	0.856086	TT	TC	TC	CC	AA	GT	AA	TT		SA961	20.42	22.07	23.06	23.72	22.65	21.68	24.66	24.39	21.95	22.7333	1.29351	CC	AA	GA	CC	GG	TT	TT	TA		SA961	17.88	18.39	19.85	19.7	19.55	19.81	21.43
SA966	23.55		23.51	21.4	22.64	22.98	22.54	23.4		22.86	0.705792	TT	CC	CC	GC	AA	TT	AA	GG		SA966	25.1		24.63	22.49	24.48	25.05	25.16	24.54		24.4929	0.858299	CC	AA	AA	CC	GG	TT	TT	TA		SA966	21.49		21.89	20.91	22.83	21.82	20.33
SA983	21.21		23.4	24.7	22.52	23.21	18.99	23.8	22.01	22.48	1.66078	TT	CC	CC	GC	GA	TT	TA	TG		SA983	23.14		25.11	27.89	24.8	26.24	21.24	26.46	25.12	25	1.9263	CC	AA	AA	CC	GG	TT	TT	TA		SA983	20.68		21.48	24.35	20.66	22.72	17.54
SA987	20.52		20.43	21.79	19.72	20.81	22.08	20.91	20	20.7825	0.762393	TT	CC	TC	CC	AA	GT	AA	TG		SA987	21.92		21.56	23.49	20.51	21.12	23.64	22.42	23.34	22.25	1.09409	CC	AA	GA	CC	GG	CT	TT	TA		SA987	17.72		18.14	19.63	18.15	18.82	20.38
SA989	21.47		21.62	19.97	18.17	22.36	20.04	20.86	21.12	20.7013	1.21276	TT	TC	TC	CC	AA	GT	AA	TG		SA989	23.57		22.49	22.54	18.63	23.75	24.22	25.17	22.9	22.9088	1.82334	CC	AA	GA	CC	GG	TT	TT	AA		SA989	20.62		20.32	19.12	16.26	20.54	19.85
SA993	16.41	16.32	15.6	16.25	16.66	16.35	14.32	16.65	15.81	16.0411	0.692571	TT	CC	TC	GC	AA	GG	TT	TT		SA993	19.07	19.26	18.28	19.51	17.33	18.27	16.53	18.59	17.69	18.2811	0.913278	TC	AA	AA	CC	AG	CT	TT	AA		SA993	17.11	16.58	16.39	16.87	16.32	16.69	15.24
SA995	20.82						18.29		18.19	19.1	1.21691	AT	CC	TC	CC	AA	GT	TA	TG		SA995	21.49						17.75		18.96	19.4	1.55823	TT	AA	GG	CC	GG	TT	TT	TA		SA995	19.52						16
SA996	19.44		19.51	18.69	19.04	19.47	18.82	18.75	18.27	18.9988	0.418343	TT	CC	TC	GC	AA	GT	TA	TT		SA996	23.53		22.31	22.66	24.32	23.96	22.88	21.98	20.72	22.795	1.08706	CC	AA	AA	CC	AG	CC	TT	AA		SA996	22.57		19.98	19.3	19.99	20.09	20.07
SA999	18.87		18.42	19.13	19.59	18.29	17.81	18.35	19.56	18.7525	0.600474	TT	CC	TC	GG	AA	GT	TA	TT		SA999	21.79		20.8	21.3	19.46	21.27	22.02	20.48	22.56	21.21	0.907621	TC	AA	GA	CC	GG	TT	TT	AA		SA999	19.23		19.38	16.08	21.81	19.39	19.64
SB001	21.99		20.28	21.09	19.68	21.3	19.37	19.1	20.81	20.4525	0.951574	TT	CC	CC	GC	AA	TT	TA	TT		SB001	23.03		19.88	19.18	21.35	21.99	21.55	19.87	19.43	20.785	1.29734	TC	AA	AA	CC	GG	CT	TT	TA		SB001	20.75		18.89	18.7	19.85	20.77	19.85
SB002	23.73		21.56	21.09	22.94	22.73	21.01	19.95	20.65	21.7075	1.21201	TT	CC	TC	CC	AA	TT	AA	TG		SB002	25.86		24	24.03	25.19	24.56	22.93	22.95	21.17	23.8362	1.37985	CC	AA	AA	CC	GG	TT	TT	TA		SB002	23.08		20.11	19.71	21.14	21.47	20.14
SB004	21.77	21.39	22.54	21.58	21.98	23.21	20.03	22.84	22.64	21.9978	0.903915	AT	CC	TC	CC	AA	TT	TA	GG		SB004	22.42	25.11	22.88	24.19	25.66	25.05	21.39	23.74	24.02	23.8289	1.31207	CC	AA	GA	CC	GG	TT	TT	AA		SB004	18.76	20.96	20.55	21.33	20.01	21.65	16.75
SB007	24.26	21.68	22.62	21.53	22.22	23.05	19.79	21.77	22.8	22.1911	1.16497	TT	CC	TC	CC	AA	TT	AA	GG		SB007	25.29	25.81	24.94	23.82	23.91	23.57	23.72	24.91	25.1	24.5633	0.768086	CC	AA	AA	CC	GG	TT	TT	TT		SB007	21.34	20.59	24.98	20.53	20.51	19.99	19.54
SB011	19.78		23.02	24.51	25.19	24.91	21.63	25.74	23.04	23.4775	1.89259	TT	CC	CC	GC	AA	TT	AA	GG		SB011	20.76		20.98	22.65	23.2	22.1	21.1	24.71	23.61	22.3888	1.32229	TC	AA	AA	CC	GG	TT	TT	TA		SB011	18.9		18.29	20.8	19.92	20.35	18.2
SB012	19.4		19.79	21.34	20.21		18.32	21.2	19.78	20.0057	0.967646	AT	TC	TC	CC	AA	TT	AA	TG		SB012	22.34		23.67	25.22	24.02		18.64	23.9	21.64	22.7757	2.00608	CC	AA	GA	CC	GG	TT	TT	AA		SB012	18.75		19.93	21.04	19.77		16.65
SB013	23.18		24.03	22.09	19.69		19.74	16.63	23.22	21.2257	2.45222	TT	CC	TC	CC	AA	TT	TA	GG		SB013	23.79		23.16	22.25	21.2		20.33	17.07	23.98	21.6829	2.25396	CC	AA	GA	CC	GG	CC	TT	TA		SB013	20.01		19.91	19.09	19.56		16.7
SB014	23.71		23.86	22.66	22.85	23.95	22.18	22.87	22.72	23.1	0.609508	TT	CC	TC	CC	AA	TT	TA	TT		SB014	23.55		23.47	23.8	23.8	24.53	21.71	22.75	23.45	23.3825	0.782859	CC	AA	GA	CC	GG	TT	TT	AA		SB014	19.72		19.82	19.66	19.7	20.39	21.29
SB015	19.26		19.62	17.92	17.66	19.41	19.92	20.56	19.68	19.2538	0.922591	TT	TC	TC	CC	AA	GT	AA	TG		SB015	21.2		21.31	19.74	16.39	21.29	18.86	21.92	20.94	20.2063	1.71206	CC	AA	GA	CC	GG	CC	TT	TA		SB015	18.11		18.33	17.61	15.07	18.62	17.91
SB016	19.84		20.39	21.17	19.12	20.77	15.59	19.72	18.44	19.38	1.65071	TT	CC	TC	CC	AA	GT	AA	GG		SB016	21.75		22.21	23.12	20.7	20.75	16.79	22.81	31.34	22.4337	3.84292	CC	AA	GA	CC	AG	TT	TT	AA		SB016	19.79		19.63	20.25	17.92	19.25	16.83
SB017	19		17.5	17.02	17.59	17.5	15.84	17.97	18.11	17.5663	0.851615	TT	TC	TT	GC	AA	TT	TA	TG		SB017	19.55		18	18.54	18.08	18.34	18.75	17.61	19.12	18.4988	0.591089	TC	AA	GG	CC	GG	TT	TT	TA		SB017	17.25		16.2	16.21	16.67	16.18	17.58
SB018	24.12		23.68	23.84	20.62	23.2	22.86	23.41		23.1043	1.08485	TT	CC	CC	GC	AA	TT	TA	TG		SB018	25.46		25.93	27.17	23.33	26.55	25.77	26.95		25.88	1.19232	CC	AA	AA	CC	GG	TT	TT	TA		SB018	22.22		21.81	23.38	19.2	22.96	21.54
SB019	22.04		18.91	20.1	22.23	21.96	20.14	21.8	22.28	21.1825	1.19613	TT	CC	CC	CC	AA	TT	AA	GG		SB019	24.32		24.14	23.98	23.94	23.98	25.52	24.61	25.76	24.5312	0.675341	CC	CA	AA	GC	GG	TT	TT	AA		SB019	20.26		19.87	20.56	21.29	20.59	20.88
SB021	23.31		22.26	22.52	20.34	22.81	21.12	22.13	23.25	22.2175	0.96444	AT	CC	TC	CC	AA	TT	TT	TG		SB021	25.22		24.26	24.82	19.25	24.16	24.12	22.74	26.51	23.885	2.01906	CC	AA	GA	CC	GG	TT	TT	AA		SB021	22.93		21.32	22.85	18.19	22.17	21.61
SB022	23.77		20.48	22.73	23.32	24.16	23.01	19.89	20.94	22.2875	1.51322	TT	CC	TC	CC	AA	TT	AA	TG		SB022	25.52		23.94	25.08	26.98	26.53	23.4	23.89	24.87	25.0263	1.19714	CC	AA	GA	CC	GG	TT	TT	TA		SB022	21.99		20.27	22.45	22.66	22.87	22.71
SB025	23.38		23.33	19.65	18.2	21.93	22.51	21.25	22.18	21.5538	1.69199	TT	TC	TC	CC	AA	TT	AA	TG		SB025	25.01		25.02	21.99	21.4	23.69	23.55	24.53	23.23	23.5525	1.24654	CC	AA	GA	CC	GG	TT	TT	TA		SB025	21.11		21.2	18.9	18.6	19.59	21.31
SB026	21.02		22.02	22.44	20.57		20.36	21.59	20.63	21.2329	0.738178	TT	CC	CC	CC	AA	TT	TA	TG		SB026	22.85		22.14	24.69	20.74		22.8	23.43	23.24	22.8414	1.12328	CC	AA	AA	CC	GG	TT	GT	AA		SB026	19.41		20.3	20.62	19.2		19.09
SB027	21.09	20.24	21.16	22.42	20.47	22.85	21.16	18.87	21.39	21.0722	1.10548	TT	CC	CC	GC	AA	GT	TA	TT		SB027	21.74	22.36	21.65	24.52	21.89	22.96	23.64	19.05	23.12	22.3256	1.46426	CC	AA	AA	CC	GG	CT	TT	TA		SB027	20.01	18.85	18.52	21.61	18.57	20.54	20.24
SB028	24.53		25.47	21.09	21.15		25.73	21.95		23.32	1.97709	TT	CC	CC	GC	AA	TT	AA	GG		SB028	24.74		26.91	22.09	21.69		28.23	21.83		24.2483	2.58946	CC	AA	AA	CC	GG	CT	TT	TA		SB028	22.31		22.7	19.87	19.04		23.58
SB030	21.4		18.22	21.26	21.74	22.21	18.44	18.28	19.19	20.0925	1.60497	TT	TC	TC	CC	AA	GT	TA	TT		SB030	21.31		18.77	22.86	22.33	20.6	19.7	19.75	21.31	20.8287	1.30247	TC	AA	GA	CC	GG	CT	TT	AA		SB030	19.45		17.27	21.23	20.8	20.83	17.84
SB031	20.81		20.33	15.97	18.57		19.16	19.18	18.7	18.96	1.44161	TT	TC	TT	GC	AA	GT	TA	TG		SB031	21.9		20.16	16.98	14.69		20.49	19.94	19.18	19.0486	2.25299	TC	AA	GG	CC	GG	TT	TT	AA		SB031	18.52		16.56	14.2	16.81		17.08
SB032	20.66		21.24	20.6	20.57	20.32	21.12	21	21.17	20.835	0.317411	TT	CC	CC	CC	AA	GT	AA	GG		SB032	23.81		23.38	21.34	17.4	21.84	23.15	23.34	24.58	22.355	2.10855	CC	AA	AA	CC	GG	TT	TT	AA		SB032	22.1		20.97	19.87	19.52	20.12	20.69
SB033	20.76		19.95	18.75	19.31	21.8	19.25			19.97	1.03407	TT	CC	CC	GC	AA	TT	AA	GG		SB033	21.64		18.22	19.25	18.88	20.39	18.42			19.4667	1.19838	TC	AA	GA	CC	GG	CC	TT	TA		SB033	18.67		17.27	17.81	16.77	18.96	16.73
SB034	19.25		20.75	20.9	18.11	21.1	18.64	19.62	20.99	19.92	1.09772	TT	CC	CC	CC	AA	GT	TT	TG		SB034	20.24		22.03	21.57	18.57	21.24	19.15	20.1	22.91	20.7263	1.37872	TT	AA	AA	CC	GG	TT	TT	TA		SB034	18.55		19.58	20.14	17.42	18.83	17.42
SB035	18.72	19.77	16.96	11.72	19.66	20.26	16.92	19.68	21.86	18.3944	2.77934	TT	TC	TC	GC	AA	TT	AA	TT		SB035	20.64	22.91	18.56	22.24	22.91	21.87	18.68	21.43	23.61	21.4278	1.7129	CC	AA	GA	CC	GG	TT	TT	TA		SB035	18.52	19.81	17.37	18.76	19.48	20.18	17.52
SB036	17.63		20.61	21.16	19.97	21.7	17.88	19.66	20.91	19.94	1.39798	TT	CC	TT	CC	AA	TT	TA	TG		SB036	17.13		20.64	23.16	20.51	22.15	18.03	20.14	21.52	20.41	1.88351	CC	AA	GG	CC	GG	CC	TT	TA		SB036	16.06		18.27	20.86	17.83	19.93	15.86
SB038	20.48		22.4	18.9	18.91		21.95	20.67		20.5517	1.3425	TT	CC	CC	GC	AA	TT	AA	GG		SB038	20.06		23.42	19.31	24.51		22.89	21.96		22.025	1.83058	CC	AA	AA	CC	GG	TT	TT	TT		SB038	19.56		20.89	17.89	17.91		20.81
SB039	18.34		21.04	18.3	20.42	21.24	19.38	23.33	20.82	20.3588	1.56354	TT	TC	TC	CC	AA	TT	TA	TG		SB039	20.65		23.04	21.24	21.02	23.14	20.79	25.34	22.84	22.2575	1.52219	TC	AA	GA	CC	GG	TT	TT	AA		SB039	17		20.16	17.19	18.2	20.66	18.04
SB040	16.62		19.58	16.86	17.07	19.22	16.64	17.68	19.43	17.8875	1.22216	TT	TC	TT	GG	AA	TT	TA	TG		SB040	17.52		19.54	17.46	17.06	18.63	17.24	18.11	19.65	18.1513	0.955464	TC	AA	GG	CC	GG	TT	GT	AA		SB040	15.59		17.93	16.33	15.92	17.94	14.84
SB042	20.97		21.7	20.82	19.38		19.81	20.7	21.22	20.6571	0.744441	AT	TC	TC	GC	AA	TT	AA	TT		SB042	21.21		23.05	21.03	18.49		19.31	20.68	20.42	20.5986	1.34772	TC	AA	GA	CC	GG	TT	TT	TA		SB042	18		19.75	18.9	18.16		17.92
SB044	21.47		23.11	29.18	20.21	21.8	18.81	22.26	23.37	22.5263	2.87695	TT	TC	TT	GC	GA	TT	AA	TT		SB044	21.64		23.13	21.94	19.06	19.45	17.09	21.17	22.41	20.7362	1.89555	TC	AA	GG	CC	GG	TT	TT	AA		SB044	18.81		20.09	18.59	17.65	19.25	16.72
SB045	17.78		18.32	14.2	17.81	19.13	15.43	16.33	17.83	17.1038	1.53706	AT	TC	TT	GG	AA	GT	TA	TG		SB045	17.38		16.05	16.02	17.07	18.25	15.43	15.41	17.95	16.695	1.04439	TC	AA	GG	CC	GG	CT	TT	TT		SB045	15.22		15.96	12.77	15.65	16.5	13.62
SB046	17.9		13.03	18.05	18.2	20.15	21.25	18.89	20.2	18.4587	2.34219	TT	TC	TC	GC	AA	GT	TA	GG		SB046	20.99		22.03	21.84	20.54	21.52	23.45	22	22.31	21.835	0.820777	TC	AA	GA	CC	GG	CT	TT	AA		SB046	19.38		19.09	17.9	18.35	18.79	20.88
SB047	20.05		21.41	21.42	23.45	24.02	20.93		21.08	21.7657	1.32433	TT	TC	TC	CC	AA	GT	AA	TT		SB047	19.93		20.56	24.93	22.67	24.62	20.92		21.19	22.1171	1.85099	CC	AA	GA	CC	GG	TT	TT	TA		SB047	16.79		16.63	19.6	20.04	21.35	18.32
SB050	22.51		22.23	23.12	21.12	25.75	20.73	22.39	22.73	22.5725	1.41775	TT	CC	CC	CC	AA	GT	AA	TT		SB050	24.74		23.71	26.34	21.85	28.89	24.29	25.5	25.47	25.0987	1.9196	CC	AA	AA	CC	GG	TT	TT	TA		SB050	20.71		20.38	21.63	20.04	24.89	20.2
SB051	20.85		20.09	17.8	17.9		19.51	22.48	21.68	20.0443	1.65528	TT	TC	TT	GC	AA	TT	TA	TG		SB051	22.18		20.71	20.55	18.7		20.48	21.82	22.41	20.9786	1.18904	TC	AA	GG	CC	GG	TT	TT	TA		SB051	19.42		18.22	16.9	16.22		17.93
SB053	23.31		21.25	22.26	18.93	22.08	18.88	22.85	20.55	21.2638	1.58115	TT	TC	TC	GC	AA	TT	AA	TG		SB053	25.09		22.8	24.24	19.69	24	20.39	24.05	21.61	22.7338	1.84328	CC	AA	GA	CC	GG	CT	TT	AA		SB053	22.4		20.14	21.98	17.23	21.31	19.6
SB055	21.65		20.07	19.79	20.08	22.38	17.96	20.3	21.96	20.5237	1.33889	TT	TC	TC	CC	AA	GT	TA	TT		SB055	23.42		22.29	21.57	21.38	23.2	19.23	19.24	24.74	21.8837	1.83029	CC	AA	GA	CC	GG	TT	TT	AA		SB055	21.95		19.61	19.88	19.53	20.6	16.89
SB057	24.39		26.61	24.49	24.05	24.35	21.33	23.07	24.61	24.1125	1.39615	TT	TC	TC	CC	GA	TT	AA	TT		SB057	23.84		17.19	25.54	25.13	24.56	22.25	24.2	26.71	23.6775	2.73812	CC	AA	GA	CC	GG	TT	TT	AA		SB057	20.7		23.15	21.2	25.7	21.93	19.7
SB058	24.14		23.09	20.73	22.82		21.91	23.67	24.74	23.0143	1.26243	TT	CC	CC	CC	AA	TT	AA	GG		SB058	24.72		24.09	21.83	23.82		22.61	24.34	26.05	23.9229	1.28042	CC	AA	AA	CC	GG	CT	TT	AA		SB058	20.68		20.25	18.54	19.86		19.05
SB059	22.06		21.63	20.52	20.24	21.76	19.14	23.98	22.78	21.5138	1.42754	AT	CC	CC	CC	AA	TT	AA	GG		SB059	23.51		23.75	23.04	22.4	25	21.53	23.34	26.66	23.6537	1.47636	CC	AA	AA	CC	GG	TT	GT	AA		SB059	21.89		20.68	20.71	23.15	22.16	18.36
SB061	21.99	23.98	22.2	21.57	24.98	24.3	20.52	23.76		22.9125	1.45527	TT	CC	TC	CC	AA	TT	AA	TG		SB061	22.9	24.08	22.37	23.41	26.13	25.91	18.97	25.41		23.6475	2.19947	CC	AA	GA	CC	GG	CT	TT	TA		SB061	19.83	20.89	19.02	20.68	21.61	21.62	17.24
SB062	22.3		23.49	20.93	22.34	22.97	22.56	21.42	24.1	22.5138	0.96566	TT	CC	CC	GC	AA	TT	TA	TG		SB062	25.38		26.13	24.95	21.87	23.47	25.32	24.77	26.8	24.8362	1.44665	CC	AA	AA	CC	GG	TT	TT	AA		SB062	20.8		21.05	18.22	18.87	20.77	21
SB064	21.04		22.36	20.96	19.48	22.38	21.35	22.38	22.23	21.5225	0.963285	TT	CC	TC	CC	AA	GT	AA	TG		SB064	22.04		25.06	21.95	20.59	24.05	19.37	25	25.08	22.8925	2.07934	CC	AA	GA	CC	GG	TT	TT	TA		SB064	19.5		22.23	18.13	17.82	21.13	18.62
SB065	21.58		22.87	21.07	21.7	21.78	22	22.52		21.9314	0.5573	TT	CC	CC	CC	AA	TT	AA	TG		SB065	22.53		23.72	21.11	21.57	23.16	23.33	21.96		22.4829	0.902405	CC	AA	AA	CC	GG	TT	TT	TA		SB065	20.26		20.76	19.6	19.68	19.95	20.55
SB068	22.01		20.73	20.01	20.42	21.12	21.59	20.76	22.2	21.105	0.722963	TT	TC	TC	CC	AA	TT	AA	TG		SB068	23.1		21.85	21.68	20.1	23.44	23.02	21.49	24.76	22.43	1.34431	CC	AA	GA	CC	GG	CC	TT	AA		SB068	20.92		19.66	20.89	19.22	21.09	20.47
SB069	18.38		20.83	20.19	17.33	21.37	20.27	21.92	19.78	20.0087	1.42137	TT	TC	TC	CC	AA	GT	AA	GG		SB069	18.95		21.75	21.19	17.94	23.86	22.52	24.91	21.87	21.6238	2.16758	CC	AA	GA	CC	GG	TT	TT	TT		SB069	17.76		19.3	19.1	16.89	20.08	19.53
SB071	18.39		19.11	23.28	18.64	21.01	20.2	20.54		20.1671	1.56517	TT	TC	TC	CC	AA	TT	AA	TG		SB071	18.26		21.27	25.08	20.42	22.99	20.71	22.14		21.5529	1.99168	CC	AA	GA	CC	GG	CT	TT	TT		SB071	17.42		18.86	21.42	17.75	20.05	19.03
SB073	19.34		22.48	20.32	21.45	21.38	20.36	21.3		20.9471	0.943803	TT	TC	TC	CC	AA	TT	AA	TG		SB073	21.1		24.54	21.68	22.18	22.4	22.25	22.45		22.3714	0.989638	CC	AA	GA	CC	GG	TT	TT	TA		SB073	19.16		21.91	20.22	21.71	20.73	19.95
SB074	21.76		22.12	20.61	21.34	20.95	22.14	23.73		21.8071	0.948257	TT	TC	TC	CC	AA	TT	AA	TG		SB074	23.18		23.37	21.2	22.01	22.53	23.09	23.68		22.7229	0.805618	CC	AA	GA	CC	GG	TT	TT	TA		SB074	20.64		20.77	19.37	18.1	20.75	21.73
SB075	22.83		22.23	22.97	21.96	22.87	21.36	23.7	23.46	22.6725	0.729242	TT	CC	TC	CC	AA	GT	AA	TG		SB075	22.94		21.94	24.56	21.7	24.02	21.52	22.68	24.85	23.0263	1.2248	CC	AA	GA	CC	GG	TT	TT	TA		SB075	20.66		19.56	21.06	19.53	21.32	19.52
SB077	19.09	19.06	16.62	16.2	15.32	19.33	18.11	18.54		17.7838	1.42903	TT	TT	TT	CC	AA	TT	AA	GG		SB077	19.01	19.91	16.32	17.2	14.68	19.72	18.95	19.1		18.1112	1.73655	CC	AA	GG	CC	GG	CC	TT	AA		SB077	16.66	17.21	14.58	15.1	14.27	17.52	16.06
SB083	19.77		18.81	19.07	19.25	20.85	18.68	19.99	19.97	19.5487	0.683126	TT	CC	TC	GG	AA	TT	TA	TG		SB083	22.25		20.47	20.68	20.32	21.44	20.89	21.21	22.64	21.2375	0.782332	TC	AA	GA	CC	GG	CT	TT	AA		SB083	19.11		17.71	16.69	16.45	19.25	17.91
SB085	20.86	19.56	17.65	20.44	21.01	21.1	17.65	20.03	22.03	20.0367	1.43417	TT	TC	TT	CC	AA	GT	AA	TG		SB085	21.45	22.09	17.72	21.72	19.74	21.4	18.42	21.23	24.28	20.8944	1.8792	CC	AA	GG	CC	GG	TT	TT	TA		SB085	18.42	19.98	15.44	19.38	20.82	19.21	15.29
SB087	20.86		20.17	20.52	17.93	21.7	21.59	22.08	23.83	21.085	1.59371	TT	CC	CC	CC	AA	TT	AA	TG		SB087	22.3		21.56	23.3	18.22	22.71	23.66	23.73	25.65	22.6412	2.01704	CC	AA	AA	CC	GG	TT	TT	TT		SB087	19.79		18.78	20.44	16.08	20.38	21.68
SB089	21.27		20.4	18.65	21.95	21.32	16.88		21.99	20.3514	1.77161	AT	TC	TC	CC	AA	GT	AA	TT		SB089	21.82		21.26	20.47	21.69	21.34	18.69		23.51	21.2543	1.35204	CC	AA	GA	CC	GG	TT	TT	TA		SB089	19.98		18.77	18.07	19.1	19.52	16.4
SB091	19.9		20.79	20.96	20.07		20.85	22.53		20.85	0.851371	TT	CC	CC	CC	AA	TT	TA	TG		SB091	22.62		24.32	24.54	24.61		23.11	26.42		24.27	1.21666	CC	AA	AA	CC	GG	TT	TT	AA		SB091	20.69		20.52	20.98	19.11		20.51
SB093	19.74	19.5	19.33	17.17	17.57	20.27	18.93	21.56		19.2587	1.31985	TT	TT	TT	CC	AA	TT	AA	TT		SB093	20.61	21.75	19.75	18.17	18.8	21.08	19.38	20.41		19.9937	1.11829	CC	AA	GG	CC	GG	TT	TT	TA		SB093	19.84	19.49	18.25	16.78	16.56	18.94	18.66
SB095	21.49	22.1	20.13	20.07	20.13	22.67	20.92	25.13	23.37	21.7789	1.62747	TT	TC	TC	GC	AA	TT	AA	TT		SB095	20.74	21.02	19.09	24.18	19.44	22.47	21.87	24.69	23.4	21.8778	1.87443	TT	AA	GA	GC	GG	TT	TT	TA		SB095	17.97	18.3	16.89	19.1	18.9	20.08	17.64
SB096	18.14	19.04	21.74	18.54	19.75	22.61	21.05	23.39	21.08	20.5933	1.73229	TT	TC	TC	CC	AA	GT	AA	TG		SB096	18.2	20.91	23.12	21.48	20.66	23.85	22.91	20.65	22.29	21.5633	1.61209	CC	AA	GA	CC	GG	CC	TT	AA		SB096	15.52	16.84	19.65	18.01	18.01	19.5	18.39
SB097	18.73		20.97	20.71	20.14	22.08	19.78	22.42		20.69	1.19379	TT	TC	TC	CC	AA	GT	AA	TG		SB097	19.1		22.49	23.04	20.4	22.29	21.15	21.87		21.4771	1.265	CC	AA	GA	CC	GG	TT	TT	AA		SB097	16.11		19.64	20.42	17.64	18.98	18.03
SB098	21.21	21.62	20.53	21.6	22.29		19.71	24.58		21.6486	1.42475	TT	TC	TC	CC	AA	TT	AA	TG		SB098	22.91	22.44	20.51	22.25	22.88		19.41	24.41		22.1157	1.53535	CC	AA	GA	CC	GG	TT	TT	AA		SB098	20.74	20.18	17.84	19.27	19.75		16.97
SB099	25.83		23.73	22.34	23.51	24.72	23.05	24.12	24.26	23.945	0.993491	AT	CC	CC	CC	AA	TT	AA	TG		SB099	25.97		24.93	25.05	22.82	25.04	23.71	23.99	26.55	24.7575	1.1357	CC	AA	AA	CC	GG	TT	TT	TA		SB099	22.86		21.22	22.08	20.07	21.44	20.63
SB103	14.98		17.54	18.3	13.4	17.52	16.58	18.46	16.81	16.6988	1.61673	TT	TT	TT	GC	GA	GT	TA	TG		SB103	14.03		17.4	18.73	14.29	15.82	16.5	18.79	17.17	16.5912	1.69029	TT	AA	GG	CC	GG	TT	TT	TT		SB103	13.61		15	15.66	11.82	14.16	15.43
SB104	20.57		21.08	22.92	24.03	23.7	21.06		24.53	22.5557	1.50577	TT	CC	TC	CC	AA	TT	AA	TG		SB104	22.41		21.71	25.5	23.92	24.34	21.28		24.87	23.4329	1.51412	CC	AA	GA	CC	GG	TT	TT	AA		SB104	18.99		18.93	21.57	21.14	20.43	18.91
SB105	20.83		20.99	19.49	18.48	21.66	19.67	19.73	20.61	20.1825	0.954106	TT	TC	TC	GG	AA	GT	AA	TT		SB105	19.75		18.96	17.8	16.9	20.43	19.31	17.72	20.13	18.875	1.19087	TC	AA	GA	CC	GG	TT	TT	TA		SB105	18.58		17.42	16.89	15.48	18.49	17.43
SB107	19.46	19.95	19.82	18.12	20.14	23.79	17.97	20.87	20.63	20.0833	1.61441	TT	TC	TC	GC	AA	GT	AA	TT		SB107	19.92	20.19	20.33	19.7	18.98	23.65	17.45	22.53	19.89	20.2933	1.72387	TC	AA	GA	CC	GG	TT	TT	TA		SB107	18.72	19.95	19.13	18.03	16.6	20.64	16.44
SB108	18.13		18.59	19.23	20	20.52	20.53	21.25	19.94	19.7737	0.986521	TT	TC	TT	CC	AA	GT	TT	TT		SB108	18.04		19.57	19.95	19.89	21.54	21.14	20.91	21.21	20.2812	1.08234	TC	AA	GG	CC	GG	CT	TT	AA		SB108	15.42		16.5	17.26	17.28	18.27	17.51
SB114	24.38		24.59	24.7	23.75	24.19	22.56	24.18	23.25	23.95	0.682788	TT	TC	TC	CC	GA	GT	AA	TT		SB114	23.83		23.67	24.09	23.54	25.58	21.03	23.6	24.18	23.69	1.17784	CC	AA	GA	CC	GG	TT	TT	AA		SB114	21.2		21.29	20.76	21.18	21.66	18.95
SB115	22.97		21.37	19.48	19.99	21.14	19.1	21.02	21.64	20.8388	1.18215	AT	TC	TC	CC	AA	GT	TA	GG		SB115	22.99		20.69	19.05	18.81	20.48	19.61	22.38	22.84	20.8562	1.58043	TC	AA	GA	CC	GG	CT	TT	AA		SB115	20.91		19.01	17.26	16.85	18.16	17.11
SB118	22.18		24.04	23.7	22.39	23.62	22.11	24.12	23.26	23.1775	0.779627	AT	TC	TC	GC	AA	TT	AA	TT		SB118	23.15		23.62	24.35	21.37	22.51	25.08	25.49	23.55	23.64	1.2589	TC	AA	GA	CC	GG	TT	TT	TA		SB118	20.49		21.54	21.37	20.21	20.89	20.47
SB120	20.35		20.96	21.37	19.45	21.96	20.56		20.69	20.7629	0.734958	TT	CC	TC	GC	AA	GT	TA	TG		SB120	23.45		22.55	23.89	19.44	22.78	22.28		23.13	22.5029	1.34824	CC	AA	GA	CC	GG	CT	TT	TA		SB120	20.27		19.55	20.57	16.92	20.45	21.35
SB121	22.79		23.13		17.51		22.72		23.62	21.954	2.2447	TT	CC	CC	CC	AA	TT	AA	GG		SB121	24.84		25.59		19.1		25.36		26.94	24.366	2.72276	CC	AA	AA	CC	GG	TT	TT	TA		SB121	22.54		22.19		17.93		20.67
SB122	22.14		18.93	19.09	18.36	22.17	17.82	20.49		19.8571	1.63885	TT	TT	TC	CC	AA	TT	AA	TG		SB122	23.08		19.78	20.39	19.89	22.94	20.48	22.61		21.31	1.38215	CC	AA	GA	CC	GG	TT	TT	TA		SB122	20.84		17.4	17.76	16.8	20.05	17.96
SB123	24.17		24.9	23.74	22.63	22.45	22.18	23.41	22.33	23.2263	0.925053	AT	TC	TC	GC	AA	TT	TA	TG		SB123	24.5		26.15	25.87	23.05	22.68	23.43	24.16	23.36	24.15	1.20387	TC	AA	GA	GC	GG	TT	TT	TA		SB123	23.16		21.76	22.76	20.54	19.44	20.83
SB124	20.53		19.55	19.85	19.35	20.02	19.75	19.27	18.79	19.6388	0.492987	TT	CC	TC	GG	AA	TT	TA	TG		SB124	22.56		21.4	22.55	20.8	22.86	21.71	21.65	21.65	21.8975	0.651992	TC	AA	GA	CC	GG	TT	TT	AA		SB124	19.52		18.35	19.53	17.98	19.98	18.13
SB125	21.86		19.9	19.06	19.87	21.98	19.73	21.32	20.85	20.5712	1.01351	TT	TC	TT	CC	AA	GT	AA	TG		SB125	22.06		20.2	19.9	18.61	22.75	20.65	23.24	23.15	21.32	1.60824	CC	AA	GG	CC	GG	TT	TT	TA		SB125	19.83		17.81	17.64	17.75	19.53	18.32
SB127	22.52		21.99	22.01	18.85	24.23	22.57	23.74	23.15	22.3825	1.52768	TT	CC	TC	CC	AA	TT	AA	TG		SB127	23.13		21.53	23.1	18.79	22.39	25.48	23.57	24.34	22.7913	1.87771	CC	AA	GA	CC	GG	TT	TT	AA		SB127	20.54		19.38	20.45	16.07	20.54	21.12
SB128	22.98		23.8	22.26	22.29	23.71	23.73	22.78	24.87	23.3025	0.832342	TT	CC	CC	CC	AA	TT	AA	TG		SB128	24.49		26.17	26.04	25.73	24.56	24.44	22.76	24.48	24.8337	1.04986	CC	AA	AA	CC	GG	TT	TT	AA		SB128	21.89		23.04	23.18	22.62	21.04	20.92
SB129	19.88		19.06	20.78		20.29	20.36			20.074	0.581845	TT	TT	TT	CC	AA	GT	TA	TT		SB129	20.62		19.66	21.88		19.84	21.85			20.77	0.950579	TC	AA	GA	CC	GG	TT	TT	AA		SB129	17.14		16.61	18.58		17.54	19.13
SB130	23.32		22.51	18.45	20.96	22.53	20.33	22.57		21.5243	1.58101	TT	TC	TC	CC	AA	TT	AA	TT		SB130	23.6		22.56	19.32	21.5	23.28	22.71	24.43		22.4857	1.54467	CC	AA	GA	CC	GG	TT	TT	TA		SB130	19.95		19.38	16.21	18.77	20	18.74
SB131	16		17.26	17.72	19.13	21.02	19.2	19.42		18.5357	1.53394	TT	TC	TC	GC	AA	GT	AA	GG		SB131	18.1		17.26	20.02	20.99	22.75	21.15	21.44		20.2443	1.79837	CC	AA	GA	CC	GG	TT	GT	TT		SB131	16.25		16.55	18.35	18.34	20.3	18.66
SB132	13.37		12.89	12.66	12.52		12.43	13.75		12.9367	0.475803	AT	TC	TT	GC	AA	GG	TT	GG		SB132	15.02		13.6	13.85	12.12		13.1	13.35		13.5067	0.868863	TC	AA	GG	CC	AA	CT	TT	TT		SB132	13.21		12.02	12.2	11.4		11.46
SB134	20.11	22.09	18.81	19.75	16.26	20.88	20.53	19.97		19.8	1.604	TT	TC	TC	GC	AA	TT	AA	TG		SB134	21.41	24.17	21.04	20.65	16.97	22	23.4	21.43		21.3837	2.01087	TC	AA	GA	CC	GG	TT	TT	AA		SB134	19.04	20.46	17.27	17.61	16.3	18.9	20.36
SB135	23.69		21.07				19.13			21.2967	1.8685	TT	TC	TC	CC	AA	TT	AA	TT		SB135	25.17		21.43				20.13			22.2433	2.13644	CC	AA	GA	CC	GG	TT	TT	TA		SB135	21.79		18.83				18.47
SB136	21.63		19.04	19.95	19.7		20.47			20.158	0.867995	TT	TT	TC	CC	AA	TT	AA	TG		SB136	22.65		20.08	21.46	20.17		21.22			21.116	0.943453	CC	AA	GA	CC	GG	TT	TT	TT		SB136	19.5		17.03	18.83	18.7		18.77
SB139	25		22.01	23.68	24.41		21.29	26.22	25.82	24.0614	1.72333	AT	TC	TC	CC	AA	TT	AA	TT		SB139	25.23		21.9	22.61	23.69		23.54	27.55	27.11	24.5186	2.01972	CC	AA	GA	CC	GG	TT	TT	AA		SB139	21.93		18.89	20.39	21.52		19.72
SB146	23.03	25.58	25.41	25.58	22.48	25.51	21.44	25.64		24.3337	1.61495	AT	CC	CC	CC	AA	TT	AA	GG		SB146	25.76	29.49	28.53	28.35	23.61	28.29	24.22	28.99		27.155	2.13757	CC	AA	AA	CC	GG	TT	TT	TA		SB146	21.45	23.01	23.57	23.2	24.19	22.67	20.3
SB151	23.06		22.05	22.28	21.07	22.58	22.52			22.26	0.615169	TT	TC	TC	CC	AA	TT	AA	TT		SB151	28.05		25.05	25.76	24.19	25.56	26.56			25.8617	1.2132	CC	AA	GA	CC	GG	TT	TT	AA		SB151	24.02		22.1	23.1	21.02	22.21	23.09
SB153	19.33		21.34	22.02	23.76	23.2	20.1	23.15	20.83	21.7162	1.48996	TT	CC	CC	CC	AA	TT	AA	TG		SB153	21.3		22.77	25.89	20.05	25.21	21.57	26.07	24.12	23.3725	2.13588	CC	AA	AA	CC	GG	TT	TT	TT		SB153	17.67		18.77	21.65	19.25	21.76	18.5
SB154	21.16		20.97	20.89	20.75	20.85	20.71	19.79	16.84	20.245	1.34244	TT	TC	TC	CC	AA	GT	AA	GG		SB154	23.51		21.44	22.35	21.75	22.03	22.54	20.86	20.69	21.8962	0.866082	CC	AA	GA	CC	GG	TT	TT	TA		SB154	21.96		19.2	19.4	19.75	20.63	19.6
SB159	21.82	22.93	21.1	23.03	22.48	23	21.8	22.3	22.22	22.2978	0.612731	TT	CC	CC	CC	AA	TT	AA	TG		SB159	22.94	25.81	23.21	25.03	24.62	23.57	23.85	24.28	25.64	24.3278	0.970541	CC	AA	AA	CC	GG	TT	TT	TA		SB159	20.95	21.76	21.34	22.7	21.49	22.44	20.83
SB161	18.73	18.97	18.7	19.72	20.25	20.28	18.77	20.28	19.4	19.4556	0.655458	TT	CC	TT	GC	AA	TT	TA	TG		SB161	19.95	21.96	19.62	20.45	20.15	21.2	20.11	19.35	20.69	20.3867	0.761475	TC	AA	GG	CC	GG	TT	TT	AA		SB161	18.54	18.12	18.19	18.7	18.52	18.43	16.81
SB162	19.78	19.68	17.63	20.14	19.13	19.79	17.82	17.43	20.76	19.1289	1.13987	TT	TC	TT	GC	AA	TT	TA	TG		SB162	21.42	21.63	19.54	21.71	20.72	22.21	18.96	18.12	22.91	20.8022	1.50936	TC	AA	GG	CC	GG	TT	TT	AA		SB162	19.9	19.06	17.09	19.69	19.23	20.26	17.72
SB164	18.42	21.27	19.4	20.52	20.19	21.42	17.42	22.31	20.32	20.1411	1.44175	TT	TC	TC	GC	AA	GT	TA	TT		SB164	17.76	25.02	20.92	22.32	21.76	23.91	19.57	22.76	22.86	21.8756	2.0858	TC	AA	GA	CC	GG	TT	TT	TA		SB164	17.03	20.72	17.4	18.85	18.47	20.1	15.49
SB167	19.3	21.34	21.3	22.59	20.34	20.39	18.61	18.34	20.3	20.2789	1.29225	TT	TC	TC	CC	AA	TT	AA	TT		SB167	20.19	23.51	22.8	24.44	20.47	21.73	20.98	19.4	22.94	21.8289	1.59806	CC	AA	GA	CC	GG	TT	TT	TA		SB167	17.35	20.62	20.07	22.23	19.83	20.41	18.23
SB168	20.88		22.62	18.5	19.34	20.78	19.45		20.36	20.2757	1.244	TT	CC	TC	GC	AA	TT	AA	GG		SB168	24.24		26.85	22.67	22.95	25.28	21.93		23.45	23.91	1.56847	TC	AA	GA	GC	GG	TT	TT	TT		SB168	21.1		21.79	19.61	19.65	21.34	18.29
SB170	23.18		22.88	23.7	20.79	22.82	21.15	24.1	23.4	22.7525	1.1043	TT	CC	CC	CC	AA	TT	AA	GG		SB170	26.46		26.84	29.82	24.32	25.83	23.41	26.75	24.67	26.0125	1.85065	CC	AA	AA	CC	GG	TT	TT	AA		SB170	23.96		22.43	22.59	20.83	22.23	20.41
SB171			20.58	24.75						22.665	2.085	TT	CC	TC	CC	AA	TT	AA	TG		SB171			23.06	27.03						25.045	1.985	CC	AA	GA	CC	GG	TT	TT	TA		SB171			20.33	22.99
SB178			21.1			21.17	19.29	20.14		20.425	0.771379	AT	CC	TC	GG	AA	GT	TA	TG		SB178			24.5			24.42	22.16	23.44		23.63	0.94578	CC	AA	GA	CC	GG	TT	TT	AA		SB178			20.61			20.32	19.1
SB181	20.23		21.43	21.78	21.14	22.03	19.47	21.62	21.63	21.1663	0.81913	TT	CC	CC	GC	AA	GT	AA	TG		SB181	22.13		24.16	24.32	25.28	25.51	22.6	24.22	25.47	24.2112	1.19141	TC	CA	AA	CC	GG	TT	TT	AA		SB181	18.04		20.18	20.98	21.61	21.76	19.1
SB186			22.8	22.46	21.67	22.76	20.47	22.2	23.28	22.2343	0.859665	AT	CC	CC	CC	AA	TT	TA	GG		SB186			26.47	25.2	20.08	27.26	23.44	25.4	28.11	25.1371	2.49711	CC	AA	AA	CC	GG	TT	TT	AA		SB186			20.21	21.75	21.38	22.66	20.1
SB188	26.96		25.79	24.93	25.63	24.91	24.21	24.1		25.2186	0.923911	TT	CC	CC	CC	AA	TT	AA	TG		SB188	25.7		25.5	24.04	23.11	23.7	21.46	24.6		24.0157	1.35402	CC	AA	AA	CC	GG	TT	TT	TA		SB188	22.81		21.73	21.01	21.36	21.12	19.77
SB189	22.22		22.56		21.91	23.29	23.89	23.59		22.91	0.726384	TT	CC	CC	CC	AA	TT	AA	TG		SB189	23.39		23.51		22.89	24.23	25.55	24.84		24.0683	0.910795	CC	AA	AA	CC	GG	TT	TT	TA		SB189	20.93		20.92		19.84	21.54	23.1
SB197	22.89		22.5	21.8	21.38	21.26	19.62	20.75	23.2	21.675	1.10883	TT	CC	CC	CC	AA	GT	AA	GG		SB197	25.73		23.18	24.93	23.3	23.92	21.66	24	26.36	24.135	1.41094	CC	AA	AA	CC	GG	TT	TT	TA		SB197	22.42		19.77	21.77	21.24	21.72	19.2
SB202	18.51	19.68	17.7	17.19	17.71	19.33	17.8	20.02	18.06	18.4444	0.944447	TT	TC	TC	CC	AA	GT	TT	TG		SB202	19.85	21.39	19.04	19.47	18.07	20.82	21.09	20.19	19.66	19.9533	0.993009	TC	CA	AA	CC	GG	CT	TT	AA		SB202	18.2	19.93	16.91	16.8	16.9	19.36	18.79
SB205	21.85		28.02	24.95	22.41	23.21	24.75	23.47	25.4	24.2575	1.84087	AT	CC	TC	CC	AA	TT	AA	TG		SB205	24.18		24.2	24.87	20.93	22.42	27.26	24.37	25.5	24.2162	1.78154	CC	AA	GA	CC	GG	TT	TT	AA		SB205	20.41		20.99	22.95	19.26	19.94	23.04
SB206	21.43				20.03	22.7	20.92	21.53	22.99	21.6	1.00856	TT	TC	TC	CC	AA	TT	AA	TG		SB206	22.38				22.06	25.44	23.77	22.74	26.22	23.7683	1.5657	CC	AA	GA	CC	GG	TT	TT	TT		SB206	19.9				19.62	22.01	17.56
SB208	25.59		23.63	23.6	23.88	23.52	21.22	23.9	23.63	23.6212	1.10666	TT	CC	CC	CC	AA	TT	TA	TT		SB208	25.2		23.05	23.51	21.54	22.36	21.85	23.24	26	23.3438	1.4611	CC	AA	AA	CC	GG	TT	TT	TA		SB208	22.8		19.47	20.86	18.81	20.63	18.1
SB215			22.69	25.08	25.44	24.61	22.89	22.58	25.79	24.1543	1.28809	AT	CC	CC	CC	AA	TT	AA	TG		SB215			23.67	26.66	24.32	25.49	24.15	23.12	27.47	24.9829	1.49201	CC	AA	AA	CC	GG	TT	TT	TT		SB215			20.74	23.09	23.09	22.04	21.21
SB216	17.19	18.91	18.03	19.54	18.64	18.57	16.85	19.39	20.37	18.61	1.06007	AT	TC	TT	GC	AA	TT	TT	TG		SB216	17.76	18.06	18.89	19.94	17.91	17.86	17.95	19.43	21.43	18.8033	1.18551	TC	CA	GG	CC	GG	TT	TT	AA		SB216	15.21	16.74	16.06	17.66	15.48	15.72	16.05
SB219	22.66		23.36	24.64	17.4	23	20.46	24.24		22.2514	2.34099	AA	TT	TT	CC	AA	GG	AA	TT		SB219	20.13		19.73	22.14	20.06	21.25	19.89	19.91		20.4443	0.834435	TT	AA	GG	CC	GG	CT	TT	AA		SB219	17.74		17.19	19.39	17.6	18	15.41
SB221	26.25		24.01	23.13	25.42	23.88	22.49	22.72	23.4	23.9125	1.22819	AT	CC	CC	CC	AA	TT	AA	TT		SB221	27.28		25.48	24.92	25.23	25.73	24.54	24.52	26.36	25.5075	0.884035	CC	AA	AA	CC	GG	TT	TT	TA		SB221	23.8		21.47	21.23	21.97	21.59	21.49
SB230	24.11	23.81	23.13	22.43	21.99	23.83	23.28	22.82	22.2	23.0667	0.71878	TT	CC	CC	CC	AA	GT	AA	TG		SB230	25.03	26.32	23.49	23.45	24.58	26.18	26.78	24.48	23.76	24.8967	1.19606	CC	AA	AA	CC	GG	TT	TT	TA		SB230	22.02	22.52	21.02	20.39	20.78	22.5	22.26
SB233	24.8	25.02	21.71	22.24	21.59	24.08	23.06	23.36	22.1	23.1067	1.22735	TT	CC	CC	CC	AA	TT	AA	GG		SB233	26.06	27.86	22.64	24.3	23.97	27.17	24.67	22.76	25.88	25.0344	1.73278	CC	AA	AA	CC	GG	TT	TT	TA		SB233	23	23.1	22.05	22.31	21.07	23.2	21.1
SB239	23.08		25.27	24.25	25.29	26.31	25.86	24.8	24.71	24.9462	0.932911	AT	CC	CC	CC	AA	TT	AA	GG		SB239	26.4		27.53	27.18	27.41	28.02	28.55	26.33	27.45	27.3588	0.698757	CC	AA	AA	CC	GG	TT	TT	TA		SB239	22.44		23.26	23.61	23.56	23.26	24.63
SB241	22.6		21.45	22.33	23.49	21.88	22.57	22.44	22.56	22.415	0.554549	AT	CC	CC	CC	AA	TT	TA	GG		SB241	23.76		23.4	24.22	25.37	24.62	25.4	23.88	24.96	24.4513	0.706602	CC	AA	AA	CC	GG	TT	TT	AA		SB241	20.29		22.2	21.15	21.73	20.54	19.87
SB242	27.21		26.13	23.25	25.11	25.4	23.98	24.93	24.05	25.0075	1.19074	TT	CC	CC	CC	AA	TT	AA	TG		SB242	31.19		28.78	26.19	26.81	27.23	26.1	28.19	27.38	27.7338	1.56257	CC	AA	AA	CC	GG	TT	TT	AA		SB242	25.99		24.71	22.42	21.11	23.13	23.49
SB244	20.87		20.67	22.21	22.22	23.06	22.24	21.28	19.2	21.4688	1.14128	TT	CC	CC	CC	AA	TT	TT	TT		SB244	22.58		21.91	23.44	22.58	23.15	23.75	21.57	21.27	22.5312	0.836622	TT	AA	GA	GC	GG	TT	TT	AA		SB244	19.28		18.64	19.96	19.45	20.36	19.49
SB247	22.54		23.14	23.46	23.21	22.63	22.66	22.09	23.36	22.8863	0.446317	AT	CC	CC	CC	AA	TT	AA	GG		SB247	22.12		23.79	24.41	25.42	25.09	26.52	25.08	25.27	24.7125	1.22574	CC	AA	AA	CC	GG	TT	TT	TA		SB247	21.63		21.84	22.2	22.37	22.67	22.22
SB249	27.84		27.6	27.41	27.32	26.23	25.76	26.54	27.15	26.9812	0.679879	AT	CC	CC	CC	AA	TT	AA	TG		SB249	29.91		27.25	28.9	26.83	26.31	28.18	28.38	28.63	28.0487	1.10681	CC	AA	AA	GC	GG	TT	TT	AA		SB249	25.9		23.56	25.52	23.3	22.41	23.52
SB251			24.28	24.7	21.07	22.19	23.1	23.58		23.1533	1.23253	AT	CC	CC	GC	AA	TT	AA	TG		SB251			27.12	27.45	24.56	24.32	25.18	26.18		25.8017	1.20566	CC	AA	AA	CC	GG	CT	TT	TA		SB251			22.96	23.91	22.07	20.82	21.82
SB253			25.16	23.21	22.21	24.99	22.58	24.96	25.17	24.04	1.2218	AT	CC	CC	CC	AA	TT	AA	TG		SB253			26.12	23.82	21.36	26.52	23.57	25.52	27.06	24.8529	1.87518	CC	AA	AA	CC	GG	TT	TT	TA		SB253			22.22	21.2	20	22.27	20.18
SB259			25.4	24.72	23.26	24.82	24.11	23.17	23.14	24.0886	0.852231	AT	CC	CC	CC	AA	TT	AA	GG		SB259			26.2	25.27	25.81	26.49	26.59	25.4	25.45	25.8871	0.502926	CC	AA	AA	CC	GG	TT	TT	TA		SB259			22.36	21.57	21.06	21.68	22.51
SB260			27.06	26.84	24.7	25.91	24.45	25.51	27.27	25.9629	1.05378	TT	CC	CC	CC	GA	GT	AA	TT		SB260			26.5	27.34	23.97	25.52	25.53	25.63	26.56	25.8643	0.99566	CC	AA	AA	CC	GG	TT	TT	TA		SB260			23.33	23.08	21.75	21.93	21.98
SB265		24.98	25.72	25.41	24.98	24.12	25.24	25.73	23.02	24.9	0.858239	AT	CC	CC	CC	AA	TT	TA	TT		SB265		26.88	27.91	28.81	30.8	26.26	28.69	27.11	24.7	27.645	1.72975	TC	AA	AA	GC	GG	TT	TT	AA		SB265		23.28	24.57	24.52	23.25	23.27	25.17
SB280	21.19	20.69	22.68	23.6	21.04	20.17	18.81	20.22	21.36	21.0844	1.32812	TT	CC	TT	GC	AA	TT	AA	TT		SB280	22.78	21.81	23.94	24.15	22.09	22.23	19.32	20.23	22.2	22.0833	1.46759	TC	AA	GG	CC	GG	TT	TT	AA		SB280	20.17	19.36	21.16	20.38	18.85	19.33	17
SB377	21.08		20.41	18.69	19.85		21.77	21.3	21.1	20.6	0.969978	TT	TC	TC	GC	AA	GT	TA	TT		SB377	23.17		21.97	19.91	20.56		23.02	22.02	22.33	21.8543	1.12202	TC	AA	GA	CC	GG	TT	TT	AA		SB377	20.82		19.25	17.44	18.07		20.13
SB395	21.41		20.83	20.58	18.9	14.73	17.2	20.64	19.9	19.2737	2.12239	TT	TC	TC	CC	AA	GT	TA	TT		SB395	21.36		21.69	22.21	23.67	21.66	19.13	21.63	21.39	21.5925	1.16575	CC	AA	GA	CC	GG	CT	TT	AA		SB395	18.08		18.84	18.45	18.92	22.64	16.13
SB396	22.36		21.09	19.6	17.65		20.75	24.72	17.5	20.5243	2.37868	TT	CC	TC	CC	AA	GT	TA	TG		SB396	22.81		20.79	22.6	17.36		21.07	25.25	17.89	21.11	2.58525	TC	AA	GA	CC	AG	TT	TT	AA		SB396	19.87		18.15	18.52	16.19		18.33
SA708	20.97		20.91	21.66	20.87	23.56	21.63	23.73	23.16	22.0613	1.14676	TT	CC	CC	CC	AA	TT	AA	GG		SA708	24.52		23.34	23.13	22.15	24.82	24.63	24.38	26.4	24.1713	1.20543	CC	AA	AA	CC	GG	TT	TT	TT		SA708	19.49		18.7	19.99	20.79	20.29	18.77
SB201	22.79		20.28	21.11	21.1	22.51	18.52	20.95	23.2	21.3075	1.42571	TT	TC	TC	CC	AA	TT	TA	TT		SB201	22.92		21.13	21.26	20.55	22.82	18.77	20.16	22.16	21.2213	1.31901	CC	AA	GA	CC	GG	TT	TT	TT		SB201	21.14		19.12	19.1	19.25	20.39	17.56
SB082	21.28		19.95	20.03	19.75	22.22	20.1	22.57	22.26	21.02	1.11982	TT	TC	TC	CC	AA	TT	AA	GG		SB082	24.39		22.93	22.54	21.99	25.27	24.33	25.58	27.68	24.3388	1.74325	CC	AA	GA	CC	GG	TT	TT	TA		SB082	21.84		20.29	19.95	19.45	22.51	21.13
SB235	23.97	23.23	23.9	22.08	22.07	23.51	24.37	22.61	22.98	23.1911	0.780021	TT	TC	TC	CC	AA	TT	AA	TT		SB235	26.69	25.37	25.11	24.26	24	26.53	26.44	25	25.6	25.4444	0.915874	CC	AA	AA	CC	GG	TT	TT	TA		SB235	22.84	21.98	22.03	20.78	20.16	21.6	21.28
Fruit length (BM)												Genotypes of associated SNPs									Fruit width (BM)												Genotypes of associated SNPs									Fruit thickness (BM)
Code	2012	2013	2014	2015	2016	2017	2018	2019	2020	Mean value	SD	chr1_43682223	chr2_29275642	chr2_29776624	chr4_5976608	chr5_11497974	chr6_34823266	chr8_27088406	chr8_28900983		Code	2012	2013	2014	2015	2016	2017	2018	2019	2020	Mean value	SD	chr1_33914270	chr2_7960492	chr2_31850964	chr3_18843170	chr4_16680250	chr5_24153701	chr8_14165946	chr8_19751357		Code	2012	2013	2014	2015	2016	2017	2018
SB425	22.3		22.8	23.03	23.6	23.7				23.086	0.518444	TT	CC	TC	CC	AA	GT	TA	TG		SB425	25.1		25.9	26.6	27.3	26.8				26.34	0.765768	CC	AA	AA	CC	GG	TT	TT	TA		SB425	23.6		22.6	22.8	23.6	22.7
SB429	25.7	24.26	25.7	24.6	25.3					25.112	0.585642	TT	TC	TC	CC	AA	TT	AA	TG		SB429	27.83	25.35	28.2	27.4	27.1					27.176	0.986562	CC	AA	GA	CC	GG	TT	TT	TA		SB429	24.47	21.33	23.6	23.5	23.2
SB431			18.7							18.7	0	TT	CC	CC	CC	AA	GT	TA	TT		SB431			23.7					24		23.85	0.15	CC	AA	AA	CC	GG	TT	TT	TA		SB431			19.8
SB432	22.9	20.73	22.1	20.2	21.6	23.7				21.8717	1.19889	TT	TC	TC	CC	AA	GT	AA	TG		SB432	27	23.47	25.3	23.6	24.8	27	25.4	23.5		25.0087	1.362	CC	AA	GA	CC	GG	TT	TT	AA		SB432	22.5	21.04	21.4	20.9	21.7	23.8
SB433	23.2	23.54	23.9	21.3	22.9					22.968	0.898497	TT	CC	CC	CC	AA	TT	TA	TG		SB433	27.8	27.63	27.6	26	26.9	27.9	27.4	27.6		27.3538	0.584785	CC	AA	AA	CC	GG	TT	TT	AA		SB433	23.3	22.86	23.8	23.1	23.2
SB435	24.7	23.57	24	21.8	24.3					23.674	1.00733	AT	CC	CC	CC	AA	GT	AA	TG		SB435	25.6	25.46	24.3	23.3	24.4			24.4		24.5767	0.774202	CC	AA	AA	CC	GG	TT	TT	TA		SB435	22.4	20.14	20.3	20.7	21.1
SB438	20.91	25.32	23.6	22.3						23.0325	1.6276	TT	TC	TC	CC	AA	TT	AA	TT		SB438	23.11	26.4	26.7	24.9				23.2		24.862	1.52164	CC	AA	GA	CC	GG	TT	TT	AA		SB438	20.64	21.43	23.1	22.3
SB440	21.5	23.01	24.21	23.3	25.7	24.8				23.7533	1.34964	AA	CC	CC	GC	AA	TT	AA	GG		SB440	22.6	24.52	25.17	24.4	26.4	24.8		25		24.6986	1.05175	CC	AA	AA	CC	GG	TT	TT	AA		SB440	20.2	20.9	21.59	21.7	22.1	21
SB443	21.16	21	20.4	19.3						20.465	0.729846	TT	CC	CC	CC	AA	GT	AA	GG		SB443	24.03	24.5	23	21.1			24			23.326	1.21569	CC	AA	AA	CC	GG	TT	TT	TA		SB443	19.9	19.6	19.6	18.8
SB444	22.67	21.86	19.83	20.6						21.24	1.09852	TT	TC	TC	CC	AA	TT	AA	GG		SB444	26.14	25.27	23.83	23.5						24.685	1.07174	CC	AA	AA	CC	GG	TT	TT	TA		SB444	22.68	22.73	19.97	20.5
SB445		23.2	23.3	23.4						23.3	0.0816497	TT	TC	TC	CC	AA	TT	AA	TG		SB445		26.7	25.6	27.1			25.3	29.8	28.8	27.2167	1.6201	CC	AA	AA	CC	GG	TT	TT	AA		SB445		21.1	21	21.3
SB446		22.73	22.47	23.1		24.3				23.15	0.700678	AT	CC	CC	CC	AA	TT	AA	GG		SB446		23.99	21.87	24.1		24.1				23.515	0.950802	CC	AA	AA	CC	GG	TT	TT	TA		SB446		20.4	19.2	21.1		20.9
SB448	26.01	22.49	24.3	24.4			23.5			24.14	1.1595	TT	CC	CC	CC	AA	GT	AA	GG		SB448	28.7	25.14	25.8	25.8			25.5		24.4	25.89	1.34456	CC	AA	AA	CC	GG	TT	TT	TA		SB448	24.3	20.53	21.1	22.5			21.9
SB449	25.7	24.39	23.8	23.9	23.9	24.8	23			24.2129	0.795069	TT	CC	CC	CC	AA	TT	AA	TG		SB449	26.2	26.83	25.9	26.5	24.9	28.56	26.6	23.8		26.1612	1.31075	CC	AA	AA	CC	GG	TT	TT	TA		SB449	23.9	24.35	23.7	24.3	21.8	26	23.2
SB451	21.63		22.2	23.1						22.31	0.605145	TT	CC	CC	CC	AA	TT	AA	GG		SB451	24.78		25.3	26.7			25.3	26		25.616	0.666501	CC	AA	AA	CC	GG	TT	TT	TT		SB451	21.27		22	23.4
SB452	22.87	24.4	23.4	24.5	24.2	25.3	22.5			23.8814	0.920286	AT	CC	CC	CC	AA	GT	AA	TG		SB452	24.9	26.23	24.5	25.1	25.1	28.5	23.1	23.6	26.6	25.2922	1.54216	CC	AA	AA	CC	GG	TT	TT	TA		SB452	20.72	22.37	21.4	22.3	21.9	24.2	19.5
SB455	23.7	22.74	22.01	24.4	24.6	23.2	23.2			23.4071	0.843237	TT	CC	CC	CC	AA	TT	AA	TG		SB455	27.07	27.31	25.2	28.1	27.4	26.6	27.4	27		27.01	0.792953	CC	AA	AA	CC	GG	CT	TT	TA		SB455	23.59	22.59	21.5	23.8	24.1	23	22.5
SB456		22.87	23.8	25.2						23.9567	0.957648	TT	CC	CC	GC	AA	GT	AA	TG		SB456	30,5	25,9	26.7	27.3				26.2	27.4	26.9	0.484768	CC	AA	GA	CC	GG	TT	TT	AA		SB456	26.3	21.42	23.03	23.7
SB459	27	24.25	24.4	23.4	23.7	25.62				24.7283	1.23248	AT	CC	CC	CC	AA	GT	AA	TG		SB459	27	25.58	24.1	23.9	23.4	27.14	24.9	23.8	24.8	24.9578	1.2897	CC	AA	AA	CC	GG	TT	TT	AA		SB459	23.6	20.98	21	21.2	20	22.88
SB460	24.43	23.2	22.5	23.1	21.5					22.946	0.957112	TT	CC	CC	GC	AA	TT	AA	TG		SB460	28.41	27.97	27.2	27.1	25		24	28	27.2	26.86	1.45182	TC	AA	AA	CC	GG	TT	TT	TA		SB460	25.03	23.05	23.2	24.8	23
SB436	23.8	23.58	15.46	21.9						21.185	3.38604	TT	CC	TC	CC	AA	TT	AA	TG		SB436	26.3	24.19	23.72	24.6				23		24.362	1.10538	CC	AA	GA	CC	GG	TT	TT	TA		SB436	22.5	20.12	20.78	21.2
SB463	23.2	21.3	21.1	20.4	22.1					21.62	0.957914	TT	TC	TC	GC	AA	GT	TA	TT		SB463	27.6	24	23.5	24.1	26.7		23.6	26.4	25.6	25.1875	1.48782	CC	AA	GA	CC	GG	TT	TT	TA		SB463	21.8	20.1	21.1	21.3	22.8
SB466	23.5	20.43	22.3	21.7	22.5					22.086	1.01073	TT	TT	TC	CC	AA	TT	AA	TG		SB466	25	23.24	24.6	24.6	23.2		26.2	25.4		24.6057	1.01203	CC	AA	GA	CC	GG	TT	TT	TA		SB466	19.9	18.78	20.5	20.1	20.1
SB468	25.3	23.91	24.7	23.8	23.7					24.282	0.619755	AT	CC	CC	GC	AA	GT	AA	GG		SB468	27.6	25.94	27	26.6	25.8	26.2	24.1	23.8		25.88	1.24189	CC	AA	AA	CC	GG	TT	TT	AA		SB468	22.4	20.51	21.5	22	21.4
SB470	25.92	23.97	24.6	23.9	23.6					24.398	0.827681	TT	CC	TC	CC	AA	TT	AA	TG		SB470	26.98	26.19	27.3	26.1	24.4			26.6	29	26.6529	1.28913	CC	AA	GA	CC	GG	TT	TT	AA		SB470	22.42	22.26	23.3	24.3	21.3
SB472	26.15	25.14	25.14		25.3					25.4325	0.419367	TT	TC	TC	CC	AA	TT	AA	TG		SB472	26.42	27.14	27.14		26.7		26.9	24	23.2	25.9286	1.50617	CC	AA	GA	CC	GG	TT	TT	TT		SB472	20.93	21.9	21.9		22
SB474	25.01	21.77	21.4	21.6	23.5	23.7				22.83	1.33164	TT	CC	CC	CC	AA	TT	AA	GG		SB474	29.2	26.48	24.5	24.8	26.2	27.1	29	26.6	26.4	26.6978	1.51101	CC	AA	AA	CC	GG	TT	GT	TA		SB474	24.33	20.62	19.5	14.3	21.7	22.4
SB475	23	22.06	21.7	22.6	23.8					22.632	0.734368	TT	TC	TC	CC	AA	TT	AA	TG		SB475	25.2	26.1	25.3	26.2	27			27.4		26.2	0.806226	CC	AA	GA	CC	GG	TT	TT	AA		SB475	22.3	21.877	22.5	23.8	24.3
SB479				24.3	23.4					23.85	0.45	TT	CC	CC	GC	AA	TT	TA	GG		SB479				26	26.3		27.3	26.7		26.575	0.486698	TC	AA	AA	CC	GG	TT	TT	TT		SB479				23.2	21.9
SB480	25.8	25.07		25.6	25.6					25.5175	0.270959	AT	CC	CC	CC	AA	TT	AA	GG		SB480	27.9	26.42		26.9	26.6			26.2	29.2	27.2033	1.0447	CC	AA	AA	CC	GG	TT	TT	AA		SB480	24.4	21.18		23	22.2
SB481			21.4	18.7	20.6					20.2333	1.13235	TT	CC	CC	CC	AA	TT	AA	GG		SB481			22.8	20.8	21.1		24.6	24.2	24.2	22.95	1.52288	CC	CA	AA	CC	GG	TT	TT	TT		SB481			19.8	17.1	17.9
SB483	25.1	23.78	26.2	25.1	23.1	25.9	24.1			24.7543	1.0526	TT	TC	TC	CC	AA	TT	AA	TT		SB483	26.3	26.02	28.3	27.6	23.7	28.4	25.5	24.6	26.6	26.3356	1.51096	CC	AA	GA	CC	GG	TT	TT	AA		SB483	22.5	21.89	25.1	23.8	20.4	24.3	22
SB485	27.4	25	29.1	25.6	23.2	27.3	24.7			26.0429	1.84921	AT	CC	CC	CC	AA	TT	AA	TG		SB485	28.4	25.67	27.1	25	21.8	26.5	24.2	24.2		25.3588	1.90916	CC	AA	AA	CC	GG	TT	TT	TA		SB485	24.7	23.39	24	21.8	19.6	23.3	20.9
SB486	23.6	23.82	25.1	22.9	23.4	23.9	22			23.5314	0.882001	AT	CC	CC	GC	AA	TT	AA	TG		SB486	26	28.16	26.6	25.6	25.5	26.4	24.7	21.4	23.2	25.2844	1.87609	CC	AA	AA	CC	GG	TT	TT	TA		SB486	18.2	24.07	24.1	22.2	21.3	24	21.5
SB488	23.05	24.09	24.2	24.2	22.5	24.7	22.5			23.6057	0.836008	TT	CC	CC	CC	AA	TT	AA	TG		SB488	24.4	28.59	26.9	26.5	23.3	27.58	25.1	22.8	23.6	25.4189	1.94037	CC	AA	AA	CC	GG	TT	TT	AA		SB488	21.4	23.58	23.1	23.8	20.4	23.94	22.1
SB493	21.85	23.45	23.3	23	22.4	24.1				23.0167	0.728392	AT	CC	CC	CC	AA	TT	AA	GG		SB493	27.06	26.39	25.4	26.5	23.2	26.4	21.5	28.8	29.6	26.0944	2.3771	CC	AA	AA	CC	GG	TT	TT	TT		SB493	22.4	22.17	21.8	22.9	21.1	23.1
SB495	26.1	25.07	26.13	26.3	25.8	26.2	26.3			25.9857	0.405387	TT	CC	CC	CC	AA	TT	AA	GG		SB495	28.7	28.13	28.51	27.8	26.9	27.9	28.5	27.4	29.8	28.1822	0.787271	CC	AA	AA	CC	GG	TT	TT	TT		SB495	23.9	24.81	23.2	23.9	22.9	23.1	23.6
SB496	22.7	22.18	22.8	23		22.2				22.576	0.329703	AT	CC	CC	CC	AA	TT	AA	GG		SB496	26.6	25.83	26.4	26.8		26.7		27	25.2	26.3614	0.586087	CC	AA	AA	CC	GG	TT	TT	TT		SB496	22.7	20.99	21.1	22.3		22.2
SB498	23.4	23.1	23.44	21.06		22.4				22.68	0.89165	TT	CC	CC	CC	AA	TT	AA	GG		SB498	27.8	27.49	27.2	25.1		25.1		26.8	24.8	26.3271	1.18629	CC	AA	AA	CC	GG	TT	TT	TA		SB498	24.3	23.62	24.3	22.4		22.1
SB501	27.6	23.31	25.4	24.9	23.1					24.862	1.631	TT	CC	CC	CC	AA	TT	AA	GG		SB501	31	28.04	26.5	27.4	24.6	27.5		30		27.8629	1.97448	CC	AA	AA	CC	GG	TT	TT	AA		SB501	27.1	23.78	22.7	24.3	22.8
SB502	23.4		24.56	23.6	26.1	26.4				24.812	1.24152	AT	CC	CC	CC	AA	TT	TA	TG		SB502	27		24.75	25.3	26.6	27	26			26.1083	0.850694	CC	AA	AA	GC	GG	CT	TT	AA		SB502	23.1		22.59	23.9	23.6	24.3
SB504	23.8	23.91	24.2	23.9	21.9					23.542	0.831779	TT	TC	TC	GC	AA	TT	AA	GG		SB504	26.7	26.7	27.1	26.4	24.4	26.5	22.5	27	23.6	25.6556	1.60216	CC	AA	GA	CC	GG	CT	TT	TT		SB504	22.6	22.14	21.1	23.3	20.5
SB505		23.85	26.7	26.5	27.1					26.0375	1.2813	TT	TC	TC	CC	AA	TT	AA	TT		SB505		28.13	28.8	27.7	26.1	28.7	24.1	26.2	28	27.2162	1.51587	CC	AA	GA	CC	GG	TT	GT	AA		SB505		23.74	24.1	23.5	21.9
SB508	21.65		21.3	18.6		20.2				20.4375	1.18816	AA	CC	TC	CC	AA	TT	TA	GG		SB508	22.55		22.9	20		21.5		21.2	25.8	22.325	1.81699	CC	CA	AA	GC	GG	TT	TT	TA		SB508	20.79		19.6	18.3		18.8
SB511	20.9	20.64	21.6	19.8		21.34				20.856	0.624743	AT	CC	TC	CC	AA	TT	AA	GG		SB511	24.8	23.78	23	23.4		24.42	23.4	23.8		23.8	0.578767	CC	AA	GA	CC	GG	TT	TT	TA		SB511	20.6	20.16	19.8	20.5		20.58
SB515	24.9	25.72	25.34	25.1	25.1	26.3	22			24.9229	1.27124	AT	CC	CC	CC	AA	TT	AA	GG		SB515	27.3	27.33	26.73	25.2	25.5	29		29.6	30.2	27.6075	1.72516	CC	AA	AA	CC	GG	TT	TT	TT		SB515	22.2	21.88	22.04	21.7	21.3	22.8	18.1
SB516	25.1	24.64	24.7	23.2	22.5	24.6	22.1			23.8343	1.11978	TT	CC	CC	GC	AA	TT	TA	TG		SB516	28.5	27.91	26	25.4	23.7	27.3	25	29.6	28.8	26.9122	1.87228	CC	AA	AA	CC	GG	TT	TT	AA		SB516	26.3	24.88	25.03	24	21.8	23.9	21.9
SB518		21.39	26.39	24.8	25.4	25	24.3			24.5467	1.55033	TT	CC	CC	CC	AA	TT	AA	GG		SB518		22.12	27.53	24.9	24.6	25.5	26.5	27.8		25.5643	1.81172	CC	AA	AA	CC	GG	TT	TT	TT		SB518		19.33	23.29	22.4	21.5	22.1	22.1
SB520		22.06	25.1	23.6	23.8	25.5				24.012	1.21843	TT	CC	CC	CC	AA	TT	AA	TG		SB520		22.54	24.54	25	24.9	25.3		27.2		24.9133	1.3637	CC	AA	AA	CC	GG	TT	TT	TA		SB520		18.96	20.34	21.1	22.1	21
SB522			24.1	23.3	23	24.8	24.1			23.86	0.640625	TT	CC	CC	CC	AA	GT	AA	TG		SB522			24.7	23.5	21.2	24.6	25.8			23.96	1.56026	CC	AA	AA	CC	GG	TT	TT	TT		SB522			20.2	21.3	18.7	20.9	21.3
SB524			22.9	22.2	20.4	22.2				21.925	0.925675	TT	CC	TC	CC	AA	GT	TA	GG		SB524			26.7	23.7	21.8	24.4		23		23.92	1.63389	CC	AA	GA	CC	GG	TT	GT	AA		SB524			22.5	21.6	18.1	21.9
SB526			22.9	22		24.5	21.5			22.725	1.141	AT	CC	CC	CC	AA	TT	TA	TG		SB526			25.4	24.6		27.7	23.4	22.4	24.4	24.65	1.66107	TC	CA	AA	CC	GG	TT	TT	TA		SB526			21.7	21.7		24.34	20.4
SB527		24.02	26.4	23.9	21.4	26.6	23.1			24.2367	1.81495	AT	CC	CC	CC	AA	TT	AA	GG		SB527		27.67	29.1	26.9	24.6	28.9	25.9	24.8	31.4	27.4088	2.18839	CC	AA	AA	CC	GG	TT	TT	TA		SB527		22.82	25.1	23	22.2	25.1	21.9
SB529		23.18	25.8	25		25.3	24			24.656	0.943474	AT	CC	CC	CC	AA	TT	AA	TG		SB529		25.07	27.7	26.4		26.5	25.7			26.274	0.880854	CC	AA	AA	CC	GG	TT	TT	TT		SB529		21.25	24.8	23.9		23	22.5
SB531		24.6	27.5	26.3	23.5	25.7				25.52	1.37753	TT	CC	CC	CC	AA	GT	TA	TG		SB531		28.4	28.2	30.1	25.1	26.9	28.3	29.2	30.6	28.35	1.64088	TC	AA	AA	CC	GG	TT	TT	AA		SB531		24.9	25.4	26.4	22.9	24.6
SB533			23.8	24.4	23.9	25.3	20.6			23.6	1.59123	AT	TC	TC	CC	AA	TT	AA	TG		SB533			23.7	25.1	24	25.8	20.9		27	24.4167	1.91956	CC	AA	GA	CC	GG	TT	TT	TT		SB533			20.4	21.3	20.9	22.6	17.3
SB535			25.4	24.5	23.4	25.8	22			24.22	1.38333	AT	CC	TC	CC	AA	TT	AA	TG		SB535			26.1	26.7	25.1	28.5	23.5			25.98	1.66181	CC	AA	GA	CC	GG	TT	TT	AA		SB535			22.6	23.5	22.4	25.2	20.9
SB539			20.9		23.4	23.5				22.6	1.20277	TT	CC	TC	CC	AA	TT	AA	TG		SB539			24.3		25.1	24		23.8		24.3	0.494975	CC	AA	GA	CC	GG	TT	TT	TT		SB539			21		21.5	22.1
SB542			25.3	23.7	25.8	25.8	21.5			24.42	1.65094	AT	CC	CC	CC	AA	TT	TA	GG		SB542			26.4	25.6	26.9	26.9	23.8	27.4	25.6	26.0857	1.12431	CC	AA	AA	CC	GG	TT	TT	TA		SB542			22.03	22.7	23.5	23.5	20.8
SB544			22.97	22.7	22.7					22.79	0.127279	TT	CC	CC	CC	AA	TT	AA	GG		SB544			27.57	26.8	23.8			26		26.0425	1.40869	CC	AA	AA	CC	GG	TT	TT	TA		SB544			21.26	22.4	20.8
SB545			24.7	24.7	26.2	23.2	21.3			24.02	1.65819	TT	CC	CC	CC	GA	GT	AA	TG		SB545			27.3	28.5	28.3	24.4	22.6		28.4	26.5833	2.27553	CC	AA	AA	CC	GG	TT	TT	AA		SB545			22.4	24.6	22.9	21	19.8
SB547			22.6	27.8	27.7	25.5				25.9	2.11542	AT	CC	CC	CC	AA	TT	TA	TG		SB547			28.7	30.3	27	25.6	22.9	28.8	28.4	27.3857	2.29	CC	AA	AA	CC	GG	TT	TT	TA		SB547			24.8	25.5	22.7	22.1
SB549				24.4	25.4	25.2	24.5			24.875	0.43229	TT	CC	CC	CC	AA	TT	AA	GG		SB549				27.3	29.4	29.7	29.8	30		29.24	0.989141	CC	AA	AA	GC	GG	TT	TT	TA		SB549				23.8	25.4	25.4	25.8
SB551					25.1	23.6				24.35	0.75	TT	CC	CC	CC	AA	TT	AA	GG		SB551					27.3	25.6	24.2	27	27.6	26.34	1.27059	CC	AA	AA	CC	GG	TT	GT	TA		SB551					22.9	21.6
SB552			22.1	22.9	24.5	24.9				23.6	1.14455	TT	CC	TC	CC	AA	TT	AA	TG		SB552			24.03	26.8	28.3	28.5	26.9			26.906	1.59792	CC	AA	AA	CC	GG	TT	TT	AA		SB552			21.5	24.4	25.6	24.8
[truncated: 28 more columns]

## Sheet: Candidate genes
Time of harvest
SNP	CHR	Position	P.value	maf	Haplotype block range	Haplotype block size	SNP in haplotype block	transcript_ID	Position	Offical KEGG ortholog1)	BLASTP2)		InterProScan Family membership3)
chr4_16353619	4	16353619	7.20627e-26	0.262821	chr_4:16349457-16359131	9675	68	FUN_034033-T1*	chr_4:16338799..16343597	diacylglycerol kinase (ATP) [EC:2.7.1.107]	diacylglycerol kinase 5-like	Prunus avium	Diacylglycerol kinase	https://www.ebi.ac.uk/interpro/entry/InterPro/IPR037607/
								FUN_034034-T1*	chr_4:16361706..16363389	transcription factor MYB, plant	transcription factor MYB74-like	Prunus avium	None predicted
chr4_4523736	4	4523736	2.56632e-21	0.0277778	chr_4:4519778-4541067	21290	225	FUN_032302-T1	chr_4:4518481..4521493	carboxy-terminal domain RNA polymerase II polypeptide A small phosphatase [EC:3.1.3.16]	carboxy-terminal domain RNA polymerase II polypeptide A small phosphatase 1-like	Prunus avium	CTD small RNA polymerase II polypeptide A phosphatase-like	https://www.ebi.ac.uk/interpro/entry/InterPro/IPR040078/
								FUN_032303-T1	chr_4:4525092..4527159		aquaporin	Prunus avium	Major intrinsic protein	https://www.ebi.ac.uk/interpro/entry/InterPro/IPR000425/
								FUN_032304-T1	chr_4:4528396..4531168		seipin-2	Prunus avium	Seipin	https://www.ebi.ac.uk/interpro/entry/InterPro/IPR009617/
								FUN_032305-T1	chr_4:4531999..4539255		LRR receptor-like serine/threonine-protein kinase RFK1	Prunus avium	None predicted
chr7_28655493	7	28655493	6.18465e-10	0.0235043	chr_7:28646993-28664214	17222	87	FUN_039527-T1	chr_7:28648004..28651132		pentatricopeptide repeat-containing protein, chloroplastic	Prunus persica	Pentatricopeptide repeat-containing protein, plant	https://www.ebi.ac.uk/interpro/entry/InterPro/IPR045215/
								FUN_039528-T1	chr_7:28657333..28659551		myb family transcription factor EFM	Prunus avium	Myb family transcription factor HRS1-like	https://www.ebi.ac.uk/interpro/entry/InterPro/IPR044787/
								FUN_039529-T1	chr_7:28660231..28663469		zinc finger CCCH domain-containing protein	Prunus avium	None predicted
chr1_21578907	1	21578907	1.02583e-09	0.0149573	chr_1:21578605-21579312	708	36	FUN_002244-T1	chr_1:21575004..21581425		uncharacterized protein	Prunus avium	None predicted	https://www.ebi.ac.uk/interpro/entry/InterPro/IPR017103/; https://www.ebi.ac.uk/interpro/entry/InterPro/IPR000337/
chr6_17030992	6	17030992	1.4775e-08	0.0940171	no haploblock			FUN_020269-T1*	chr_6:17028862..17031482		G-type lectin S-receptor-like serine/threonine-protein kinase	Prunus avium	None predicted
Fruit colour
SNP	CHR	Position	P.value	maf				transcript_ID	Position	Offical KEGG ortholog1)	BLASTP2)		InterProScan Family membership3)
chr3_23939472	3	23939472	1.37041e-41	0.412393	no haploblock			FUN_015932-T1*	chr_3:23927318..23931067		no hit above 70% Identity		None predicted
								FUN_015933-T1*	chr_3:23962436..23962817		Myb10 V1-2	Prunus yedoensis var. nudiflora	None predicted
chr4_15747406	4	15747406	5.30581e-30	0.0128205	no haploblock			FUN_033946-T1*	chr_4:15741500..15745720		putative nuclear RNA export factor SDE5	Prunus avium	None predicted
								FUN_033947-T1*	chr_4:15752222..15752863		putative nuclear RNA export factor SDE5	Prunus avium	None predicted
chr3_19315249	3	19315249	1.00624e-14	0.459402	chr_3:19304919-19325323	20405	224	FUN_015374-T1	chr_3:19304960..19305587		no hit among Viridiplantae protein sequences		None predicted
								FUN_015375-T1	chr_3:19309562..19310498		GATA zinc finger domain-containing protein 15-like	Prunus avium	Protein E6-like	https://www.ebi.ac.uk/interpro/entry/InterPro/IPR040290/
chr1_41003304	1	41003304	2.25085e-11	0.025641	no haploblock			FUN_004910-T1*	chr_1:40998190..41001564	xyloglucan:xyloglucosyl transferase [EC:2.4.1.207]	putative xyloglucan endotransglucosylase/hydrolase protein 28	Prunus avium	Beta-glucanase/XTH	https://www.ebi.ac.uk/interpro/entry/InterPro/IPR044791/
								FUN_004911-T1*	chr_1:41006050..41009719	anthranilate synthase component II [EC:4.1.3.27]	anthranilate synthase beta subunit 1, chloroplastic	Prunus yedoensis var. Nudiflora	None predicted
chr3_6272221	3	6272221	4.76218e-09	0.0320513	chr_3:6270664-6277312	6649	81	FUN_040065-T1*	chr_3:6261402..6267739		uncharacterized protein		None predicted
								FUN_013658-T1*	chr_3:6278209..6279791		shikimate O-hydroxycinnamoyltransferase	Prunus persica	Transferase	https://www.ebi.ac.uk/interpro/entry/InterPro/IPR003480/
Flesh colour
SNP	CHR	Position	P.value	maf				transcript_ID	Position	Offical KEGG ortholog1)	BLASTP2)		InterProScan Family membership3)
chr3_23939472	3	23939472	3.14571e-35	0.412393	see above			see above
								see above
chr3_25100670	3	25100670	3.71432e-22	0.042735	chr_3:25069355-25103403	34049	174	FUN_016083-T1	chr_3:25082353..25084682		uncharacterized protein		None predicted
								FUN_016084-T1	chr_3:25086192..25087755		protodermal factor 1-like	Prunus avium	Protodermal factor 1	https://www.ebi.ac.uk/interpro/entry/InterPro/IPR039923/
								FUN_016085-T1	chr_3:25091353..25092889		taxadiene 5-alpha hydroxylase	Prunus avium	Cytochrome P450	https://www.ebi.ac.uk/interpro/entry/InterPro/IPR001128/
								FUN_016086-T1	chr_3:25093163..25096372		MDIS1-interacting receptor like kinase 2	Prunus persica	None predicted
								FUN_016087-T1	chr_3:25098327..25102880		MDIS1-interacting receptor like kinase 2-like	Prunus avium	None predicted
chr3_24544649	3	24544649	3.57627e-16	0.369658	chr_3:24537362-24544722	7361	85	FUN_016023-T1	chr_3:24537110..24541991		pentatricopeptide repeat-containing protein	Prunus avium	Pentatricopeptide repeat-containing protein, plant	https://www.ebi.ac.uk/interpro/entry/InterPro/IPR045215/
chr1_41003304	1	41003304	1.60357e-14	0.025641	see above			see above
								see above
chr7_18661295	7	18661295	3.35116e-12	0.0769231	chr_7:18661295-18661304	10	2	FUN_037834-T1*	chr_7:18646533..18646916		uncharacterized protein		None predicted
								FUN_037835-T1*	chr_7:18667497..18668771		protein MIZU-KUSSEI 1-like	Prunus avium	Protein MIZU-KUSSEI 1-like, plant	https://www.ebi.ac.uk/interpro/entry/InterPro/IPR006460/
chr2_3072021	2	3072021	2.13602e-11	0.0726496	no haploblock			FUN_007899-T1*	chr_2:3040639..3041332		no hit above 70% Identity		None predicted
								FUN_007900-T1*	chr_2:3146670..3147720		no hit above 70% Identity		None predicted
chr6_24854866	6	24854866	6.07179e-11	0.0363248	no haploblock			FUN_021110-T1*	chr_6:24852737..24855190		no hit among Viridiplantae protein sequences		None predicted
Firmness of skin
SNP	CHR	Position	P.value	maf				transcript_ID	Position	Offical KEGG ortholog1)	BLASTP2)		InterProScan Family membership3)
chr4_16000421	4	16000421	1.41403e-25	0.254274	chr_4:15997725-16013506	15782	60	FUN_033983-T1	chr_4:15998816..15999616		no hit above 70% Identity		None predicted
								FUN_033984-T1	chr_4:16010260..16012585		NAC transcription factor 56	Prunus avium	None predicted
chr2_25034310	2	25034310	2.6343e-17	0.136752	chr_2:25033521-25035079	1559	52	FUN_010126-T1*	chr_2:25017287..25019999		BURP domain-containing protein	Prunus dulcis	None predicted
								FUN_010127-T1*	chr_2:25044218..25045346		LEAF RUST 10 DISEASE-RESISTANCE LOCUS RECEPTOR-LIKE PROTEIN KINASE-like	Prunus mume	None predicted
chr1_31855038	1	31855038	9.66494e-10	0.350427	chr_1:31846428-31893280	46853	53	FUN_003456-T1	chr_1:31856774..31858001	Delta3,5-Delta2,4-dienoyl-CoA isomerase [EC:5.3.3.21]	delta(3,5)-Delta(2,4)-dienoyl-CoA isomerase, peroxisomal	Prunus avium	Enoyl-CoA hydratase/isomerase	https://www.ebi.ac.uk/interpro/entry/InterPro/IPR001753/
								FUN_003458-T1	chr_1:31862399..31864685		bidirectional sugar transporter N3	Prunus avium	SWEET sugar transporter	https://www.ebi.ac.uk/interpro/entry/InterPro/IPR004316/
								FUN_003459-T1	chr_1:31865281..31869966	serine/threonine-protein kinase PBS1 [EC:2.7.11.1]	serine/threonine-protein kinase PBS1	Prunus avium	None predicted
								FUN_003460-T1	chr_1:31880204..31880695		protein FAR1-RELATED SEQUENCE 5-like	Prunus avium	None predicted
								FUN_003461-T1	chr_1:31884308..31884511		uncharacterized protein		None predicted
								FUN_003462-T1	chr_1:31884595..31884879		uncharacterized protein		None predicted
								FUN_003463-T1	chr_1:31891007..31894069		BURP domain-containing protein	Prunus dulcis	None predicted
chr7_25384148	7	25384148	1.16827e-09	0.017094	chr_7:25380440-25388469	8030	119	FUN_038919-T1	chr_7:25383411..25383731		ubiquitin-conjugating enzyme E2 32-like	Prunus avium	None predicted
								FUN_038920-T1	chr_7:25383762..25384097		ubiquitin-conjugating enzyme E2 32-like	Prunus avium	None predicted
								FUN_038921-T1	chr_7:25387839..25388973		ankyrin repeat-containing protein-like	Prunus avium	None predicted
chr1_58902546	1	58902546	7.34862e-09	0.138889	no haploblock			FUN_007654-T1*	chr_1:58883160..58884816		uncharacterized protein		None predicted
								FUN_039996-T1*	chr_1:58904787..58914112		TMV resistance protein N-like	Prunus avium	Disease resistance protein, plants	https://www.ebi.ac.uk/interpro/entry/InterPro/IPR044974/
Firmness of flesh
SNP	CHR	Position	P.value	maf				transcript_ID	Position	Offical KEGG ortholog1)	BLASTP2)		InterProScan Family membership3)
chr4_16000421	4	16000421	1.67673e-25	0.254274	see above	15782		see above
								see above
Value of penetration
SNP	CHR	Position	P.value	maf				transcript_ID	Position	Offical KEGG ortholog1)	BLASTP2)		InterProScan Family membership3)
chr8_19215607	8	19215607	6.92271e-17	0.198238	no haploblock			FUN_028717-T1*	chr_8:19214167..19214666		serine carboxypeptidase-like	Prunus persica	None predicted
								FUN_028718-T1*	chr_8:19219162..19221510		uncharacterized protein		Glycosyltransferase 61	https://www.ebi.ac.uk/interpro/entry/InterPro/IPR007657/
chr6_41860311	6	41860311	1.20327e-13	0.0550661	no haploblock			FUN_023265-T1*	chr_6:41814127..41814199	tRNA-Val
								FUN_023266-T1*	chr_6:42020425..42022109		uncharacterized protein		None predicted
chr2_43495800	2	43495800	1.0533e-12	0.455947	chr_2:43491889-43503442	11554	32	FUN_012870-T1	chr_2:43494654..43497413		probable polygalacturonase	Prunus avium	Glycoside hydrolase, family 28	https://www.ebi.ac.uk/interpro/entry/InterPro/IPR000743/
chr6_18346767	6	18346767	1.14492e-10	0.0991189	no haploblock			FUN_020429-T1*	chr_6:18346245..18346424		uncharacterized protein		None predicted
								FUN_020430-T1*	chr_6:18349098..18351291		FAD-dependent urate hydroxylase-like	Prunus mume	Monooxygenase/2-heptyl-3-hydroxy-4(1H)-quinolone synthase	https://www.ebi.ac.uk/interpro/entry/InterPro/IPR044560/
chr1_14345045	1	14345045	1.10606e-09	0.4163	chr_1:14332745-14353177	20433	212	FUN_001339-T1	chr_1:14333733..14336562		no hit above 70% Identity		None predicted
								FUN_001340-T1	chr_1:14347166..14351496		uncharacterized protein		None predicted
chr2_27724952	2	27724952	2.51111e-09	0.103524	chr_2:27721300-27725895	4596	45	FUN_010458-T1	chr_2:27721790..27733760		zinc finger CCCH domain-containing protein 48-like	Prunus yedoensis var. nudiflora	WD repeat-containing protein 86-like	https://www.ebi.ac.uk/interpro/entry/InterPro/IPR044715/
chr6_13575852	6	13575852	3.36461e-09	0.343612	chr_6:13567700-13584788	17089	217	FUN_019844-T1	chr_6:13559056..13569903		ankyrin repeat-containing protein-like	Prunus avium	None predicted
								FUN_019845-T1	chr_6:13578282..13581978	N-carbamoylputrescine amidase [EC:3.5.1.53]	N-carbamoylputrescine amidase-like	Prunus avium	N-carbamoylputrescine amidase	https://www.ebi.ac.uk/interpro/entry/InterPro/IPR017755/
chr3_19735173	3	19735173	6.29215e-08	0.321586	chr_3:19732751-19737999	5249	28	FUN_040086-T1*	chr_3:19721501..19727717	ubiquitin-conjugating enzyme E2 O [EC:2.3.2.24]	putative ubiquitin-conjugating enzyme E2 38	Prunus avium	None predicted
								FUN_015420-T1*	chr_3:19745860..19746868		zinc finger protein GIS3-like	Prunus avium	Zinc finger protein JAGGED/KNUCKLES-like	https://www.ebi.ac.uk/interpro/entry/InterPro/IPR045320/
Fruit bruiseness
SNP	CHR	Position	P.value	maf				transcript_ID	Position	Offical KEGG ortholog1)	BLASTP2)		InterProScan Family membership3)
chr4_16229770	4	16229770	3.06267e-37	0.228632	chr_4:16229479-16230267	789	17	FUN_034011-T1*	chr_4:16225965..16227617	light-harvesting complex II chlorophyll a/b binding protein 3	chlorophyll a-b binding protein 3 chloroplastic	Prunus yedoensis var. nudiflora	Chlorophyll A-B binding protein	https://www.ebi.ac.uk/interpro/entry/InterPro/IPR022796/
								FUN_034012-T1*	chr_4:16238266..16238338	tRNA-Val
chr1_61827812	1	61827812	2.55288e-21	0.151709	chr_1:61827556-61828189	634	6	FUN_007857-T1*	chr_1:61799806..61800314		no hit above 70% Identity		None predicted
								FUN_007858-T1*	chr_1:62133299..62134600		no hit among Viridiplantae protein sequences		None predicted
chr1_6099740	1	6099740	3.81012e-11	0.222222	chr_1:6095480-6100513	5034	75	FUN_000291-T1*	chr_1:6084413..6085988		F-box/kelch-repeat protein-like	Prunus avium	None predicted
								FUN_000292-T1*	chr_1:6103629..6106020		uncharacterized protein		Protein of unknown function PDDEXK-like	https://www.ebi.ac.uk/interpro/entry/InterPro/IPR006502/
chr6_34665604	6	34665604	1.05727e-09	0.0918803	chr_6:34665526-34665736	211	10	FUN_022593-T1	chr_6:34665384..34666996		uncharacterized protein		None predicted
chr3_26046798	3	26046798	2.80013e-09	0.369658	no haploblock			FUN_016230-T1*	chr_3:26044311..26047367		wall-associated receptor kinase-like 22	Prunus avium	Receptor-like kinase WAK-like	https://www.ebi.ac.uk/interpro/entry/InterPro/IPR045274/
chr7_25384148	7	25384148	4.60571e-09	0.017094	see above	8030		see above
								see above
Fruit length
SNP	CHR	Position	P.value	maf				transcript_ID	Position	Offical KEGG ortholog1)	BLASTP2)		InterProScan Family membership3)
chr1_43682223	1	43682223	1.03726e-18	0.132479	chr_1:43671069-43682589	11521	34	FUN_005359-T1	chr_1:43671546..43674267		tubby-like F-box protein 5	Prunus avium	None predicted
								FUN_005360-T1	chr_1:43674365..43675945		proteoglycan 4	Prunus mume	None predicted
								FUN_005361-T1	chr_1:43680875..43683925		RADIALIS-like	Prunus dulcis	Transcription factor RADIALIS-like	https://www.ebi.ac.uk/interpro/entry/InterPro/IPR044636/
chr2_29776624	2	29776624	2.87686e-16	0.416667	chr_2:29769900-29801486	31587	290	FUN_010710-T1	chr_2:29767213..29773893	DNA-directed RNA polymerases I, II, and III subunit RPABC1	DNA-directed RNA polymerases II and IV subunit 5A-like	Prunus avium	DNA-directed RNA polymerase subunit Rpo5/Rpb5	https://www.ebi.ac.uk/interpro/entry/InterPro/IPR014381/
								FUN_010711-T1	chr_2:29775121..29776182		uncharacterized protein		None predicted
								FUN_010712-T1	chr_2:29777021..29778481		cyclin-U4-1-like	Prunus avium	Cyclin PHO80-like	https://www.ebi.ac.uk/interpro/entry/InterPro/IPR013922/
								FUN_010713-T1	chr_2:29797412..29802355	endoglucanase [EC:3.2.1.4]	endoglucanase 4-like	Prunus avium	Expansin/Lol pI; Glycoside hydrolase family 9	https://www.ebi.ac.uk/interpro/entry/InterPro/IPR007118/; https://www.ebi.ac.uk/interpro/entry/InterPro/IPR001701/
chr8_28900983	8	28900983	1.14564e-15	0.495726	chr_8:28896498-28905033	8536	63	FUN_029999-T1	chr_8:28899622..28900799		zinc finger protein ZAT10-like	Prunus avium	C2H2-type zinc-finger protein AZF1/2/3-like	https://www.ebi.ac.uk/interpro/entry/InterPro/IPR044653/
chr6_34823266	6	34823266	1.28397e-11	0.179487	chr_6:34811624-34840719	29096	191	FUN_022622-T1	chr_6:34810810..34812847		uncharacterized protein		None predicted
								FUN_022623-T1	chr_6:34815916..34819818	protein disulfide-isomerase A6 [EC:5.3.4.1]	probable protein disulfide-isomerase A6	Prunus avium	None predicted
								FUN_022624-T1	chr_6:34821466..34823102		uncharacterized protein		Protein of unknown function DUF1645, plant	https://www.ebi.ac.uk/interpro/entry/InterPro/IPR012442/
								FUN_022625-T1	chr_6:34825991..34831110		uncharacterized protein		None predicted
								FUN_022626-T1	chr_6:34832367..34833604	ATP-dependent DNA helicase Q1 [EC:3.6.4.12]	ATP-dependent DNA helicase Q-like	Prunus avium	DNA helicase, ATP-dependent, RecQ type	https://www.ebi.ac.uk/interpro/entry/InterPro/IPR004589/
								FUN_022627-T1	chr_6:34834062..34836316	ATP-dependent DNA helicase Q1 [EC:3.6.4.12]	ATP-dependent DNA helicase Q-like	Prunus avium	None predicted
								FUN_022628-T1	chr_6:34836880..34837239		uncharacterized protein		Protein of unknown function DUF3511	https://www.ebi.ac.uk/interpro/entry/InterPro/IPR021899/
								FUN_022629-T1	chr_6:34837812..34842947		uncharacterized protein		None predicted
chr8_27088406	8	27088406	1.03987e-10	0.228632	chr_8:27083544-27114840	31297	116	FUN_029695-T1	chr_8:27091661..27095199		uncharacterized protein		Protein of unknown function DUF829, TMEM53	https://www.ebi.ac.uk/interpro/entry/InterPro/IPR008547/
								FUN_029696-T1	chr_8:27091661..27095199		uncharacterized protein		B3 domain-containing protein REM16-like	https://www.ebi.ac.uk/interpro/entry/InterPro/IPR044837/
								FUN_029697-T1	chr_8:27100342..27102814		B3 domain-containing protein	Prunus yedoensis var. Nudiflora	B3 domain-containing protein REM16-like	https://www.ebi.ac.uk/interpro/entry/InterPro/IPR044837/
								FUN_029698-T1	chr_8:27104552..27106934		uncharacterized protein		B3 domain-containing protein REM16-like	https://www.ebi.ac.uk/interpro/entry/InterPro/IPR044837/
								FUN_029699-T1	chr_8:27107894..27108256		uncharacterized protein		None predicted
								FUN_029700-T1	chr_8:27114489..27117399		B3 domain-containing protein	Prunus avium	B3 domain-containing protein REM16-like	https://www.ebi.ac.uk/interpro/entry/InterPro/IPR044837/
chr5_11497974	5	11497974	2.84937e-10	0.0149573	chr_5:11497911-11507435	9525	87	FUN_023478-T1*	chr_5:11450876..11450948	tRNA-Val
								FUN_023479-T1*	chr_5:11594877..11595542		no hit above 70% Identity		None predicted
chr2_29275642	2	29275642	3.39771e-10	0.252137	chr_2:29270897-29287163	16267	165	FUN_010656-T1*	chr_2:29256997..29261746		protein TRIGALACTOSYLDIACYLGLYCEROL 4, chloroplastic	Prunus avium	Protein TRIGALACTOSYLDIACYLGLYCEROL 4-like	https://www.ebi.ac.uk/interpro/entry/InterPro/IPR044160/
								FUN_010657-T1*	chr_2:29293226..29295090		uncharacterized protein		None predicted
chr4_5976608	4	5976608	2.34508e-09	0.202991	chr_4:5975192-5985296	10105	176	FUN_032543-T1	chr_4:5976639..5983977		obg-like ATPase 1	Prunus persica	Ribosome-binding ATPase YchF/Obg-like ATPase 1	https://www.ebi.ac.uk/interpro/entry/InterPro/IPR004396/
Fruit width
SNP	CHR	Position	P.value	maf				transcript_ID	Position	Offical KEGG ortholog1)	BLASTP2)		InterProScan Family membership3)
chr2_31850964	2	31850964	7.94365e-32	0.382479	chr_2:31827520-31886117	58598	307	FUN_010954-T1	chr_2:31827479..31831561	ELMO domain-containing protein	uncharacterized protein		None predicted
								FUN_010955-T1	chr_2:31840780..31846107	ELMO domain-containing protein	ELMO domain-containing protein C	Prunus avium	None predicted
								FUN_010956-T1	chr_2:31846701..31849052	nucleoside-diphosphate kinase [EC:2.7.4.6]	nucleoside diphosphate kinase 1	Prunus persica	Nucleoside diphosphate kinase	https://www.ebi.ac.uk/interpro/entry/InterPro/IPR001564/
chr1_33914270	1	33914270	4.00576e-15	0.149573	chr_1:33878763-33928063	49301	221	FUN_003756-T1	chr_1:33882359..33885772		protein SIEVE ELEMENT OCCLUSION B	Prunus dulcis	Protein SIEVE ELEMENT OCCLUSION	https://www.ebi.ac.uk/interpro/entry/InterPro/IPR039299/
								FUN_003757-T1	chr_1:33888289..33891463		protein SIEVE ELEMENT OCCLUSION C	Prunus avium	Protein SIEVE ELEMENT OCCLUSION	https://www.ebi.ac.uk/interpro/entry/InterPro/IPR039299/
								FUN_003758-T1	chr_1:33893582..33895180		cytochrome P450 86B1	Prunus avium	Cytochrome P450	https://www.ebi.ac.uk/interpro/entry/InterPro/IPR001128/
								FUN_003759-T1	chr_1:33895386..33898786		Cellulase glycosyl hydrolase family 5 protein	Prunus dulcis	None predicted
								FUN_003760-T1	chr_1:33900354..33907695	nucleoporin GLE1	protein GLE1 isoform X1	Prunus avium	mRNA export factor GLE1-like	https://www.ebi.ac.uk/interpro/entry/InterPro/IPR012476/
								FUN_003761-T1	chr_1:33908840..33912012	E3 ubiquitin-protein ligase RGLG [EC:2.3.2.27]	E3 ubiquitin-protein ligase RGLG5	Prunus avium	None predicted
								FUN_003762-T1	chr_1:33914352..33917761		myosin-9	Prunus avium	Uncharacterized protein At3g49055-like	https://www.ebi.ac.uk/interpro/entry/InterPro/IPR040300/
								FUN_003763-T1	chr_1:33918067..33919990	aldoxime dehydratase [EC:4.99.1.-]	cytochrome P450 71B37	Prunus avium	Cytochrome P450	https://www.ebi.ac.uk/interpro/entry/InterPro/IPR001128/
								FUN_003764-T1	chr_1:33924018..33926226		uncharacterized protein		None predicted
chr5_24153701	5	24153701	1.77744e-13	0.141026	chr_5:24153193-24162647	9455	75	FUN_024831-T1*	chr_5:24147637..24153036		TMV resistance protein N-like	Prunus avium	Disease resistance protein, plants	https://www.ebi.ac.uk/interpro/entry/InterPro/IPR044974/
								FUN_024832-T1*	chr_5:24165532..24166926		flavin-containing monooxygenase FMO GS-OX-like	Prunus mume	None predicted
chr8_14165946	8	14165946	1.08819e-09	0.017094	no haploblock			FUN_028067-T1*	chr_8:14151672..14152700		uncharacterized protein		None predicted
								FUN_028068-T1*	chr_8:14172891..14173607		probable O-methyltransferase 3	Prunus avium	None predicted
chr3_18843170	3	18843170	4.88012e-09	0.0213675	chr_3:18843165-18846810	3646	10	FUN_015348-T1*	chr_3:18916055..18916127	tRNA-Val
								FUN_015347-T1*	chr_3:18744918..18746369		no hit above 70% Identity		None predicted
chr4_16680250	4	16680250	5.26972e-09	0.025641	chr_4:16670892-16716265	45374	104	FUN_034064-T1	chr_4:16671106..16672256		receptor-like serine/threonine-protein kinase SD1-7	Prunus avium	None predicted
								FUN_034065-T1	chr_4:16673625..16677248		receptor-like serine/threonine-protein kinase SD1-7	Prunus avium	S-receptor-like serine/threonine-protein kinase	https://www.ebi.ac.uk/interpro/entry/InterPro/IPR024171/
								FUN_034067-T1	chr_4:16684059..16685867		aspartic proteinase nepenthesin-1-lik	Prunus dulcis	None predicted
								FUN_034068-T1	chr_4:16688254..16692185		G-type lectin S-receptor-like serine/threonine-protein kinase	Pyrus x bretschneideri	S-receptor-like serine/threonine-protein kinase	https://www.ebi.ac.uk/interpro/entry/InterPro/IPR024171/
								FUN_034069-T1	chr_4:16705429..16738827		G-type lectin S-receptor-like serine/threonine-protein kinase	Prunus avium	S-receptor-like serine/threonine-protein kinase	https://www.ebi.ac.uk/interpro/entry/InterPro/IPR024171/
chr8_19751357	8	19751357	1.25643e-08	0.320513	chr_8:19751353-19769344	17992	15	FUN_028793-T1	chr_8:19755607..19757741		uncharacterized protein		None predicted
								FUN_028794-T1	chr_8:19762056..19762727		no hit above 70% Identity		None predicted
								FUN_028795-T1	chr_8:19762858..19763202		no hit above 70% Identity		None predicted
								FUN_028796-T1	chr_8:19764509..19765857		no hit above 70% Identity		None predicted
								FUN_028797-T1	chr_8:19766767..19768593		MDIS1-interacting receptor like kinase	Prunus dulcis	None predicted
chr2_7960492	2	7960492	2.3e-08	0.02	chr_2:7960254-7960503	250	9	FUN_008197-T1*	chr_2:7954980..7957454		putative disease resistance protein RGA1	Prunus avium	None predicted
								FUN_008198-T1*	chr_2:7961899..7962765		pentatricopeptide repeat-containing protein At1g76280-like	Prunus mume	None predicted
Fruit thickness
SNP	CHR	Position	P.value	maf				transcript_ID	Position	Offical KEGG ortholog1)	BLASTP2)		InterProScan Family membership3)
chr2_29776725	2	29776725	2.5287e-13	0.423077	chr_2:29769900-29801486	31587	290	FUN_010710-T1	see above
								FUN_010711-T1	see above
								FUN_010712-T1	see above
								FUN_010713-T1	see above
chr5_24274628	5	24274628	2.10344e-10	0.126068	chr_5:24273563-24286161	12599	83	FUN_024847-T1	chr_5:24281584..24282212		no hit among Viridiplantae protein sequences		None predicted
chr5_23342227	5	23342227	2.69887e-10	0.0320513	no haploblock			FUN_024733-T1*	chr_5:23335659..23341932	E3 ubiquitin-protein ligase HOS1 [EC:2.3.2.27]	E3 ubiquitin-protein ligase HOS1	Prunus avium	E3 ubiquitin-protein ligase HOS1	https://www.ebi.ac.uk/interpro/entry/InterPro/IPR044718/
								FUN_024734-T1*	chr_5:23342270..23343391		uncharacterized protein		None predicted
chr4_17924819	4	17924819	6.67551e-09	0.0897436	chr_4:17924819-17927836	3018	85	FUN_034211-T1	chr_4:17919992..17923914		probable folate-biopterin transporter 4	Prunus avium	Biopterin transporter family	https://www.ebi.ac.uk/interpro/entry/InterPro/IPR039309/
chr4_26059601	4	26059601	1.33793e-08	0.042735	no haploblock			FUN_035118-T1*	chr_4:26058994..26064394		SUPPRESSOR OF GENE SILENCING 3	Prunus avium	Protein SUPPRESSOR OF GENE SILENCING 3	https://www.ebi.ac.uk/interpro/entry/InterPro/IPR044287/
chr4_6228894	4	6228894	1.81029e-08	0.113248	chr_4:6228877-6228894	18	2	FUN_032569-T1	chr_4:6228765..6232822		putative wall-associated receptor kinase-like	Prunus mume	Receptor-like kinase WAK-like	https://www.ebi.ac.uk/interpro/entry/InterPro/IPR045274/
Weight of fruit
SNP	CHR	Position	P.value	maf				transcript_ID	Position	Offical KEGG ortholog1)	BLASTP2)		InterProScan Family membership3)
chr2_29787028	2	29787028	1.11192e-23	0.405983	chr_2:29769900-29801486	31587	290	FUN_010710-T1	see above
								FUN_010711-T1	see above
								FUN_010712-T1	see above
								FUN_010713-T1	see above
chr6_16582783	6	16582783	3.94184e-11	0.00854701	chr_6:16580356-16585014	4659	104	FUN_020196-T1*	chr_6:16572419..16573331		no hit above 70% Identity		None predicted
								FUN_020197-T1*	chr_6:16594840..16602721		beta-glucosidase 11-like	Prunus avium	Glycoside hydrolase family 1	https://www.ebi.ac.uk/interpro/entry/InterPro/IPR001360/
chr1_33914270	1	33914270	1.18972e-09	0.149573	see above			see above
								see above
chr1_31819328	1	31819328	7.87573e-09	0.391026	chr_1:31792876-31819804	26929	69	FUN_003447-T1	chr_1:31793499..31796363		zinc finger protein CONSTANS-LIKE 15	Prunus avium	None predicted
								FUN_003448-T1	chr_1:31796978..31798918		leucine-rich repeat protein 1-like	Prunus avium	None predicted
								FUN_003449-T1	chr_1:31806233..31808609		leucine-rich repeat protein 1-like	Prunus avium	None predicted
								FUN_003450-T1	chr_1:31808823..31814592		uncharacterized protein		Uncharacterized protein At2g33490-like	https://www.ebi.ac.uk/interpro/entry/InterPro/IPR037488/
								FUN_003451-T1	chr_1:31817706..31823283	pyruvate dehydrogenase E1 component beta subunit [EC:1.2.4.1]	pyruvate dehydrogenase E1 component subunit beta-1, mitochondrial	Prunus avium	Pyruvate dehydrogenase E1 component subunit beta	https://www.ebi.ac.uk/interpro/entry/InterPro/IPR027110/
chr4_5976608	4	5976608	8.25806e-09	0.202991	see above	10105		see above
								see above
chr1_24330881	1	24330881	1.19666e-08	0.0833333	chr_1:24330862-24330959	98	9	FUN_002575-T1	chr_1:24330110..24333596		uncharacterized protein		Protein MAINTENANCE OF MERISTEMS-like	https://www.ebi.ac.uk/interpro/entry/InterPro/IPR044824/
1) From Prunus avium Tieton Genome v2.0 Assembly & Annotation (https://www.rosaceae.org/Analysis/9262820)
2) Best hit from blastp on https://blast.ncbi.nlm.nih.gov
3) https://www.ebi.ac.uk/interpro/
*) not include in a haplotype block

## Sheet: SNPs from haplotype blocks
SNP_name	alleles	chrom	pos	SA108	SA118	SA119	SA131	SA147	SA150	SA189	SA216	SA219	SA245	SA253	SA274	SA283	SA301	SA307	SA309	SA324	SA329	SA350	SA354	SA359	SA367	SA380	SA390	SA395	SA397	SA422	SA423	SA439	SA448	SA450	SA501	SA691	SA693	SA703	SA704	SA706	SA708	SA711	SA713	SA715	SA718	SA719	SA725	SA727	SA730
chr1_14332745	A/C	1	14332745	CA	CC	CC	CA	CC	AA	CA	AA	CA	AA	AA	CA	CC	CC	AA	CA	AA	CC	CA	CA	CA	AA	CA	CA	AA	CC	CA	CA	CC	CC	AA	CA	CA	CA	AA	AA	AA	CA	CA	AA	AA	CA	AA	CA	CA	AA
chr1_14332818	G/T	1	14332818	GT	GG	GG	GT	GG	TT	GT	TT	GT	TT	TT	GT	GG	GG	TT	GT	TT	GG	GT	GT	GT	TT	GT	GT	TT	GG	GT	GT	GG	GG	TT	GT	GT	GT	TT	TT	TT	GT	GT	TT	TT	GT	TT	GT	GT	TT
chr1_14332863	G/T	1	14332863	GT	GG	GG	GT	GG	TT	GT	TT	GT	TT	TT	GT	GG	GG	TT	GT	TT	GG	GT	GT	GT	TT	GT	GT	TT	GG	GT	GT	GG	GG	TT	GT	GT	GT	TT	TT	TT	GT	GT	TT	TT	GT	TT	GT	GT	TT
chr1_14332934	C/T	1	14332934	CT	CC	CC	CT	CC	TT	CT	TT	CC	TT	TT	CT	CC	CC	TT	CT	TT	CC	CT	CT	CT	TT	CT	CT	TT	CC	CT	CT	CC	CC	TT	CT	CT	CT	TT	TT	TT	CT	CT	TT	TT	CT	TT	CT	CT	TT
chr1_14336404	A/C	1	14336404	CA	CC	CC	CA	CC	AA	CA	AA	CA	AA	AA	CA	CC	CC	AA	CA	AA	CC	CA	CA	CA	AA	CA	CA	AA	CC	CA	CA	CC	CC	AA	CA	CA	CA	AA	AA	AA	CA	CA	AA	AA	CA	AA	CA	CA	AA
chr1_14336418	A/G	1	14336418	GG	GG	GG	AG	GG	GG	GG	GG	AG	GG	GG	GG	GG	GG	GG	AG	AG	GG	GG	AG	AG	AG	GG	AG	AA	GG	AG	AG	GG	GG	GG	GG	GG	GG	AG	GG	GG	GG	GG	AA	GG	GG	AG	GG	AG	AG
chr1_14336617	C/T	1	14336617	TC	TT	TT	TC	TT	CC	TC	CC	TC	CC	CC	TC	TT	TT	CC	TC	CC	TT	TC	TC	TC	CC	TC	TC	CC	TT	TC	TC	TT	TT	CC	TC	TC	TC	CC	CC	CC	TC	TC	CC	CC	TC	CC	TC	TC	CC
chr1_14336750	C/T	1	14336750	CT	CC	CC	CT	CC	TT	CT	TT	CT	TT	TT	CT	CC	CC	TT	CT	TT	CC	CT	CT	CT	TT	CT	CT	TT	CC	CT	CT	CC	CC	TT	CT	CT	CT	TT	TT	TT	CT	CT	TT	TT	CT	TT	CT	CT	TT
chr1_14336794	A/G	1	14336794	AG	AA	AA	AG	AA	GG	AG	GG	AG	GG	GG	AG	AA	AA	GG	AG	GG	AA	AG	AG	AG	GG	AG	AG	GG	AA	AG	AG	AA	AA	GG	AG	AG	AG	GG	GG	GG	AG	AG	GG	GG	AG	GG	AG	AG	GG
chr1_14336839	A/G	1	14336839	GA	GG	GG	GA	GG	AA	GA	AA	GA	AA	AA	GA	GG	GG	AA	GA	AA	GG	GA	GA	GA	AA	GA	GA	AA	GG	GA	GA	GG	GG	AA	GA	GA	GA	AA	AA	AA	GA	GA	AA	AA	GA	AA	GA	GA	AA
chr1_14336974	A/T	1	14336974	AT	AA	AA	AT	AA	TT	AT	TT	AT	TT	TT	AT	AA	AA	TT	AT	TT	AA	AT	AT	AT	TT	AT	AT	TT	AA	AT	AT	AA	AA	TT	AT	AT	AT	TT	TT	TT	AT	AT	TT	TT	AT	TT	AT	AT	TT
chr1_14337059	A/G	1	14337059	AG	AA	AA	AG	AA	GG	AG	GG	AG	GG	GG	AG	AA	AA	GG	AG	GG	AA	AG	AG	AG	GG	AG	AG	GG	AA	AG	AG	AA	AA	GG	AG	AG	AG	GG	GG	GG	AG	AG	GG	GG	AG	GG	AG	AG	GG
chr1_14337092	A/T	1	14337092	TA	TT	TT	TA	TT	AA	TA	AA	TA	AA	AA	TA	TT	TT	AA	TA	AA	TT	TA	TA	TA	AA	TA	TA	AA	TT	TA	TA	TT	TT	AA	TA	TA	TA	AA	AA	AA	TA	TA	AA	AA	TA	AA	TA	TA	AA
chr1_14337172	A/G	1	14337172	GA	GG	GG	GA	GG	AA	GA	AA	GA	AA	AA	GA	GG	GG	AA	GA	AA	GG	GA	GA	GA	AA	GA	GA	AA	GG	GA	GA	GG	GG	AA	GA	GA	GA	AA	AA	AA	GA	GA	AA	AA	GA	AA	GA	GA	AA
chr1_14337240	A/G	1	14337240	GA	GG	GG	GA	GG	AA	GA	AA	GA	AA	AA	GA	GG	GG	AA	GA	AA	GG	GA	GA	GA	AA	GA	GA	AA	GG	GA	GA	GG	GG	AA	GA	GA	GA	AA	AA	AA	GA	GA	AA	AA	GA	AA	GA	GA	AA
chr1_14337255	C/T	1	14337255	TC	TT	TT	TC	TT	CC	TC	CC	TC	CC	CC	TC	TT	TT	CC	TC	CC	TT	TC	TC	TC	CC	TC	TC	CC	TT	TC	TC	TT	TT	CC	TC	TC	TC	CC	CC	CC	TC	TC	CC	CC	TC	CC	TC	TC	CC
chr1_14337419	A/G	1	14337419	AG	AA	AA	AG	AA	GG	AG	GG	AG	GG	GG	AG	AA	AA	GG	AG	GG	AA	AG	AG	AG	GG	AG	AG	GG	AA	AG	AG	AA	AA	GG	AG	AG	AG	GG	GG	GG	AG	AG	GG	GG	AG	GG	AG	AG	GG
chr1_14337551	C/T	1	14337551	TC	TT	TT	TC	TT	CC	TC	CC	TC	CC	CC	TC	TT	TT	CC	TC	CC	TT	TC	TC	TC	CC	TC	TC	CC	TT	TC	TC	TT	TT	CC	TC	TC	TC	CC	CC	CC	TC	TC	CC	CC	TC	CC	TC	TC	CC
chr1_14337556	A/T	1	14337556	TA	TT	TT	TA	TT	AA	TA	AA	TA	AA	AA	TA	TT	TT	AA	TA	AA	TT	TA	TA	TA	AA	TA	TA	AA	TT	TA	TA	TT	TT	AA	TA	TA	TA	AA	AA	AA	TA	TA	AA	AA	TA	AA	TA	TA	AA
chr1_14337572	C/T	1	14337572	TC	TT	TT	TC	TT	CC	TC	CC	TC	CC	CC	TC	TT	TT	CC	TC	CC	TT	TC	TC	TC	CC	TC	TC	CC	TT	TC	TC	TT	TT	CC	TC	TC	TC	CC	CC	CC	TC	TC	CC	CC	TC	CC	TC	TC	CC
chr1_14337942	A/C	1	14337942	CA	CC	CC	CA	CC	AA	CA	AA	CA	AA	AA	CA	CC	CC	AA	CA	AA	CC	CA	CA	CA	AA	CA	CA	AA	CC	CA	CA	CC	CC	AA	CA	CA	CA	AA	AA	AA	CA	CA	AA	AA	CA	AA	CA	CA	AA
chr1_14337998	A/T	1	14337998	TA	TT	TT	TA	TT	AA	TA	AA	TA	AA	AA	TA	TT	TT	AA	TA	AA	TT	TA	TA	TA	AA	TA	TA	AA	TT	TA	TA	TT	TT	AA	TA	TA	TA	AA	AA	AA	TA	TA	AA	AA	TA	AA	TA	TA	AA
chr1_14338038	G/T	1	14338038	TG	TT	TT	TG	TT	GG	TG	GG	TG	GG	GG	TG	TT	TT	GG	TG	GG	TT	TG	TG	TG	GG	TG	TG	GG	TT	TG	TG	TT	TT	GG	TG	TG	TG	GG	GG	GG	TG	TG	GG	GG	TG	GG	TG	TG	GG
chr1_14338076	C/T	1	14338076	TC	TT	TT	TC	TT	CC	TC	CC	TC	CC	CC	TC	TT	TT	CC	TC	CC	TT	TC	TC	TC	CC	TC	TC	CC	TT	TC	TC	TT	TT	CC	TC	TC	TC	CC	CC	CC	TC	TC	CC	CC	TC	CC	TC	TC	CC
chr1_14338165	C/T	1	14338165	CT	CC	CC	CT	CC	TT	CT	TT	CT	TT	TT	CT	CC	CC	TT	CT	TT	CC	CT	CT	CT	TT	CT	CT	TT	CC	CT	CT	CC	CC	TT	CT	CT	CT	TT	TT	TT	CT	CT	TT	TT	CT	TT	CT	CT	TT
chr1_14338383	C/T	1	14338383	CT	CC	CC	CT	CC	TT	CT	TT	CT	TT	TT	CT	CC	CC	TT	CT	TT	CC	CT	CT	CT	TT	CT	CT	TT	CC	CT	CT	CC	CC	TT	CT	CT	CT	TT	TT	TT	CT	CT	TT	TT	CT	TT	CT	CT	TT
chr1_14338521	A/T	1	14338521	TA	TT	TT	TA	TT	AA	TA	AA	TA	AA	AA	TA	TT	TT	AA	TA	AA	TT	TA	TA	TA	AA	TA	TA	AA	TT	TA	TA	TT	TT	AA	TA	TA	TA	AA	AA	AA	TA	TA	AA	AA	TA	AA	TA	TA	AA
chr1_14338541	A/T	1	14338541	TA	TT	TT	TA	TT	AA	TA	AA	TA	AA	AA	TA	TT	TT	AA	TA	AA	TT	TA	TA	TA	AA	TA	TA	AA	TT	TA	TA	TT	TT	AA	TA	TA	TA	AA	AA	AA	TA	TA	AA	AA	TA	AA	TA	TA	AA
chr1_14338551	A/G	1	14338551	AG	AA	AA	AG	AA	GG	AG	GG	AG	GG	GG	AG	AA	AA	GG	AG	GG	AA	AG	AG	AG	GG	AG	AG	GG	AA	AG	AG	AA	AA	GG	AG	AG	AG	GG	GG	GG	AG	AG	GG	GG	AG	GG	AG	AG	GG
chr1_14338580	C/T	1	14338580	CT	TT	TT	TT	TT	CT	CT	CC	TT	CC	TT	CT	TT	TT	CT	TT	CT	TT	TT	TT	TT	CT	TT	TT	TT	TT	TT	TT	TT	TT	CT	TT	TT	CT	CT	CC	TT	CT	TT	TT	CC	TT	TT	CT	TT	CT
chr1_14338604	A/G	1	14338604	AG	AA	AA	AG	AA	GG	AG	GG	AG	GG	GG	AG	AA	AA	GG	AG	GG	AA	AG	AG	AG	GG	AG	AG	GG	AA	AG	AG	AA	AA	GG	AG	AG	AG	GG	GG	GG	AG	AG	GG	GG	AG	GG	AG	AG	GG
chr1_14339005	C/T	1	14339005	CT	CC	CC	CT	CC	TT	CT	TT	CT	TT	TT	CT	CC	CC	TT	CT	TT	CC	CT	CT	CT	TT	CT	CT	TT	CC	CT	CT	CC	CC	TT	CT	CT	CT	TT	TT	TT	CT	CT	TT	TT	CT	TT	CT	CT	TT
chr1_14339029	A/G	1	14339029	AG	AA	AA	AG	AA	GG	AG	GG	AG	GG	GG	AG	AA	AA	GG	AG	GG	AA	AG	AG	AG	GG	AG	AG	GG	AA	AG	AG	AA	AA	GG	AG	AG	AG	GG	GG	GG	AG	AG	GG	GG	AG	GG	AG	AG	GG
chr1_14339080	C/T	1	14339080	CT	CC	CC	CT	CC	TT	CT	TT	CT	TT	TT	CT	CC	CC	TT	CT	TT	CC	CT	CT	CT	TT	CT	CT	TT	CC	CT	CT	CC	CC	TT	CT	CT	CT	TT	TT	TT	CT	CT	TT	TT	CT	TT	CT	CT	TT
chr1_14339304	G/T	1	14339304	GT	GG	GG	GT	GG	TT	GT	TT	GT	TT	TT	GT	GG	GG	TT	GT	TT	GG	GT	GT	GT	TT	GT	GT	TT	GG	GT	GT	GG	GG	TT	GT	GT	GT	TT	TT	TT	GT	GT	TT	TT	GT	TT	GT	GT	TT
chr1_14339464	A/C	1	14339464	AC	AA	AA	AC	AA	CC	AC	CC	AC	CC	CC	AC	AA	AA	CC	AC	CC	AA	AC	AC	AC	CC	AC	AC	CC	AA	AC	AC	AA	AA	CC	AC	AC	AC	CC	CC	CC	AC	AC	CC	CC	AC	CC	AC	AC	CC
chr1_14339565	A/G	1	14339565	GG	GG	GG	GG	GG	AG	GG	GG	GG	GG	AG	GG	GG	GG	GG	GG	GG	GG	GG	GG	GG	GG	GG	GG	GG	GG	GG	GG	GG	GG	AG	GG	AG	GG	GG	GG	AA	GG	GG	GG	GG	AG	GG	GG	GG	GG
chr1_14339589	C/G	1	14339589	GC	GG	GG	GC	GG	CC	GC	CC	GC	CC	CC	GC	GG	GG	CC	GC	CC	GG	GC	GC	GC	CC	GC	GC	CC	GG	GC	GC	GG	GG	CC	GC	GC	GC	CC	CC	CC	GC	GC	CC	CC	GC	CC	GC	GC	CC
chr1_14339593	A/T	1	14339593	AA	AA	AA	AA	AA	AA	AA	AA	AA	AA	TA	AA	AA	AA	TA	AA	AA	AA	TA	AA	AA	AA	TA	AA	AA	AA	AA	AA	AA	AA	AA	TA	AA	AA	AA	AA	AA	AA	TA	AA	AA	AA	TA	AA	AA	AA
chr1_14339664	A/C	1	14339664	AC	AA	AA	AC	AA	CC	AC	CC	AC	CC	CC	AC	AA	AA	CC	AC	CC	AA	AC	AC	AC	CC	AC	AC	CC	AA	AC	AC	AA	AA	CC	AC	AC	AC	CC	CC	CC	AC	AC	CC	CC	AC	CC	AC	AC	CC
chr1_14339839	C/T	1	14339839	CC	CC	CC	CC	CC	CC	CC	CC	CC	CC	TC	CC	CC	CC	TC	CC	CC	CC	TC	CC	CC	CC	TC	CC	CC	CC	CC	CC	CC	CC	CC	TC	CC	CC	CC	CC	CC	CC	TC	CC	CC	CC	TC	CC	CC	CC
chr1_14339902	A/C	1	14339902	AC	AA	AA	AC	AA	CC	AC	CC	AC	CC	CC	AC	AA	AA	CC	AC	CC	AA	AC	AC	AC	CC	AC	AC	CC	AA	AC	AC	AA	AA	CC	AC	AC	AC	CC	CC	CC	AC	AC	CC	CC	AC	CC	AC	AC	CC
chr1_14339920	A/G	1	14339920	AG	AA	AA	AG	AA	GG	AG	GG	AG	GG	GG	AG	AA	AA	GG	AG	GG	AA	AG	AG	AG	GG	AG	AG	GG	AA	AG	AG	AA	AA	GG	AG	AG	AG	GG	GG	GG	AG	AG	GG	GG	AG	GG	AG	AG	GG
chr1_14339968	C/T	1	14339968	CT	CC	CC	CT	CC	TT	CT	TT	CT	TT	TT	CT	CC	CC	TT	CT	TT	CC	CT	CT	CT	TT	CT	CT	TT	CC	CT	CT	CC	CC	TT	CT	CT	CT	TT	TT	TT	CT	CT	TT	TT	CT	TT	CT	CT	TT
chr1_14340026	C/T	1	14340026	TC	TT	TT	TC	TT	CC	TC	CC	TC	CC	CC	TC	TT	TT	CC	TC	CC	TT	TC	TC	TC	CC	TC	TC	CC	TT	TC	TC	TT	TT	CC	TC	TC	TC	CC	CC	CC	TC	TC	CC	CC	TC	CC	TC	TC	CC
chr1_14340108	C/T	1	14340108	TC	TT	TT	TC	TT	CC	TC	CC	TC	CC	CC	TC	TT	TT	CC	TC	CC	TT	TC	TC	TC	CC	TC	TC	CC	TT	TC	TC	TT	TT	CC	TC	TC	TC	CC	CC	CC	TC	TC	CC	CC	TC	CC	TC	TC	CC
chr1_14340116	C/T	1	14340116	CT	CC	CC	CT	CC	TT	CT	TT	CT	TT	TT	CT	CC	CC	TT	CT	TT	CC	CT	CT	CT	TT	CT	CT	TT	CC	CT	CT	CC	CC	TT	CT	CT	CT	TT	TT	TT	CT	CT	TT	TT	CT	TT	CT	CT	TT
chr1_14340168	G/T	1	14340168	TG	TT	TT	TG	TT	GG	TG	GG	TG	GG	GG	TG	TT	TT	GG	TG	GG	TT	TG	TG	TG	GG	TG	TG	GG	TT	TG	TG	TT	TT	GG	TG	TG	TG	GG	GG	GG	TG	TG	GG	GG	TG	GG	TG	TG	GG
chr1_14340264	C/T	1	14340264	CT	CC	CC	CT	CC	TT	CT	TT	CT	TT	TT	CT	CC	CC	TT	CT	TT	CC	CT	CT	CT	TT	CT	CT	TT	CC	CT	CT	CC	CC	TT	CT	CT	CT	TT	TT	TT	CT	CT	TT	TT	CT	TT	CT	CT	TT
chr1_14340336	C/T	1	14340336	CT	CC	CC	CT	CC	TT	CT	TT	CT	TT	TT	CT	CC	CC	TT	CT	TT	CC	CT	CT	CT	TT	CT	CT	TT	CC	CT	CT	CC	CC	TT	CT	CT	CT	TT	TT	TT	CT	CT	TT	TT	CT	TT	CT	CT	TT
chr1_14340440	A/G	1	14340440	GA	GG	GG	GA	GG	AA	GA	AA	GA	AA	AA	GA	GG	GG	AA	GA	AA	GG	GA	GA	GA	AA	GA	GA	AA	GG	GA	GA	GG	GG	AA	GA	GA	GA	AA	AA	AA	GA	GA	AA	AA	GA	AA	GA	GA	AA
chr1_14340553	A/T	1	14340553	TA	TT	TT	TA	TT	AA	TA	AA	TA	AA	AA	TA	TT	TT	AA	TA	AA	TT	TA	TA	TA	AA	TA	TA	AA	TT	TA	TA	TT	TT	AA	TA	TA	TA	AA	AA	AA	TA	TA	AA	AA	TA	AA	TA	TA	AA
chr1_14340554	A/T	1	14340554	TT	TT	TT	TT	TT	AT	TT	TT	TT	TT	AT	TT	TT	TT	TT	TT	TT	TT	TT	TT	TT	TT	TT	TT	TT	TT	TT	TT	TT	TT	AT	TT	AT	TT	TT	TT	AA	TT	TT	TT	TT	AT	TT	TT	TT	TT
chr1_14340934	G/T	1	14340934	TG	TT	TT	TG	TT	GG	TG	GG	TG	GG	GG	TG	TT	TT	GG	TG	GG	TT	TG	TG	TG	GG	TG	TG	GG	TT	TG	TG	TT	TT	GG	TG	TG	TG	GG	GG	GG	TG	TG	GG	GG	TG	GG	TG	TG	GG
chr1_14341041	G/T	1	14341041	GG	GG	GG	TG	GG	GG	GG	GG	TG	GG	GG	GG	GG	GG	GG	TG	TG	GG	GG	TG	TG	TG	GG	TG	TT	GG	TG	TG	GG	GG	GG	GG	GG	GG	TG	GG	GG	GG	GG	TT	GG	GG	TG	GG	TG	TG
chr1_14341063	C/T	1	14341063	CT	TT	TT	TT	TT	CT	CT	CC	TT	CC	TT	CT	TT	TT	CT	TT	CT	TT	TT	TT	TT	CT	TT	TT	TT	TT	TT	TT	TT	TT	CT	TT	TT	CT	CT	CC	TT	CT	TT	TT	CC	TT	TT	CT	TT	CT
chr1_14341079	C/T	1	14341079	CT	CC	CC	CT	CC	TT	CT	TT	CT	TT	TT	CT	CC	CC	TT	CT	TT	CC	CT	CT	CT	TT	CT	CT	TT	CC	CT	CT	CC	CC	TT	CT	CT	CT	TT	TT	TT	CT	CT	TT	TT	CT	TT	CT	CT	TT
chr1_14341181	A/G	1	14341181	AG	AA	AA	AG	AA	GG	AG	GG	AG	GG	GG	AG	AA	AA	GG	AG	GG	AA	AG	AG	AG	GG	AG	AG	GG	AA	AG	AG	AA	AA	GG	AG	AG	AG	GG	GG	GG	AG	AG	GG	GG	AG	GG	AG	AG	GG
chr1_14341182	A/G	1	14341182	GA	GG	GG	GA	GG	AA	GA	AA	GA	AA	AA	GA	GG	GG	AA	GA	AA	GG	GA	GA	GA	AA	GA	GA	AA	GG	GA	GA	GG	GG	AA	GA	GA	GA	AA	AA	AA	GA	GA	AA	AA	GA	AA	GA	GA	AA
chr1_14341251	C/T	1	14341251	TC	TT	TT	TC	TT	CC	TC	CC	TC	CC	CC	TC	TT	TT	CC	TC	CC	TT	TC	TC	TC	CC	TC	TC	CC	TT	TC	TC	TT	TT	CC	TC	TC	TC	CC	CC	CC	TC	TC	CC	CC	TC	CC	TC	TC	CC
chr1_14341254	C/T	1	14341254	TC	TT	TT	TC	TT	CC	TC	CC	TC	CC	CC	TC	TT	TT	CC	TC	CC	TT	TC	TC	TC	CC	TC	TC	CC	TT	TC	TC	TT	TT	CC	TC	TC	TC	CC	CC	CC	TC	TC	CC	CC	TC	CC	TC	TC	CC
chr1_14341529	A/G	1	14341529	GA	AA	AA	AA	AA	GA	GA	GG	AA	GG	AA	GA	AA	AA	GA	AA	GA	AA	AA	AA	AA	GA	AA	AA	AA	AA	AA	AA	AA	AA	GA	AA	AA	GA	GA	GG	AA	GA	AA	AA	GG	AA	AA	GA	AA	GA
chr1_14341587	C/G	1	14341587	GC	GG	GG	GC	GG	CC	GC	CC	GC	CC	CC	GC	GG	GG	CC	GC	CC	GG	GC	GC	GC	CC	GC	GC	CC	GG	GC	GC	GG	GG	CC	GC	GC	GC	CC	CC	CC	GC	GC	CC	CC	GC	CC	GC	GC	CC
chr1_14341604	C/T	1	14341604	CT	CC	CC	CT	CC	TT	CT	TT	CT	TT	TT	CT	CC	CC	TT	CT	TT	CC	CT	CT	CT	TT	CT	CT	TT	CC	CT	CT	CC	CC	TT	CT	CT	CT	TT	TT	TT	CT	CT	TT	TT	CT	TT	CT	CT	TT
chr1_14341611	G/T	1	14341611	GT	GG	GG	GT	GG	TT	GT	TT	GT	TT	TT	GT	GG	GG	TT	GT	TT	GG	GT	GT	GT	TT	GT	GT	TT	GG	GT	GT	GG	GG	TT	GT	GT	GT	TT	TT	TT	GT	GT	TT	TT	GT	TT	GT	GT	TT
chr1_14341803	C/T	1	14341803	CT	TT	TT	TT	CT	CC	CT	CC	CT	CC	CC	CT	CT	CT	CC	TT	CC	TT	CT	CT	CT	CC	CT	TT	CC	TT	TT	TT	CT	TT	CC	CT	CT	CT	CC	CC	CC	CT	CT	TT	CC	CT	CC	CT	TT	CC
chr1_14341833	A/T	1	14341833	AT	AA	AA	AA	AT	TT	AT	TT	AT	TT	TT	AT	AT	AT	TT	AA	TT	AA	AT	AT	AT	TT	AT	AA	TT	AA	AA	AT	AT	AA	TT	AT	AT	AT	TT	TT	TT	AT	AT	AA	TT	AT	TT	AT	AT	TT
chr1_14341895	A/C	1	14341895	CA	AA	AA	AA	AA	CA	CA	CC	AA	CC	CC	CA	AA	CA	CA	AA	CC	AA	CA	CA	AA	CC	CA	AA	CC	AA	AA	AA	CA	AA	CC	CA	CA	CA	CC	CC	CC	CA	CA	AA	CC	CA	CC	CA	AA	CC
chr1_14342028	A/G	1	14342028	AG	AA	AA	AG	AA	GG	AA	GG	AG	GG	GG	AG	AA	AA	GG	AG	GG	AA	AG	AG	AG	GG	AG	AG	GG	AA	AG	AG	AA	AA	GG	AG	AG	AG	GG	GG	GG	AG	AG	GG	GG	AG	GG	AG	AG	GG
chr1_14342086	G/T	1	14342086	TG	TT	TT	TG	TT	GG	TG	GG	TG	GG	GG	TG	TT	TT	GG	TG	GG	TT	TG	TG	TG	GG	TG	TG	GG	TT	TG	TG	TT	TT	GG	TG	TG	TG	GG	GG	GG	TG	TG	GG	GG	TG	GG	TG	TG	GG
chr1_14342114	A/C	1	14342114	CA	CC	CC	CA	CC	AA	CA	AA	CA	AA	AA	CA	CC	CC	AA	CA	AA	CC	CA	CA	CA	AA	CA	CA	AA	CC	CA	CA	CC	CC	AA	CA	CA	CA	AA	AA	AA	CA	CA	AA	AA	CA	AA	CA	CA	AA
chr1_14342219	G/T	1	14342219	GT	GG	GG	GT	GG	TT	GT	TT	GT	TT	TT	GT	GG	GG	TT	GT	TT	GG	GT	GT	GT	TT	GT	GT	TT	GG	GT	GT	GG	GG	TT	GT	GT	GT	TT	TT	TT	GT	GT	GT	TT	GT	TT	GT	GT	TT
chr1_14342226	C/T	1	14342226	CT	CC	CC	CT	CC	TT	CT	TT	CT	TT	TT	CT	CC	CC	TT	CT	TT	CC	CT	CT	CT	TT	CT	CT	TT	CC	CT	CT	CC	CC	TT	CT	CT	CT	TT	TT	TT	CT	CT	CT	TT	CT	TT	CT	CT	TT
chr1_14342443	A/T	1	14342443	AT	AA	AA	AT	AA	TT	AT	TT	AT	TT	TT	AT	AA	AA	TT	AT	TT	AA	AT	AT	AT	TT	AT	AT	TT	AA	AT	AT	AA	AA	TT	AT	AT	AT	TT	TT	TT	AT	AT	TT	TT	AT	TT	AT	AT	TT
chr1_14342684	G/T	1	14342684	GT	GG	GG	GT	GG	TT	GT	TT	GT	TT	TT	GT	GG	GG	TT	GT	TT	GG	GT	GT	GT	TT	GT	GT	TT	GG	GT	GT	GG	GG	TT	GT	GT	GT	TT	TT	TT	GT	GT	TT	TT	GT	TT	GT	GT	TT
chr1_14342704	G/T	1	14342704	GT	GG	GG	GT	GG	TT	GT	TT	GT	TT	TT	GT	GG	GG	TT	GT	TT	GG	GT	GT	GT	TT	GT	GT	TT	GG	GT	GT	GG	GG	TT	GT	GT	GT	TT	TT	TT	GT	GT	TT	TT	GT	TT	GT	GT	TT
chr1_14342752	A/-	1	14342752	A-	AA	AA	A-	AA	--	A-	--	A-	--	--	A-	AA	AA	--	A-	--	AA	A-	A-	A-	--	A-	A-	--	AA	A-	A-	AA	AA	--	A-	A-	A-	--	--	--	A-	A-	--	--	A-	--	A-	A-	--
chr1_14342759	A/G	1	14342759	GA	GG	GG	GA	GG	AA	GA	AA	GA	AA	AA	GA	GG	GG	AA	GA	AA	GG	GA	GA	GA	AA	GA	GA	AA	GG	GA	GA	GG	GG	AA	GA	GA	GA	AA	AA	AA	GA	GA	AA	AA	GA	AA	GA	GA	AA
chr1_14342774	A/T	1	14342774	TA	TT	TT	TA	TT	AA	TA	AA	TA	AA	AA	TA	TT	TT	AA	TA	AA	TT	TA	TA	TA	AA	TA	TA	AA	TT	TA	TA	TT	TT	AA	TA	TA	TA	AA	AA	AA	TA	TA	AA	AA	TA	AA	TA	TA	AA
chr1_14342779	A/T	1	14342779	TA	TT	TT	TA	TT	AA	TA	AA	TA	AA	AA	TA	TT	TT	AA	TA	AA	TT	TA	TA	TA	AA	TA	TA	AA	TT	TA	TA	TT	TT	AA	TA	TA	TA	AA	AA	AA	TA	TA	AA	AA	TA	AA	TA	TA	AA
chr1_14343497	A/C	1	14343497	CA	CC	CC	CA	CC	AA	CA	AA	CA	AA	AA	CA	CC	CC	AA	CA	AA	CC	CA	CA	CA	AA	CA	CA	AA	CC	CA	CA	CC	CC	AA	CA	CA	CA	AA	AA	AA	CA	CC	AA	AA	CA	AA	CA	CA	AA
chr1_14343522	A/G	1	14343522	AA	AA	AA	AA	AA	AA	AA	AA	AA	AA	GA	AA	AA	AA	GA	AA	AA	AA	GA	AA	AA	AA	GA	AA	AA	AA	AA	AA	AA	AA	AA	GA	AA	AA	AA	AA	AA	AA	AA	AA	AA	AA	GA	AA	AA	AA
chr1_14343524	G/T	1	14343524	GT	GG	GG	GT	GG	TT	GT	TT	GG	TT	TT	GT	GG	GG	TT	GT	TT	GG	GT	GT	GT	TT	GT	GT	TT	GG	GT	GT	GG	GG	TT	GT	GT	GT	TT	TT	TT	GT	GG	TT	TT	GT	TT	GT	GT	TT
chr1_14343531	A/T	1	14343531	TA	TT	TT	TA	TT	AA	TA	AA	TT	AA	AA	TA	TT	TT	AA	TA	AA	TT	TA	TA	TA	AA	TA	TA	AA	TT	TA	TA	TT	TT	AA	TA	TA	TA	AA	AA	AA	TA	TT	AA	AA	TA	AA	TA	TA	AA
chr1_14343532	A/T	1	14343532	TA	TT	TT	TA	TT	AA	TA	AA	TT	AA	AA	TA	TT	TT	AA	TA	AA	TT	TA	TA	TA	AA	TA	TA	AA	TT	TA	TA	TT	TT	AA	TA	TA	TA	AA	AA	AA	TA	TT	AA	AA	TA	AA	TA	TA	AA
chr1_14343589	C/T	1	14343589	TC	TT	TT	TC	TT	CC	TC	CC	TC	CC	CC	TC	TT	TT	CC	TC	CC	TT	TC	TC	TC	CC	TC	TC	CC	TT	TC	TC	TT	TT	CC	TC	TC	TC	CC	CC	CC	TC	TC	CC	CC	TC	CC	TC	TC	CC
chr1_14343691	-/T	1	14343691	T-	TT	TT	T-	TT	--	T-	--	T-	--	--	T-	TT	TT	--	T-	--	TT	TT	T-	T-	--	T-	T-	--	TT	T-	T-	TT	TT	--	T-	T-	T-	--	--	--	T-	T-	--	--	T-	--	T-	T-	--
chr1_14343701	A/T	1	14343701	AT	AA	AA	AT	AA	TT	AT	TT	AT	TT	TT	AT	AA	AA	TT	AT	TT	AA	AA	AT	AT	TT	AT	AT	TT	AA	AT	AT	AA	AA	TT	AT	AT	AT	TT	TT	TT	AT	AT	TT	TT	AT	TT	AT	AT	TT
chr1_14343707	A/C	1	14343707	CA	CC	CC	CA	CC	AA	CA	AA	CA	AA	AA	CA	CC	CC	AA	CA	AA	CC	CC	CA	CA	AA	CA	CA	AA	CC	CA	CA	CC	CC	AA	CA	CA	CA	AA	AA	AA	CA	CA	AA	AA	CA	AA	CA	CA	AA
chr1_14343742	G/T	1	14343742	TG	TT	TT	TG	TT	GG	TG	GG	TG	GG	GG	TG	TT	TT	GG	TG	GG	TT	TT	TG	TG	GG	TG	TG	GG	TT	TG	TG	TT	TT	GG	TG	TG	TG	GG	GG	GG	TG	TG	GG	GG	TG	GG	TG	TG	GG
chr1_14343745	C/G	1	14343745	GC	GG	GG	GC	GG	CC	GC	CC	GC	CC	CC	GC	GG	GG	CC	GC	CC	GG	GG	GC	GC	CC	GC	GC	CC	GG	GC	GC	GG	GG	CC	GC	GC	GC	CC	CC	CC	GC	GC	CC	CC	GC	CC	GC	GC	CC
chr1_14343758	C/T	1	14343758	CT	CC	CC	CT	CC	TT	CT	TT	CT	TT	TT	CT	CC	CC	TT	CT	TT	CC	CC	CT	CT	TT	CT	CT	TT	CC	CT	CT	CC	CC	TT	CT	CT	CT	TT	TT	TT	CT	CT	TT	TT	CT	TT	CT	CT	TT
chr1_14343794	A/C	1	14343794	CA	CC	CC	CA	CC	AA	CA	AA	CA	AA	AA	CA	CC	CC	AA	CA	AA	CC	CA	CA	CA	AA	CA	CA	AA	CC	CA	CA	CC	CC	AA	CA	CA	CA	AA	AA	AA	CA	CA	AA	AA	CA	AA	CA	CA	AA
chr1_14343806	G/T	1	14343806	TG	TT	TT	TG	TT	GG	TG	GG	TG	GG	GG	TG	TT	TT	GG	TG	GG	TT	TG	TG	TG	GG	TG	TG	GG	TT	TG	TG	TT	TT	GG	TG	TG	TG	GG	GG	GG	TG	TG	GG	GG	TG	GG	TG	TG	GG
chr1_14343830	G/T	1	14343830	TG	TT	TT	TG	TT	GG	TG	GG	TG	GG	GG	TG	TT	TT	GG	TG	GG	TT	TG	TG	TG	GG	TG	TG	GG	TT	TG	TG	TT	TT	GG	TG	TG	TG	GG	GG	GG	TG	TG	GG	GG	TG	GG	TG	TG	GG
chr1_14343837	G/T	1	14343837	TG	TT	TT	TG	TT	GG	TG	GG	TG	GG	GG	TG	TT	TT	GG	TG	GG	TT	TG	TG	TG	GG	TG	TG	GG	TT	TG	TG	TT	TT	GG	TG	TG	TG	GG	GG	GG	TG	TG	GG	GG	TG	GG	TG	TG	GG
chr1_14343908	A/G	1	14343908	GA	GG	GG	GA	GG	AA	GA	AA	GA	AA	AA	GA	GG	GG	AA	GA	AA	GG	GA	GA	GA	AA	GA	GA	AA	GG	GA	GA	GG	GG	AA	GA	GA	GA	AA	AA	AA	GA	GA	AA	AA	GA	AA	GA	GA	AA
chr1_14343940	G/T	1	14343940	GT	GG	GG	GT	GG	TT	GT	TT	GT	TT	TT	GT	GG	GG	TT	GT	TT	GG	GT	GT	GT	TT	GT	GT	TT	GG	GT	GT	GG	GG	TT	GT	GT	GT	TT	TT	TT	GT	GT	TT	TT	GT	TT	GT	GT	TT
chr1_14343994	C/T	1	14343994	TC	TT	TT	TC	TT	CC	TC	CC	TC	CC	CC	TC	TT	TT	CC	TC	CC	TT	TC	TC	TC	CC	TC	TC	CC	TT	TC	TC	TT	TT	CC	TC	TT	TC	CC	CC	CC	TC	TC	CC	CC	TC	CC	TC	TC	CC
chr1_14344015	C/T	1	14344015	TC	TT	TT	TC	TT	CC	TC	CC	TC	CC	CC	TC	TT	TT	CC	TC	CC	TT	TC	TC	TC	CC	TC	TC	CC	TT	TC	TC	TT	TT	CC	TC	TT	TC	CC	CC	CC	TC	TC	CC	CC	TC	CC	TC	TC	CC
chr1_14344150	A/G	1	14344150	AG	AA	AA	AG	AA	GG	AG	GG	AG	GG	GG	AG	AA	AA	GG	AG	GG	AA	AG	AG	AG	GG	AG	AG	GG	AA	AG	AG	AA	AA	GG	AG	AG	AG	GG	GG	GG	AG	AG	GG	GG	AA	GG	AG	AG	GG
chr1_14344163	C/G	1	14344163	CG	CC	CC	CG	CC	GG	CG	GG	CG	GG	GG	CG	CC	CC	GG	CG	GG	CC	CG	CG	CG	GG	CG	CG	GG	CC	CG	CG	CC	CC	GG	CG	CG	CG	GG	GG	GG	CG	CG	GG	GG	CC	GG	CG	CG	GG
chr1_14344165	C/T	1	14344165	CT	CC	CC	CT	CC	TT	CT	TT	CT	TT	TT	CT	CC	CC	TT	CT	TT	CC	CT	CT	CT	TT	CT	CT	TT	CC	CT	CT	CC	CC	TT	CT	CT	CT	TT	TT	TT	CT	CT	TT	TT	CC	TT	CT	CT	TT
chr1_14344166	A/G	1	14344166	AG	AA	AA	AG	AA	GG	AG	GG	AG	GG	GG	AG	AA	AA	GG	AG	GG	AA	AG	AG	AG	GG	AG	AG	GG	AA	AG	AG	AA	AA	GG	AG	AG	AG	GG	GG	GG	AG	AG	GG	GG	AA	GG	AG	AG	GG
chr1_14344179	A/G	1	14344179	GA	GG	GG	GA	GG	AA	GA	AA	GA	AA	AA	GA	GG	GG	AA	GA	AA	GG	GA	GA	GA	AA	GA	GA	AA	GG	GA	GA	GG	GG	AA	GA	GA	GA	AA	AA	AA	GA	GA	AA	AA	GG	AA	GA	GA	AA
chr1_14344183	C/T	1	14344183	TC	TT	TT	TC	TT	CC	TC	CC	TC	CC	CC	TC	TT	TT	CC	TC	CC	TT	TC	TC	TC	CC	TC	TC	CC	TT	TC	TC	TT	TT	CC	TC	TC	TC	CC	CC	CC	TC	TC	CC	CC	TT	CC	TC	TC	CC
chr1_14344185	A/G	1	14344185	GA	GG	GG	GA	GG	AA	GA	AA	GA	AA	AA	GA	GG	GG	AA	GA	AA	GG	GA	GA	GA	AA	GA	GA	AA	GG	GA	GA	GG	GG	AA	GA	GA	GA	AA	AA	AA	GA	GA	AA	AA	GG	AA	GA	GA	AA
chr1_14344189	A/G	1	14344189	GA	GG	GG	GA	GG	AA	GA	AA	GA	AA	AA	GA	GG	GG	AA	GA	AA	GG	GA	GA	GA	AA	GA	GA	AA	GG	GA	GA	GG	GG	AA	GA	GA	GA	AA	AA	AA	GA	GA	AA	AA	GG	AA	GA	GA	AA
chr1_14344192	C/T	1	14344192	CT	CC	CC	CT	CC	TT	CT	TT	CT	TT	TT	CT	CC	CC	TT	CT	TT	CC	CT	CT	CT	TT	CT	CT	TT	CC	CT	CT	CC	CC	TT	CT	CT	CT	TT	TT	TT	CT	CT	TT	TT	CC	TT	CT	CT	TT
chr1_14344193	A/G	1	14344193	AG	AA	AA	AG	AA	GG	AG	GG	AG	GG	GG	AG	AA	AA	GG	AG	GG	AA	AG	AG	AG	GG	AG	AG	GG	AA	AG	AG	AA	AA	GG	AG	AG	AG	GG	GG	GG	AG	AG	GG	GG	AA	GG	AG	AG	GG
chr1_14344203	C/T	1	14344203	TC	TT	TT	TC	TT	CC	TC	CC	TC	CC	CC	TC	TT	TT	CC	TC	CC	TT	TC	TC	TC	CC	TC	TC	CC	TT	TC	TC	TT	TT	CC	TC	TC	TC	CC	CC	CC	TC	TC	CC	CC	TT	CC	TC	TC	CC
chr1_14344213	C/T	1	14344213	TC	TT	TT	TC	TT	CC	TC	CC	TC	CC	CC	TC	TT	TT	CC	TC	CC	TT	TC	TC	TC	CC	TC	TC	CC	TT	TC	TC	TT	TT	CC	TC	TC	TC	CC	CC	CC	TC	TC	CC	CC	TT	CC	TC	TC	CC
chr1_14344230	A/C	1	14344230	CA	CC	CC	CA	CC	AA	CA	AA	CA	AA	AA	CC	CC	CC	AA	CA	AA	CC	CA	CA	CA	AA	CA	CA	AA	CC	CA	CA	CC	CC	AA	CA	CA	CA	AA	AA	AA	CA	CA	AA	AA	CC	AA	CA	CA	AA
chr1_14344260	A/G	1	14344260	AG	AA	AA	AG	AA	GG	AG	GG	AG	GG	GG	AG	AA	AA	GG	AG	GG	AA	AG	AG	AG	GG	AG	AG	GG	AA	AG	AG	AA	AA	GG	AG	AG	AG	GG	GG	GG	AG	AG	GG	GG	AG	GG	AG	AG	GG
chr1_14344375	A/G	1	14344375	GA	GG	GG	GA	GG	AA	GA	AA	GA	AA	AA	GA	GG	GG	AA	GA	AA	GG	GA	GA	GA	AA	GA	GA	AA	GG	GA	GA	GG	GG	AA	GA	GA	GA	AA	AA	AA	GA	GA	AA	AA	GA	AA	GA	GA	AA
chr1_14344420	C/T	1	14344420	TC	TT	TT	TC	TT	CC	TC	CC	TC	CC	CC	TC	TT	TT	CC	TC	CC	TT	TC	TC	TC	CC	TC	TC	CC	TT	TC	TC	TT	TT	CC	TC	TC	TC	CC	CC	CC	TC	TC	CC	CC	TC	CC	TC	TC	CC
chr1_14344433	A/G	1	14344433	GA	GG	GG	GA	GG	AA	GA	AA	GA	AA	AA	GA	GG	GG	AA	GA	AA	GG	GA	GA	GA	AA	GA	GA	AA	GG	GA	GA	GG	GG	AA	GA	GA	GA	AA	AA	AA	GA	GA	AA	AA	GA	AA	GA	GA	AA
chr1_14344435	C/T	1	14344435	TC	TT	TT	TC	TT	CC	TC	CC	TC	CC	CC	TC	TT	TT	CC	TC	CC	TT	TC	TC	TC	CC	TC	TC	CC	TT	TC	TC	TT	TT	CC	TC	TC	TC	CC	CC	CC	TC	TC	CC	CC	TC	CC	TC	TC	CC
chr1_14344455	C/T	1	14344455	CT	CC	CC	CT	CC	TT	CT	TT	CT	TT	TT	CT	CC	CC	TT	CT	TT	CC	CT	CT	CT	TT	CT	CT	TT	CC	CT	CT	CC	CC	TT	CT	CT	CT	TT	TT	TT	CT	CT	TT	TT	CT	TT	CT	CT	TT
chr1_14344458	C/T	1	14344458	TC	TT	TT	TC	TT	CC	TC	CC	TC	CC	CC	TC	TT	TT	CC	TC	CC	TT	TC	TC	TC	CC	TC	TC	CC	TT	TC	TC	TT	TT	CC	TC	TC	TC	CC	CC	CC	TC	TC	CC	CC	TC	CC	TC	TC	CC
chr1_14344479	A/G	1	14344479	AG	AA	AA	AG	AA	GG	AG	GG	AG	GG	GG	AG	AA	AA	GG	AG	GG	AA	AG	AG	AG	GG	AG	AG	GG	AA	AG	AG	AA	AA	GG	AG	AG	AG	GG	GG	GG	AG	AG	GG	GG	AG	GG	AG	AG	GG
chr1_14344499	A/G	1	14344499	GA	GG	GG	GA	GG	AA	GA	AA	GA	AA	AA	GA	GG	GG	AA	GA	AA	GG	GA	GA	GA	AA	GA	GA	AA	GG	GA	GA	GG	GG	AA	GA	GA	GA	AA	AA	AA	GA	GA	AA	AA	GA	AA	GA	GA	AA
chr1_14344547	A/G	1	14344547	GA	GG	GG	GA	GG	AA	GA	AA	GA	AA	AA	GA	GG	GG	AA	GA	AA	GG	GA	GA	GA	AA	GA	GA	AA	GG	GA	GA	GG	GG	AA	GA	GA	GA	AA	AA	AA	GA	GA	AA	AA	GA	AA	GA	GA	AA
chr1_14344558	C/T	1	14344558	CT	CC	CC	CT	CC	TT	CT	TT	CT	TT	TT	CT	CC	CC	TT	CT	TT	CC	CT	CT	CT	TT	CT	CT	TT	CC	CT	CT	CC	CC	TT	CT	CT	CT	TT	TT	TT	CT	CT	TT	TT	CT	TT	CT	CT	TT
chr1_14344565	C/T	1	14344565	TC	TT	TT	TC	TT	CC	TC	CC	TC	CC	CC	TC	TT	TT	CC	TC	CC	TT	TC	TC	TC	CC	TC	TC	CC	TT	TC	TC	TT	TT	CC	TC	TC	TC	CC	CC	CC	TC	TC	CC	CC	TC	CC	TC	TC	CC
chr1_14344577	A/G	1	14344577	AG	AA	AA	AG	AA	GG	AG	GG	AG	GG	GG	AG	AA	AA	GG	AG	GG	AA	AG	AG	AG	GG	AG	AG	GG	AA	AG	AG	AA	AA	GG	AG	AG	AG	GG	GG	GG	AG	AG	GG	GG	AG	GG	AG	AG	GG
chr1_14344586	C/T	1	14344586	TC	TT	TT	TC	TT	CC	TC	CC	TC	CC	CC	TC	TT	TT	CC	TC	CC	TT	TC	TC	TC	CC	TC	TC	CC	TT	TC	TC	TT	TT	CC	TC	TC	TC	CC	CC	CC	TC	TC	CC	CC	TC	CC	TC	TC	CC
chr1_14344590	A/G	1	14344590	GA	GG	GG	GA	GG	AA	GA	AA	GA	AA	AA	GA	GG	GG	AA	GA	AA	GG	GA	GA	GA	AA	GA	GA	AA	GG	GA	GA	GG	GG	AA	GA	GA	GA	AA	AA	AA	GA	GA	AA	AA	GA	AA	GA	GA	AA
chr1_14344633	G/T	1	14344633	TG	TT	TT	TG	TT	GG	TG	GG	TG	GG	GG	TG	TT	TT	GG	TG	GG	TT	TG	TG	TG	GG	TG	TG	GG	TT	TG	TG	TT	TT	GG	TG	TG	TG	GG	GG	GG	TG	TG	GG	GG	TG	GG	TG	TG	GG
chr1_14344645	C/T	1	14344645	CC	CC	CC	TC	CC	CC	CC	CC	TC	CC	CC	CC	CC	CC	CC	TC	TC	CC	CC	TC	TC	TC	CC	TC	TT	CC	TC	TC	CC	CC	CC	CC	CC	CC	TC	CC	CC	CC	CC	TT	CC	CC	TC	CC	TC	TC
chr1_14344659	C/T	1	14344659	TC	TT	TT	TC	TT	CC	TC	CC	TC	CC	CC	TC	TT	TT	CC	TC	CC	TT	TC	TC	TC	CC	TC	TC	CC	TT	TC	TC	TT	TT	CC	TC	TC	TC	CC	CC	CC	TC	TC	CC	CC	TC	CC	TC	TC	CC
chr1_14344671	C/T	1	14344671	CT	CC	CC	CT	CC	TT	CT	TT	CT	TT	TT	CT	CC	CC	TT	CT	TT	CC	CT	CT	CT	TT	CT	CT	TT	CC	CT	CT	CC	CC	TT	CT	CT	CT	TT	TT	TT	CT	CT	TT	TT	CT	TT	CT	CT	TT
chr1_14344673	C/T	1	14344673	TC	TT	TT	TC	TT	CC	TC	CC	TC	CC	CC	TC	TT	TT	CC	TC	CC	TT	TC	TC	TC	CC	TC	TC	CC	TT	TC	TC	TT	TT	CC	TC	TC	TC	CC	CC	CC	TC	TC	CC	CC	TC	CC	TC	TC	CC
chr1_14344710	A/G	1	14344710	AG	AA	AA	AG	AA	GG	AG	GG	AG	GG	GG	AG	AA	AA	GG	AG	GG	AA	AG	AG	AG	GG	AG	AG	GG	AA	AG	AG	AA	AA	GG	AG	AG	AG	GG	GG	GG	AG	AG	GG	GG	AG	GG	AG	AG	GG
chr1_14344724	C/T	1	14344724	CT	CC	CC	CT	CC	TT	CT	TT	CT	TT	TT	CT	CC	CC	TT	CT	TT	CC	CT	CT	CT	TT	CT	CT	TT	CC	CT	CT	CC	CC	TT	CT	CT	CT	TT	TT	TT	CT	CT	TT	TT	CT	TT	CT	CT	TT
chr1_14344728	A/G	1	14344728	GA	GG	GG	GA	GG	AA	GA	AA	GA	AA	AA	GA	GG	GG	AA	GA	AA	GG	GA	GA	GA	AA	GA	GA	AA	GG	GA	GA	GG	GG	AA	GA	GA	GA	AA	AA	AA	GA	GA	AA	AA	GA	AA	GA	GA	AA
chr1_14344737	A/G	1	14344737	GA	GG	GG	GA	GG	AA	GA	AA	GA	AA	AA	GA	GG	GG	AA	GA	AA	GG	GA	GA	GA	AA	GA	GA	AA	GG	GA	GA	GG	GG	AA	GA	GA	GA	AA	AA	AA	GA	GA	AA	AA	GA	AA	GA	GA	AA
chr1_14344750	A/G	1	14344750	AG	AA	AA	AG	AA	GG	AG	GG	AG	GG	GG	AG	AA	AA	GG	AG	GG	AA	AG	AG	AG	GG	AG	AG	GG	AA	AG	AG	AA	AA	GG	AG	AG	AG	GG	GG	GG	AG	AG	GG	GG	AG	GG	AG	AG	GG
chr1_14344764	G/T	1	14344764	GT	GG	GG	GT	GG	TT	GT	TT	GT	TT	TT	GT	GG	GG	TT	GT	TT	GG	GT	GT	GT	TT	GT	GT	TT	GG	GT	GT	GG	GG	TT	GT	GT	GT	TT	TT	TT	GT	GT	TT	TT	GT	TT	GT	GT	TT
chr1_14344773	C/T	1	14344773	TC	TT	TT	TC	TT	CC	TC	CC	TC	CC	CC	TC	TT	TT	CC	TC	CC	TT	TC	TC	TC	CC	TC	TC	CC	TT	TC	TC	TT	TT	CC	TC	TC	TC	CC	CC	CC	TC	TC	CC	CC	TC	CC	TC	TC	CC
chr1_14344779	A/G	1	14344779	AG	AA	AA	AG	AA	GG	AG	GG	AG	GG	GG	AG	AA	AA	GG	AG	GG	AA	AG	AG	AG	GG	AG	AG	GG	AA	AG	AG	AA	AA	GG	AG	AG	AG	GG	GG	GG	AG	AG	GG	GG	AG	GG	AG	AG	GG
chr1_14344798	C/T	1	14344798	CT	CC	CC	CT	CC	TT	CT	TT	CT	TT	TT	CT	CC	CC	TT	CT	TT	CC	CT	CT	CT	TT	CT	CT	TT	CC	CT	CT	CC	CC	TT	CT	CT	CT	TT	TT	TT	CT	CT	TT	TT	CT	TT	CT	CT	TT
chr1_14344832	C/T	1	14344832	CT	CC	CC	CT	CC	TT	CT	TT	CT	TT	TT	CT	CC	CC	TT	CT	TT	CC	CT	CT	CT	TT	CT	CT	TT	CC	CT	CT	CC	CC	TT	CT	CT	CT	TT	TT	TT	CT	CT	TT	TT	CT	TT	CT	CT	TT
chr1_14344833	A/G	1	14344833	AG	AA	AA	AG	AA	GG	AG	GG	AG	GG	GG	AG	AA	AA	GG	AG	GG	AA	AG	AG	AG	GG	AG	AG	GG	AA	AG	AG	AA	AA	GG	AG	AG	AG	GG	GG	GG	AG	AG	GG	GG	AG	GG	AG	AG	GG
chr1_14344834	A/G	1	14344834	AG	AA	AA	AG	AA	GG	AG	GG	AG	GG	GG	AG	AA	AA	GG	AG	GG	AA	AG	AG	AG	GG	AG	AG	GG	AA	AG	AG	AA	AA	GG	AG	AG	AG	GG	GG	GG	AG	AA	GG	GG	AA	GG	AG	AG	GG
chr1_14344844	A/G	1	14344844	GA	GG	GG	GA	GG	AA	GA	AA	GA	AA	AA	GA	GG	GG	AA	GA	AA	GG	GA	GA	GA	AA	GA	GA	AA	GG	GA	GA	GG	GG	AA	GA	GA	GA	AA	AA	AA	GA	GG	AA	AA	GG	AA	GA	GA	AA
chr1_14344856	A/G	1	14344856	AG	AA	AA	AG	AA	GG	AG	GG	AG	GG	GG	AG	AA	AA	GG	AG	GG	AA	AG	AG	AG	GG	AG	AG	GG	AA	AG	AG	AA	AA	GG	AG	AG	AG	GG	GG	GG	AG	AA	GG	GG	AA	GG	AG	AG	GG
chr1_14344867	C/T	1	14344867	CT	CC	CC	CT	CC	TT	CT	TT	CT	TT	TT	CT	CC	CC	TT	CT	TT	CC	CT	CT	CT	TT	CT	CT	TT	CC	CT	CT	CC	CC	TT	CT	CT	CT	TT	TT	TT	CT	CC	TT	TT	CC	TT	CT	CT	TT
chr1_14345045	C/T	1	14345045	TT	CC	CC	CT	CC	TT	CT	TT	CT	TT	TT	TT	CC	CC	TT	CT	TT	CC	TT	CT	CT	TT	CT	CT	TT	CC	TT	CT	CC	CC	TT	CT	CT	CT	TT	TT	TT	CC	CT	TT	TT	CT	TT	TT	CT	TT
chr1_14345152	A/C	1	14345152	AC	AA	AA	AC	AA	CC	AC	CC	AC	CC	CC	AC	AA	AA	CC	AC	CC	AA	AC	AC	AC	CC	AC	AC	CC	AA	AC	AC	AA	AA	CC	AC	AC	AC	CC	CC	CC	AC	AC	CC	CC	AC	CC	AC	AC	CC
chr1_14345172	A/G	1	14345172	AG	AA	AA	AG	AA	GG	AG	GG	AG	GG	GG	AG	AA	AA	GG	AG	GG	AA	AG	AG	AG	GG	AG	AG	GG	AA	AG	AG	AA	AA	GG	AG	AG	AG	GG	GG	GG	AG	AG	GG	GG	AG	GG	AG	AG	GG
chr1_14345177	C/T	1	14345177	CT	CC	CC	CT	CC	TT	CT	TT	CT	TT	TT	CT	CC	CC	TT	CT	TT	CC	CT	CT	CT	TT	CT	CT	TT	CC	CT	CT	CC	CC	TT	CT	CT	CT	TT	TT	TT	CT	CT	TT	TT	CT	TT	CT	CT	TT
chr1_14345179	A/G	1	14345179	AG	AA	AA	AG	AA	GG	AG	GG	AG	GG	GG	AG	AA	AA	GG	AG	GG	AA	AG	AG	AG	GG	AG	AG	GG	AA	AG	AG	AA	AA	GG	AG	AG	AG	GG	GG	GG	AG	AG	GG	GG	AG	GG	AG	AG	GG
chr1_14345207	A/G	1	14345207	GA	GG	GG	GA	GG	AA	GA	AA	GA	AA	AA	GA	GG	GG	AA	GA	AA	GG	GA	GA	GA	AA	GA	GA	AA	GG	GA	GA	GG	GG	AA	GA	GA	GA	AA	AA	AA	GA	GA	AA	AA	GA	AA	GA	GA	AA
chr1_14345210	C/T	1	14345210	CC	CC	CC	TC	CC	CC	CC	CC	TC	CC	CC	CC	CC	CC	CC	TC	TC	CC	CC	TC	TC	TC	CC	TC	TT	CC	TC	TC	CC	CC	CC	CC	CC	CC	TC	CC	CC	CC	CC	TT	CC	CC	TC	CC	TC	TC
chr1_14345218	A/G	1	14345218	GA	GG	GG	GA	GG	AA	GA	AA	GA	AA	AA	GA	GG	GG	AA	GA	AA	GG	GA	GA	GA	AA	GA	GA	AA	GG	GA	GA	GG	GG	AA	GA	GA	GA	AA	AA	AA	GA	GA	AA	AA	GA	AA	GA	GA	AA
chr1_14345227	A/T	1	14345227	TA	TT	TT	TA	TT	AA	TA	AA	TA	AA	AA	TA	TT	TT	AA	TA	AA	TT	TA	TA	TA	AA	TA	TA	AA	TT	TA	TA	TT	TT	AA	TA	TA	TA	AA	AA	AA	TA	TA	AA	AA	TA	AA	TA	TA	AA
chr1_14345253	A/G	1	14345253	AG	AA	AA	AG	AA	GG	AG	GG	AG	GG	GG	AG	AA	AA	GG	AG	GG	AA	AG	AG	AG	GG	AG	AG	GG	AA	AG	AG	AA	AA	GG	AG	AG	AG	GG	GG	GG	AG	AG	GG	GG	AG	GG	AG	AG	GG
chr1_14345415	A/G	1	14345415	AG	AA	AA	AG	AA	GG	AG	GG	AG	GG	GG	AG	AA	AA	GG	AG	GG	AA	AG	AG	AG	GG	AG	AG	GG	AA	AG	AG	AA	AA	AG	AG	AG	AG	GG	GG	GG	AG	AG	GG	GG	AG	GG	AG	AG	GG
chr1_14345511	G/T	1	14345511	TG	TT	TT	TG	TT	GG	TG	GG	TG	GG	GG	TG	TT	TT	GG	TG	GG	TT	TG	TG	TG	GG	TG	TG	GG	TT	TG	TG	TT	TT	GG	TG	TG	TG	GG	GG	GG	TG	TG	GG	GG	TG	GG	TG	TG	GG
chr1_14345573	A/G	1	14345573	GA	GG	GG	GA	GG	AA	GA	AA	GA	AA	AA	GA	GG	GG	AA	GA	AA	GG	GA	GA	GA	AA	GA	GA	AA	GG	GA	GA	GG	GG	AA	GA	GA	GA	AA	AA	AA	GA	GA	AA	AA	GA	AA	GA	GA	AA
chr1_14345581	C/T	1	14345581	TC	TT	TT	TC	TT	CC	TC	CC	TC	CC	CC	TC	TT	TT	CC	TC	CC	TT	TC	TC	TC	CC	TC	TC	CC	TT	TC	TC	TT	TT	CC	TC	TC	TC	CC	CC	CC	TC	TC	CC	CC	TC	CC	TC	TC	CC
chr1_14345585	A/T	1	14345585	TA	TT	TT	TA	TT	AA	TA	AA	TA	AA	AA	TA	TT	TT	AA	TA	AA	TT	TA	TA	TA	AA	TA	TA	AA	TT	TA	TA	TT	TT	AA	TA	TA	TA	AA	AA	AA	TA	TA	AA	AA	TA	AA	TA	TA	AA
chr1_14345596	A/G	1	14345596	GA	GG	GG	GA	GG	AA	GA	AA	GA	AA	AA	GA	GG	GG	AA	GA	AA	GG	GA	GA	GA	AA	GA	GA	AA	GG	GA	GA	GG	GG	AA	GA	GA	GA	AA	AA	AA	GA	GA	AA	AA	GA	AA	GA	GA	AA
chr1_14345604	C/T	1	14345604	CT	CC	CC	CT	CC	TT	CT	TT	CT	TT	TT	CT	CC	CC	TT	CT	TT	CC	CT	CT	CT	TT	CT	CT	TT	CC	CT	CT	CC	CC	TT	CT	CT	CT	TT	TT	TT	CT	CT	TT	TT	CT	TT	CT	CT	TT
chr1_14345606	C/G	1	14345606	CG	CC	CC	CG	CC	GG	CG	GG	CG	GG	GG	CG	CC	CC	GG	CG	GG	CC	CG	CG	CG	GG	CG	CG	GG	CC	CG	CG	CC	CC	GG	CG	CG	CG	GG	GG	GG	CG	CG	GG	GG	CG	GG	CG	CG	GG
chr1_14345762	G/T	1	14345762	TG	GG	GG	GG	GG	TG	TG	TT	GG	TT	GG	TG	GG	GG	TG	GG	TG	GG	GG	GG	GG	TG	GG	GG	GG	GG	GG	GG	GG	GG	TG	GG	GG	TG	TG	TT	GG	TG	GG	GG	TT	GG	GG	TG	GG	TG
chr1_14345875	G/T	1	14345875	TG	TT	TT	TG	TT	GG	TG	GG	TG	GG	GG	TG	TT	TT	GG	TG	GG	TT	TG	TG	TG	GG	TG	TG	GG	TT	TG	TG	TT	TT	GG	TG	TG	TG	GG	GG	GG	TG	TG	GG	GG	TG	GG	TG	TG	GG
chr1_14346008	A/-	1	14346008	A-	AA	AA	A-	AA	--	A-	--	A-	--	--	A-	AA	AA	--	A-	--	AA	A-	A-	A-	--	A-	A-	--	AA	A-	A-	AA	AA	--	A-	A-	A-	--	--	--	A-	A-	--	--	A-	--	A-	A-	--
chr1_14346011	A/G	1	14346011	AG	AA	AA	AG	AA	GG	AG	GG	AG	GG	GG	AG	AA	AA	GG	AG	GG	AA	AG	AG	AG	GG	AG	AG	GG	AA	AG	AG	AA	AA	GG	AG	AG	AG	GG	GG	GG	AG	AG	GG	GG	AG	GG	AG	AG	GG
chr1_14346012	A/G	1	14346012	AG	AA	AA	AG	AA	GG	AG	GG	AG	GG	GG	AG	AA	AA	GG	AG	GG	AA	AG	AG	AG	GG	AG	AG	GG	AA	AG	AG	AA	AA	GG	AG	AG	AG	GG	GG	GG	AG	AG	GG	GG	AG	GG	AG	AG	GG
chr1_14346196	C/T	1	14346196	TC	TT	TT	TC	TT	CC	TT	CC	TC	CC	CC	TC	TT	TT	CC	TC	CC	TT	TT	TC	TC	CC	TC	TC	CC	TT	TC	TC	TT	TT	CC	TC	TC	TC	CC	CC	CC	TC	TC	CC	CC	TC	CC	TC	TC	CC
chr1_14346224	-/T	1	14346224	T-	TT	TT	T-	TT	--	T-	--	T-	--	--	T-	TT	TT	--	T-	--	TT	TT	T-	T-	--	T-	T-	--	TT	T-	T-	TT	TT	--	T-	T-	T-	--	--	--	T-	T-	T-	--	T-	--	T-	T-	--
chr1_14346232	A/C	1	14346232	CA	CC	CC	CA	CC	AA	CA	AA	CA	AA	AA	CA	CC	CC	AA	CA	AA	CC	CC	CA	CA	AA	CA	CA	AA	CC	CA	CA	CC	CC	AA	CA	CA	CA	AA	AA	AA	CA	CA	CA	AA	CA	AA	CA	CA	AA
chr1_14346504	C/T	1	14346504	CT	CC	CC	CT	CC	TT	CT	TT	CT	TT	TT	CT	CC	CC	TT	CT	TT	CC	CT	CT	CT	TT	CT	CT	TT	CC	CT	CT	CC	CC	TT	CT	CC	CT	TT	TT	TT	CT	CC	TT	TT	CT	TT	CT	CT	TT
chr1_14346627	C/T	1	14346627	CT	CC	CC	CT	CC	TT	CT	TT	CT	TT	TT	CT	CC	CC	TT	CT	TT	CC	CT	CT	CT	TT	CT	CT	TT	CC	CT	CT	CC	CC	TT	CT	CT	CT	TT	TT	TT	CT	CC	TT	TT	CT	TT	CT	CT	TT
chr1_14346688	G/T	1	14346688	GT	GG	GG	GT	GG	TT	GT	TT	GT	TT	TT	GT	GG	GG	TT	GT	TT	GG	GT	GT	GT	TT	GT	GT	TT	GG	GT	GT	GG	GG	TT	GT	GT	GT	TT	TT	TT	GT	GG	TT	TT	GT	TT	GT	GT	TT
chr1_14346980	C/T	1	14346980	TC	TT	TT	TC	TT	CC	TC	CC	TC	CC	CC	TC	TT	TT	CC	TC	CC	TT	TT	TC	TC	CC	TC	TC	CC	TT	TC	TC	TT	TT	CC	TC	TC	TC	CC	CC	CC	TC	TT	CC	CC	TC	CC	TC	TC	CC
chr1_14346998	A/T	1	14346998	AT	AA	AA	AT	AA	TT	AT	TT	AT	TT	TT	AT	AA	AA	TT	AT	TT	AA	AA	AT	AT	TT	AT	AT	TT	AA	AT	AT	AA	AA	TT	AT	AT	AT	TT	TT	TT	AT	AA	TT	TT	AT	TT	AT	AT	TT
chr1_14347148	G/T	1	14347148	TT	TT	TT	GT	TT	GT	TT	TT	GT	TT	GT	TT	TT	TT	TT	GT	GT	TT	TT	GT	GT	GT	TT	GT	GG	TT	GT	GT	TT	TT	GT	TT	GT	TT	GT	TT	GG	TT	TT	GG	TT	GT	GT	TT	GT	GT
chr1_14347271	A/T	1	14347271	AT	TT	TT	TT	TT	AT	AT	AA	TT	AA	TT	AT	TT	TT	AT	TT	AT	TT	TT	TT	TT	AT	TT	TT	TT	TT	TT	TT	TT	TT	AT	TT	TT	AT	AT	AA	TT	AT	TT	TT	AA	TT	TT	AT	TT	AT
chr1_14348100	C/T	1	14348100	TC	CC	CC	CC	CC	TT	TC	TT	CC	TT	TC	TC	CC	CC	TC	CC	TC	CC	CC	CC	CC	TC	CC	CC	CC	CC	CC	CC	CC	CC	TT	CC	TC	TC	TC	TT	TT	TC	CC	CC	TT	TC	CC	TC	CC	TC
chr1_14348142	A/G	1	14348142	AG	GG	GG	GG	GG	AA	AG	AA	GG	AA	AA	AG	GG	GG	AA	GG	AG	GG	AG	GG	GG	AG	AG	GG	GG	GG	GG	GG	GG	GG	AA	AG	AG	AG	AG	AA	AA	AG	AG	GG	AA	AG	AG	AG	GG	AG
chr1_14348812	C/T	1	14348812	CC	CC	CC	TC	CC	CC	CC	CC	TC	CC	CC	CC	CC	CC	CC	TC	TC	CC	CC	TC	TC	TC	CC	TC	TT	CC	TC	TC	CC	CC	CC	CC	CC	CC	TC	CC	CC	CC	CC	TT	CC	CC	TC	CC	TC	TC
chr1_14348831	A/G	1	14348831	GG	GG	GG	GG	GG	GG	GG	GG	GG	GG	AG	GG	GG	GG	GG	GG	GG	GG	GG	GG	GG	GG	AG	GG	GG	GG	GG	GG	GG	GG	GG	AG	GG	GG	GG	GG	AG	GG	AG	GG	GG	AG	AG	GG	GG	GG
chr1_14348848	A/G	1	14348848	AA	AA	AA	AA	AA	AA	AA	AA	AA	AA	GA	AA	AA	AA	AA	AA	AA	AA	AA	AA	AA	AA	GA	AA	AA	AA	AA	AA	AA	AA	AA	GA	AA	AA	AA	AA	GA	AA	GA	AA	AA	GA	GA	AA	AA	AA
chr1_14348859	G/T	1	14348859	GG	GG	GG	GG	GG	GG	GG	GG	GG	GG	TG	GG	GG	GG	GG	GG	GG	GG	GG	GG	GG	GG	TG	GG	GG	GG	GG	GG	GG	GG	TG	TG	GG	GG	GG	GG	TG	GG	TG	GG	GG	TG	TG	GG	GG	GG
chr1_14348867	A/C	1	14348867	CC	CC	CC	CC	CC	CC	CC	CC	CC	CC	AC	CC	CC	CC	CC	CC	CC	CC	CC	CC	CC	CC	AC	CC	CC	CC	CC	CC	CC	CC	AC	AC	CC	CC	CC	CC	AC	CC	AC	CC	CC	AC	AC	CC	CC	CC
chr1_14348999	C/T	1	14348999	CT	TT	TT	TT	TT	CC	CT	CC	TT	CC	CC	CT	TT	TT	CC	TT	CT	TT	CT	TT	TT	CT	CT	TT	TT	TT	TT	TT	TT	TT	CC	CT	CT	CT	CT	CC	CC	CT	CT	TT	CC	CT	CT	CT	TT	CT
chr1_14349239	C/T	1	14349239	TT	TT	TT	TT	TT	TT	TT	TT	CT	CT	TT	TT	TT	TT	TT	TT	TT	TT	TT	CC	TT	CT	CT	TT	TT	TT	TT	TT	TT	TT	TT	TT	TT	TT	TT	TT	TT	TT	TT	CT	TT	TT	TT	TT	TT	TT
chr1_14349337	C/T	1	14349337	CC	CC	CC	CC	CC	CC	CC	CC	CC	CC	TC	CC	CC	CC	TC	CC	CC	CC	TC	CC	CC	CC	TC	CC	CC	CC	CC	CC	CC	CC	CC	TC	CC	CC	CC	CC	CC	CC	TC	CC	CC	CC	TC	CC	CC	CC
chr1_14349377	A/G	1	14349377	GA	AA	AA	AA	AA	GG	GA	GG	AA	GG	GG	GA	AA	AA	GG	AA	GA	AA	GA	AA	AA	GA	GA	AA	AA	AA	AA	AA	AA	AA	GG	GA	GA	GA	GA	GG	GG	GA	GA	AA	GG	GA	GA	GA	AA	GA
chr1_14349505	C/T	1	14349505	CC	CC	CC	CC	CC	TC	CC	CC	CC	CC	TC	CC	CC	CC	CC	CC	CC	CC	CC	CC	CC	CC	CC	CC	CC	CC	CC	CC	CC	CC	TC	CC	TC	CC	CC	CC	TT	CC	CC	CC	CC	TC	CC	CC	CC	CC
chr1_14349547	A/G	1	14349547	GG	GG	GG	GG	GG	GG	GG	GG	GG	GG	AG	GG	GG	GG	AG	GG	GG	GG	AG	GG	GG	GG	AG	GG	GG	GG	GG	GG	GG	GG	GG	AG	GG	GG	GG	GG	GG	GG	AG	GG	GG	GG	AG	GG	GG	GG
chr1_14350133	A/C	1	14350133	AC	CC	CC	CC	CC	AA	AC	AA	CC	AA	AA	AC	CC	CC	AA	CC	AC	CC	AC	CC	CC	AC	AC	CC	CC	CC	CC	CC	CC	CC	AA	AC	AC	AC	AC	AA	AA	AC	AC	CC	AA	AC	AC	AC	CC	AC
chr1_14350378	C/T	1	14350378	CT	TT	TT	TT	TT	CC	CT	CC	TT	CC	CC	CT	TT	TT	CC	TT	CT	TT	CT	TT	TT	CT	CT	TT	TT	TT	TT	TT	TT	TT	CC	CT	CT	CT	CT	CC	CC	CT	CT	TT	CC	CT	CT	CT	TT	CT
chr1_14350507	G/T	1	14350507	TG	GG	GG	GG	GG	TT	TG	TT	GG	TT	TT	TG	GG	GG	TT	GG	TG	GG	TG	GG	GG	TG	TG	GG	GG	GG	GG	GG	GG	GG	TT	TG	TG	TG	TG	TT	TT	TG	TG	GG	TT	TG	TG	TG	GG	TG
chr1_14350619	A/T	1	14350619	TT	TT	TT	TT	TT	TT	TT	TT	TT	TT	AT	TT	TT	TT	TT	TT	TT	TT	TT	TT	TT	TT	TT	TT	TT	TT	TT	TT	TT	TT	TT	AT	TT	TT	TT	TT	TT	TT	TT	TT	TT	TT	TT	TT	TT	TT
chr1_14350626	A/T	1	14350626	AA	AA	AA	AA	AA	AA	AA	AA	AA	AA	TA	AA	AA	AA	AA	AA	AA	AA	AA	AA	AA	AA	AA	AA	AA	AA	AA	AA	AA	AA	AA	TA	AA	AA	AA	AA	AA	AA	AA	AA	AA	AA	AA	AA	AA	AA
chr1_14350718	C/T	1	14350718	CT	TT	TT	TT	TT	CC	CT	CC	TT	CC	CC	CT	TT	TT	CC	TT	CT	TT	CT	TT	TT	CT	CT	TT	TT	TT	TT	TT	TT	TT	CC	CT	CT	CT	CT	CC	CC	CT	CT	TT	CC	CT	CT	CT	TT	CT
chr1_14351370	C/G	1	14351370	GG	GG	GG	GG	GG	CG	GG	GG	GG	GG	CC	GG	GG	GG	CG	GG	GG	GG	CG	GG	GG	GG	CG	GG	GG	GG	GG	GG	GG	GG	CG	CG	CG	GG	GG	GG	CC	GG	CG	GG	GG	CG	CG	GG	GG	GG
chr1_14351454	A/C	1	14351454	CA	AA	AA	AA	AA	CC	CA	CC	AA	CC	CC	CA	AA	AA	CC	AA	CA	AA	CA	AA	AA	CA	CA	AA	AA	AA	AA	AA	AA	AA	CC	CA	CA	CA	CA	CC	CC	CA	CA	AA	CC	CA	CA	CA	AA	CA
chr1_14351489	A/C	1	14351489	CA	AA	AA	AA	AA	CC	CA	CC	AA	CC	CC	CA	AA	AA	CC	AA	CA	AA	CA	AA	AA	CA	CA	AA	AA	AA	AA	AA	AA	AA	CC	CA	CA	CA	CA	CC	CC	CA	CA	AA	CC	CA	CA	CA	AA	CA
chr1_14351689	C/T	1	14351689	CT	TT	TT	TT	TT	CC	CT	CC	TT	CC	CC	CT	TT	TT	CC	TT	CT	TT	CT	TT	TT	CT	CT	TT	TT	TT	TT	TT	TT	TT	CC	CT	CT	CT	CT	CC	CC	CT	CT	TT	CC	CT	CT	CT	TT	CT
chr1_14351800	A/C	1	14351800	CC	CC	CC	CC	CC	AC	CC	CC	CC	CC	AA	CC	CC	CC	AC	CC	CC	CC	AC	CC	CC	CC	AC	CC	CC	CC	CC	CC	CC	CC	AC	AC	AC	CC	CC	CC	AA	CC	AC	CC	CC	AC	AC	CC	CC	CC
chr1_14351855	G/T	1	14351855	GG	GG	GG	GG	GG	TG	GG	GG	GG	GG	TT	GG	GG	GG	TG	GG	GG	GG	TG	GG	GG	GG	TG	GG	GG	GG	GG	GG	GG	GG	TG	TG	TG	GG	GG	GG	TT	GG	TG	GG	GG	TG	TG	GG	GG	GG
chr1_14351856	G/T	1	14351856	GG	GG	GG	GG	GG	TG	GG	GG	GG	GG	TT	GG	GG	GG	TG	GG	GG	GG	TG	GG	GG	GG	TG	GG	GG	GG	GG	GG	GG	GG	TG	TG	TG	GG	GG	GG	TT	GG	TG	GG	GG	TG	TG	GG	GG	GG
chr1_14351883	A/C	1	14351883	CC	CC	CC	CC	CC	AC	CC	CC	CC	CC	AA	CC	CC	CC	AC	CC	CC	CC	AC	CC	CC	CC	AC	CC	CC	CC	CC	CC	CC	CC	AC	AC	AC	CC	CC	CC	AA	CC	AC	CC	CC	AC	AC	CC	CC	CC
chr1_14351886	A/T	1	14351886	AA	AA	AA	AA	AA	TA	AA	AA	AA	AA	TA	AA	AA	AA	AA	AA	AA	AA	AA	AA	AA	AA	AA	AA	AA	AA	AA	AA	AA	AA	TA	AA	TA	AA	AA	AA	TT	AA	AA	AA	AA	TA	AA	AA	AA	AA
chr1_14351977	A/C	1	14351977	AC	CC	CC	CC	CC	AC	AC	AA	CC	AA	CC	AC	CC	CC	AC	CC	AC	CC	CC	CC	CC	AC	CC	CC	CC	CC	CC	CC	CC	CC	AC	CC	CC	AC	AC	AA	CC	AC	CC	CC	AA	CC	CC	AC	CC	AC
chr1_14352315	A/C	1	14352315	CC	CC	CC	CC	CC	AC	CC	CC	CC	CC	AA	CC	CC	CC	AC	CC	CC	CC	AC	CC	CC	CC	AC	CC	CC	CC	CC	CC	CC	CC	AC	AC	AC	CC	CC	CC	AA	CC	AC	CC	CC	AC	AC	CC	CC	CC
chr1_14353177	A/G	1	14353177	GG	GG	GG	GG	GG	AG	GG	GG	GG	GG	AA	GG	GG	GG	AG	GG	GG	GG	AG	GG	GG	GG	AG	GG	GG	GG	GG	GG	GG	GG	AG	AG	AG	GG	GG	GG	AA	GG	AG	GG	GG	AG	AG	GG	GG	GG
chr1_21578605	C/G	1	21578605	CC	CC	CC	GC	CC	GC	GC	CC	CC	GC	CC	CC	CC	GC	GC	CC	GC	CC	GC	GC	CC	CC	CC	CC	CC	GC	GC	CC	GC	GG	CC	CC	GC	GC	GC	CC	CC	GG	GC	CC	GC	CC	CC	CC	CC	CC
chr1_21578613	C/T	1	21578613	CC	CC	CC	TC	CC	TC	TC	CC	CC	TC	CC	CC	CC	TC	TC	CC	TC	CC	TC	TC	CC	CC	CC	CC	CC	TC	TC	CC	TC	TT	CC	CC	TC	TC	TC	CC	CC	TT	TC	CC	TC	CC	CC	CC	CC	CC
chr1_21578616	A/G	1	21578616	GG	GG	GG	AG	GG	AG	GG	GG	GG	GG	GG	GG	GG	AG	GG	GG	AG	GG	AG	AG	GG	GG	GG	GG	GG	GG	AG	GG	AG	GG	GG	GG	GG	GG	AG	GG	GG	AG	AG	GG	AG	GG	GG	GG	GG	GG
chr1_21578618	C/T	1	21578618	CC	CC	CC	CC	CC	CC	CC	CC	CC	CC	CC	CC	CC	CC	CC	CC	CC	CC	CC	CC	CC	CC	CC	CC	CC	CC	CC	CC	CC	CC	TC	CC	CC	CC	CC	CC	CC	CC	CC	CC	CC	CC	CC	CC	CC	CC
chr1_21578628	G/T	1	21578628	GG	GG	GG	GG	GG	GG	GG	GG	GG	TG	GG	GG	GG	GG	GG	GG	GG	GG	GG	GG	GG	GG	GG	GG	GG	GG	GG	GG	GG	GG	GG	GG	GG	GG	GG	GG	GG	GG	GG	TG	TG	GG	GG	GG	GG	TG
chr1_21578632	A/G	1	21578632	GG	GG	GG	GG	GG	GG	GG	GG	GG	AG	GG	GG	GG	GG	GG	GG	GG	GG	GG	GG	GG	GG	GG	GG	GG	GG	GG	GG	GG	GG	GG	GG	GG	GG	GG	GG	GG	GG	GG	AG	AG	GG	GG	GG	GG	AG
chr1_21578633	C/T	1	21578633	TT	TT	TT	CT	TT	CT	CT	TT	TT	CT	TT	TT	TT	CT	CT	TT	CT	TT	CT	CT	TT	TT	TT	TT	TT	CT	CT	TT	CT	CC	TT	TT	CT	CT	CT	TT	TT	CT	CT	TT	CT	TT	TT	TT	TT	TT
chr1_21578655	C/T	1	21578655	CC	CC	CC	TC	CC	TC	TC	CC	CC	TT	CC	CC	CC	TC	TC	CC	TC	CC	TC	TC	CC	CC	CC	CC	CC	TC	TC	CC	TC	TT	CC	CC	TC	TC	TC	CC	CC	TT	TC	CC	TC	CC	CC	CC	CC	CC
chr1_21578678	C/G	1	21578678	GG	GG	GG	GG	GG	GG	GG	GG	GG	CG	GG	GG	GG	GG	GG	GG	GG	GG	GG	GG	GG	GG	GG	GG	GG	GG	GG	GG	GG	GG	GG	GG	GG	GG	GG	GG	GG	GG	GG	GG	CG	GG	GG	GG	GG	GG
chr1_21578737	A/G	1	21578737	GG	GG	GG	AG	GG	AG	AG	GG	GG	AG	GG	GG	GG	AG	AG	GG	AG	AG	AG	AG	GG	GG	GG	GG	GG	AG	AG	GG	AG	AA	GG	GG	AG	AG	AG	GG	GG	AA	AG	GG	AG	GG	GG	GG	GG	GG
chr1_21578741	A/G	1	21578741	GG	GG	GG	AG	GG	AG	AG	GG	GG	AG	GG	GG	GG	AG	AG	GG	AG	AG	AG	AG	GG	GG	GG	GG	GG	AG	AG	GG	AG	AA	GG	GG	AG	AG	AG	GG	GG	AA	AG	GG	AG	GG	GG	GG	GG	GG
chr1_21578756	C/T	1	21578756	CC	CC	CC	CC	CC	CC	CC	CC	CC	TC	CC	CC	CC	CC	CC	CC	CC	CC	CC	CC	CC	CC	CC	CC	CC	CC	CC	CC	CC	CC	CC	CC	CC	CC	CC	CC	CC	CC	CC	CC	TC	CC	CC	CC	CC	CC
chr1_21578766	A/G	1	21578766	GG	GG	GG	GG	GG	GG	GG	GG	GG	AG	GG	GG	GG	GG	GG	GG	GG	GG	GG	GG	GG	GG	GG	GG	GG	GG	GG	GG	GG	GG	GG	GG	GG	AG	GG	GG	GG	GG	GG	AG	AG	GG	GG	GG	GG	AG
chr1_21578773	C/T	1	21578773	CC	CC	CC	TC	CC	TC	TC	CC	CC	TC	CC	CC	CC	TC	TC	CC	TC	TC	TC	TC	CC	CC	CC	CC	CC	TC	TC	CC	TC	TT	CC	CC	TC	TC	TC	CC	CC	TT	TC	CC	TC	CC	CC	CC	CC	CC
chr1_21578813	C/T	1	21578813	CC	CC	CC	TC	CC	TC	TC	CC	CC	TC	CC	CC	CC	TC	TC	CC	TC	TC	TC	TC	CC	CC	CC	CC	CC	TC	TC	CC	TC	TT	CC	CC	TC	TC	TC	CC	CC	TT	TC	CC	TC	CC	CC	CC	CC	CC
chr1_21578842	A/G	1	21578842	GG	GG	GG	GG	GG	GG	GG	GG	GG	GG	GG	GG	GG	GG	GG	GG	GG	GG	GG	GG	GG	GG	GG	GG	GG	AG	GG	GG	GG	GG	GG	GG	GG	GG	GG	GG	GG	GG	GG	GG	GG	GG	GG	GG	GG	GG
chr1_21578850	G/T	1	21578850	GG	GG	GG	GG	GG	GG	GG	GG	GG	TG	GG	GG	GG	GG	GG	GG	GG	GG	GG	GG	GG	GG	GG	GG	GG	GG	GG	GG	GG	GG	GG	GG	GG	TG	GG	GG	GG	GG	GG	TG	TG	GG	GG	GG	GG	TG
chr1_21578879	C/T	1	21578879	CC	CC	CC	TC	CC	TC	TC	CC	CC	TC	CC	CC	CC	TC	TC	CC	TC	TC	TC	TC	CC	CC	CC	CC	CC	TC	TC	CC	TC	TT	CC	CC	TC	TC	TC	CC	CC	TT	TC	CC	TC	CC	CC	CC	CC	CC
chr1_21578892	G/T	1	21578892	GG	GG	GG	GG	GG	GG	GG	GG	GG	TG	GG	GG	GG	GG	GG	GG	GG	TG	GG	GG	GG	GG	GG	GG	GG	GG	GG	GG	GG	GG	GG	GG	GG	TG	GG	GG	GG	GG	GG	TG	TG	GG	GG	GG	GG	TG
chr1_21578903	C/T	1	21578903	TT	TT	TT	CT	TT	CT	CT	TT	TT	CT	TT	TT	TT	CT	CT	TT	CT	CT	CT	CT	TT	TT	TT	TT	TT	CT	CT	TT	CT	CC	TT	TT	CT	CT	CT	TT	TT	CC	CT	TT	CT	TT	TT	TT	TT	TT
chr1_21578904	A/G	1	21578904	GG	GG	GG	GG	GG	GG	GG	GG	GG	GG	GG	GG	GG	GG	GG	AG	GG	GG	GG	GG	GG	GG	GG	GG	GG	AG	GG	GG	GG	GG	GG	GG	GG	GG	GG	GG	GG	GG	GG	GG	GG	GG	GG	GG	GG	GG
chr1_21578907	C/T	1	21578907	CC	CC	CC	CC	CC	CC	CC	CC	CC	CC	CC	CC	CC	CC	CC	CC	CC	CC	CC	CC	CC	CC	CC	CC	CC	TC	TC	CC	CC	CC	CC	CC	CC	CC	CC	CC	CC	CC	CC	CC	CC	CC	CC	CC	CC	CC
chr1_21578952	C/G	1	21578952	CC	CC	CC	CC	CC	CC	CC	CC	CC	GC	CC	CC	CC	CC	CC	CC	CC	GC	CC	CC	CC	CC	CC	CC	CC	CC	CC	CC	CC	CC	CC	CC	CC	GC	CC	CC	CC	CC	CC	GC	GC	CC	CC	CC	CC	GC
chr1_21578959	A/G	1	21578959	GG	GG	GG	GG	GG	GG	GG	GG	GG	AG	GG	GG	GG	GG	GG	GG	GG	AG	GG	GG	GG	GG	GG	GG	GG	GG	GG	GG	GG	GG	GG	GG	GG	AG	GG	GG	GG	GG	GG	AG	AG	GG	GG	GG	GG	AG
chr1_21578972	C/T	1	21578972	CC	CC	CC	TC	CC	TC	TC	CC	CC	TC	CC	CC	CC	TC	TC	CC	TC	CC	TC	TC	CC	CC	CC	CC	CC	TC	TC	CC	TC	TT	CC	CC	TC	TC	TC	CC	CC	TT	TC	CC	TC	CC	CC	CC	CC	CC
chr1_21578985	A/G	1	21578985	GG	GG	GG	GG	GG	GG	GG	GG	GG	GG	GG	GG	GG	GG	GG	GG	GG	GG	GG	GG	GG	GG	GG	GG	GG	AG	GG	GG	GG	GG	GG	GG	GG	GG	GG	GG	GG	GG	GG	GG	GG	GG	GG	GG	GG	GG
chr1_21578991	A/T	1	21578991	AA	AA	AA	AA	AA	AA	AA	AA	AA	TA	AA	AA	AA	AA	AA	AA	AA	AA	AA	AA	AA	AA	AA	AA	AA	AA	AA	AA	AA	AA	AA	AA	AA	AA	AA	AA	AA	AA	AA	AA	TA	AA	AA	AA	AA	AA
chr1_21578997	A/G	1	21578997	GG	GG	GG	AG	GG	AG	AG	GG	GG	AG	GG	GG	GG	AG	AG	GG	AG	GG	AG	AG	GG	GG	GG	GG	GG	AG	AG	GG	AG	AA	GG	GG	AG	AG	AG	GG	GG	AA	AG	GG	AG	GG	GG	GG	GG	GG
chr1_21578999	A/C	1	21578999	CC	CC	CC	CC	CC	AC	CC	CC	CC	CC	CC	CC	CC	AC	CC	CC	AC	CC	AC	AC	CC	CC	CC	CC	CC	AC	AC	CC	AC	CC	CC	CC	CC	CC	AC	CC	CC	AA	AC	CC	AC	CC	CC	CC	CC	CC
chr1_21579011	G/T	1	21579011	TT	TT	TT	GT	TT	GT	GT	TT	TT	GG	TT	TT	TT	GT	TT	TT	GT	TT	GT	GT	TT	TT	TT	TT	TT	GT	GT	TT	GT	GG	TT	TT	GT	GT	GT	TT	TT	GG	GT	GT	GT	TT	TT	TT	TT	TT
chr1_21579062	C/T	1	21579062	CC	CC	CC	TC	CC	CC	TC	CC	CC	TT	CC	CC	CC	TC	TC	CC	TC	CC	TC	TC	CC	CC	CC	CC	CC	TC	TC	CC	TC	TT	CC	CC	TC	TC	TC	CC	CC	TT	TC	CC	TC	CC	CC	CC	CC	CC
chr1_21579087	A/T	1	21579087	TT	TT	TT	AT	TT	TT	AT	TT	TT	AA	TT	TT	TT	AT	AT	TT	AT	TT	AT	AT	TT	TT	TT	TT	TT	AT	AT	TT	AT	AA	TT	TT	AT	AT	AT	TT	TT	AA	AT	TT	AT	TT	TT	TT	TT	TT
chr1_21579106	A/G	1	21579106	GG	GG	GG	AG	GG	GG	AG	GG	GG	AG	GG	GG	GG	AG	AG	GG	AG	GG	AG	AG	GG	GG	GG	GG	GG	AG	AG	GG	AG	AA	GG	GG	AG	AG	AG	GG	GG	AA	AG	GG	AG	GG	GG	GG	GG	GG
chr1_21579173	A/G	1	21579173	GG	GG	GG	AG	GG	AG	AG	GG	GG	AG	GG	GG	GG	AG	AG	GG	AG	AG	AG	AG	GG	GG	GG	GG	GG	AG	AG	GG	AG	AA	GG	GG	AG	GG	GG	GG	GG	AA	AG	GG	AG	GG	GG	GG	GG	GG
chr1_21579302	A/G	1	21579302	GG	GG	GG	GG	GG	GG	AG	GG	GG	GG	GG	GG	GG	GG	GG	GG	GG	GG	GG	GG	GG	GG	GG	GG	GG	AG	GG	GG	GG	AA	GG	GG	AG	GG	GG	GG	GG	GG	GG	GG	GG	GG	GG	GG	GG	GG
chr1_21579312	C/T	1	21579312	TT	TT	TT	TT	TT	TT	CT	TT	TT	CC	TT	TT	TT	CT	TT	TT	TT	TT	TT	CT	TT	TT	TT	TT	TT	CT	TT	TT	TT	CC	TT	TT	CT	TT	CT	TT	TT	CC	TT	TT	TT	TT	TT	TT	TT	TT
chr1_24330862	C/T	1	24330862	TT	TT	TT	TT	TT	TT	TT	TT	TT	TT	TT	TT	TT	TT	TT	TT	TT	TT	TT	TT	TT	TT	TT	TT	TT	TT	TT	CT	TT	TT	CT	TT	TT	TT	CT	TT	TT	TT	TT	CT	TT	TT	CT	CT	TT	CT
chr1_24330871	A/C	1	24330871	CC	CC	CC	CC	CC	CC	CC	CC	CC	CC	CC	CC	CC	CC	CC	CC	CC	CC	CC	CC	CC	CC	CC	CC	CC	CC	CC	AC	CC	CC	AC	CC	CC	CC	AC	CC	CC	CC	CC	AC	CC	CC	AC	AC	CC	AC
chr1_24330881	G/T	1	24330881	TT	TT	TT	TT	TT	TT	TT	TT	TT	TT	TT	TT	TT	TT	TT	TT	TT	TT	TT	TT	TT	TT	TT	TT	TT	TT	TT	TT	TT	TT	GT	TT	TT	TT	GT	TT	TT	TT	TT	GT	TT	TT	GT	GT	TT	GT
chr1_24330898	A/G	1	24330898	AA	AA	AA	AA	AA	AA	AA	AA	AA	AA	AA	AA	AA	AA	AA	AA	AA	AA	AA	AA	AA	AA	AA	AA	AA	AA	AA	AA	AA	AA	GA	AA	AA	AA	GA	AA	AA	AA	AA	GA	AA	AA	GA	GA	AA	GA
chr1_24330932	C/T	1	24330932	CC	CC	CC	CC	CC	CC	CC	CC	CC	CC	CC	CC	CC	CC	CC	TC	CC	CC	CC	CC	CC	CC	CC	CC	CC	CC	CC	CC	CC	CC	TC	CC	CC	CC	TC	CC	CC	CC	CC	TC	CC	CC	TC	TC	CC	TC
chr1_24330937	G/T	1	24330937	GG	GG	GG	GG	GG	GG	GG	GG	GG	GG	GG	GG	GG	GG	GG	TG	GG	GG	GG	GG	GG	GG	GG	GG	GG	GG	GG	GG	GG	GG	TG	GG	GG	GG	TG	GG	GG	GG	GG	TG	GG	GG	TG	TG	GG	TG
chr1_24330942	C/T	1	24330942	TT	TT	TT	TT	TT	TT	TT	TT	TT	TT	TT	TT	TT	TT	TT	TT	TT	TT	TT	TT	TT	TT	TT	TT	TT	TT	TT	TT	TT	TT	CT	TT	TT	TT	CT	TT	TT	TT	TT	CT	TT	TT	CT	CT	TT	CT
chr1_24330951	C/T	1	24330951	TT	TT	TT	TT	TT	TT	TT	TT	TT	TT	TT	TT	TT	TT	TT	TT	TT	TT	TT	TT	TT	TT	TT	TT	TT	TT	TT	TT	TT	TT	CT	TT	TT	TT	CT	TT	TT	TT	TT	CT	TT	TT	CT	CT	TT	CT
chr1_24330959	C/T	1	24330959	CC	CC	CC	CC	CC	CC	CC	CC	CC	CC	CC	CC	CC	CC	CC	CC	CC	CC	CC	CC	CC	CC	CC	CC	CC	CC	CC	CC	CC	CC	TC	CC	CC	CC	TC	CC	CC	CC	CC	TC	CC	CC	TC	TC	CC	TC
chr1_31792876	A/G	1	31792876	AA	AA	GA	AA	GA	GG	GG	GG	GA	GG	GG	GA	GA	GA	GA	AA	AA	GA	GA	GA	GA	AA	GA	AA	AA	GA	AA	GA	AA	GA	GA	GA	AA	GA	GA	GA	GG	AA	GA	GA	GG	GG	GA	GA	GA	GA
chr1_31792986	A/T	1	31792986	TT	TT	TT	TT	TT	AT	TT	AT	TT	TT	AT	TT	TT	TT	TT	TT	TT	TT	TT	TT	TT	TT	TT	TT	TT	TT	TT	TT	TT	AT	TT	TT	TT	TT	AT	TT	AT	TT	TT	TT	TT	AT	TT	TT	TT	TT
chr1_31793286	G/T	1	31793286	GG	GG	GG	GG	GG	TG	TG	TG	GG	GG	TG	GG	GG	GG	GG	GG	GG	GG	GG	GG	GG	GG	GG	GG	GG	GG	GG	GG	GG	TG	TG	GG	GG	GG	TG	GG	TG	GG	GG	TG	TG	TG	GG	GG	GG	GG
chr1_31793354	A/T	1	31793354	TT	TT	TT	TT	TT	AT	AT	AT	TT	TT	AT	TT	TT	TT	TT	TT	TT	TT	TT	TT	TT	TT	TT	TT	TT	TT	TT	TT	TT	AT	AT	TT	TT	TT	AT	TT	AT	TT	TT	TT	AT	AT	TT	TT	TT	TT
chr1_31795994	A/G	1	31795994	GG	GG	GG	GG	GG	AG	GG	AG	GG	AA	AG	GG	GG	GG	GG	GG	GG	GG	GG	GG	GG	GG	GG	GG	GG	GG	GG	GG	GG	AG	GG	GG	GG	GG	AG	GG	AG	GG	GG	GG	GG	AG	GG	GG	GG	GG
chr1_31796000	A/G	1	31796000	GG	GG	GG	GG	GG	AG	GG	AG	GG	AA	AG	GG	GG	GG	GG	GG	GG	GG	GG	GG	GG	GG	GG	GG	GG	GG	GG	GG	GG	AG	GG	GG	GG	GG	AG	GG	AG	GG	GG	GG	GG	AG	GG	GG	GG	GG
chr1_31796088	C/T	1	31796088	TT	TT	TT	TT	TT	CT	TT	CT	TT	CC	CT	TT	TT	TT	TT	TT	TT	TT	TT	TT	TT	TT	TT	TT	TT	TT	TT	TT	TT	CT	TT	TT	TT	TT	CT	TT	CT	TT	TT	TT	TT	CT	TT	TT	TT	TT
chr1_31796094	C/T	1	31796094	TT	TT	TT	TT	TT	CT	TT	CT	TT	CC	CT	TT	TT	TT	TT	TT	TT	TT	TT	TT	TT	TT	TT	TT	TT	TT	TT	TT	TT	CT	TT	TT	TT	TT	CT	TT	CT	TT	TT	TT	TT	CT	TT	TT	TT	TT
chr1_31796103	C/T	1	31796103	CC	CC	CC	CC	CC	TC	CC	TC	CC	TT	TC	CC	CC	CC	CC	CC	CC	CC	CC	CC	CC	CC	CC	CC	CC	CC	CC	CC	CC	TC	CC	CC	CC	CC	TC	CC	TC	CC	CC	CC	CC	TC	CC	CC	CC	CC
chr1_31796168	A/G	1	31796168	AA	AA	AA	AA	AA	GA	AA	GA	AA	GG	GA	AA	AA	AA	AA	AA	AA	AA	AA	AA	AA	AA	AA	AA	AA	AA	AA	AA	AA	GA	AA	AA	AA	AA	GA	AA	GA	AA	AA	AA	AA	GA	AA	AA	AA	AA
chr1_31796196	A/G	1	31796196	AA	AA	AA	AA	AA	GA	AA	GA	AA	GG	GA	AA	AA	AA	AA	AA	AA	AA	AA	AA	AA	AA	AA	AA	AA	AA	AA	AA	AA	GA	AA	AA	AA	AA	GA	AA	GA	AA	AA	AA	AA	GA	AA	AA	AA	AA
chr1_31796361	C/G	1	31796361	CC	CC	CC	CC	CC	GC	CC	GC	CC	GG	GC	CC	CC	CC	CC	CC	CC	CC	CC	CC	CC	CC	CC	CC	CC	CC	CC	CC	CC	GC	CC	CC	CC	CC	GC	CC	GC	CC	CC	CC	CC	GC	CC	CC	CC	CC
chr1_31796637	A/C	1	31796637	CC	CC	CC	CC	CC	AC	CC	AC	CC	AA	AC	CC	CC	CC	CC	CC	CC	CC	CC	CC	CC	CC	CC	CC	CC	CC	CC	CC	CC	AC	CC	CC	CC	CC	AC	CC	AC	CC	CC	CC	CC	AC	CC	CC	CC	CC
chr1_31796686	A/T	1	31796686	TT	TT	TT	TT	TT	AT	TT	AT	TT	AA	AT	TT	TT	TT	TT	TT	TT	TT	TT	TT	TT	TT	TT	TT	TT	TT	TT	TT	TT	AT	TT	TT	TT	TT	AT	TT	AT	TT	TT	TT	TT	AT	TT	TT	TT	TT
chr1_31796693	C/T	1	31796693	CC	CC	CC	CC	CC	CC	CC	CC	CC	CC	CC	CC	CC	CC	CC	CC	CC	CC	CC	CC	CC	CC	CC	CC	CC	CC	CC	CC	CC	CC	CC	CC	CC	CC	CC	CC	CC	CC	CC	CC	TC	CC	CC	CC	CC	CC
chr1_31796764	C/T	1	31796764	TT	TT	TT	TT	TT	CT	TT	CT	TT	CC	CT	TT	TT	TT	TT	TT	TT	TT	TT	TT	TT	TT	TT	TT	TT	TT	TT	TT	TT	CT	TT	TT	TT	TT	CT	TT	CT	TT	TT	TT	TT	CT	TT	TT	TT	TT
chr1_31796964	A/T	1	31796964	AA	AA	AA	AA	AA	TA	AA	TA	AA	TT	TA	AA	AA	AA	AA	AA	AA	AA	AA	AA	AA	AA	AA	AA	AA	AA	AA	AA	AA	TA	AA	AA	AA	AA	TA	AA	TA	AA	AA	AA	AA	TA	AA	AA	AA	AA
chr1_31797028	C/G	1	31797028	GG	GG	GG	GG	GG	CG	GG	CG	GG	CC	CG	GG	GG	GG	GG	GG	GG	GG	GG	GG	GG	GG	GG	GG	GG	GG	GG	GG	GG	CG	GG	GG	GG	GG	CG	GG	CG	GG	GG	CG	CG	CG	GG	GG	GG	GG
chr1_31797060	A/G	1	31797060	AA	AA	AA	AA	AA	GA	AA	GA	AA	GG	GA	AA	AA	AA	AA	AA	AA	AA	AA	AA	AA	AA	AA	AA	AA	AA	AA	AA	AA	GA	AA	AA	AA	AA	GA	AA	GA	AA	AA	AA	AA	GA	AA	AA	AA	AA
chr1_31797085	G/T	1	31797085	GG	GG	GG	GG	GG	TG	GG	TG	GG	TT	TG	GG	GG	GG	GG	GG	GG	GG	GG	GG	GG	GG	GG	GG	GG	GG	GG	GG	GG	TG	GG	GG	GG	GG	TG	GG	TG	GG	GG	GG	GG	TG	GG	GG	GG	GG
chr1_31797182	C/T	1	31797182	TT	TT	TT	TT	TT	CT	TT	CT	TT	CC	CT	TT	TT	TT	TT	TT	TT	TT	TT	TT	TT	TT	TT	TT	TT	TT	TT	TT	TT	CT	TT	TT	TT	TT	CT	TT	CT	TT	TT	TT	TT	CT	TT	TT	TT	TT
chr1_31797210	C/T	1	31797210	TT	TT	TT	TT	TT	CT	TT	CT	TT	CC	CT	TT	TT	TT	TT	TT	TT	TT	TT	TT	TT	TT	TT	TT	TT	TT	TT	TT	TT	CT	TT	TT	TT	TT	CT	TT	CT	TT	TT	TT	TT	CT	TT	TT	TT	TT
chr1_31797224	C/T	1	31797224	CC	CC	CC	CC	CC	TC	CC	TC	CC	TT	TC	CC	CC	CC	CC	CC	CC	CC	CC	CC	CC	CC	CC	CC	CC	CC	CC	CC	CC	TC	CC	CC	CC	CC	TC	CC	TC	CC	CC	CC	CC	TC	CC	CC	CC	CC
chr1_31797264	C/T	1	31797264	TT	TT	TT	TT	TT	CT	TT	CT	TT	CC	CT	TT	TT	TT	TT	TT	TT	TT	TT	TT	TT	TT	TT	TT	TT	TT	TT	TT	TT	CT	TT	TT	TT	TT	CT	TT	CT	TT	TT	TT	TT	CT	TT	TT	TT	TT
chr1_31797271	G/T	1	31797271	GG	GG	GG	GG	GG	TG	GG	TG	GG	TT	TG	GG	GG	GG	GG	GG	GG	GG	GG	GG	GG	GG	GG	GG	GG	GG	GG	GG	GG	TG	GG	GG	GG	GG	TG	GG	TG	GG	GG	GG	GG	TG	GG	GG	GG	GG
chr1_31797272	C/T	1	31797272	CC	CC	CC	CC	CC	TC	CC	TC	CC	TT	TC	CC	CC	CC	CC	CC	CC	CC	CC	CC	CC	CC	CC	CC	CC	CC	CC	CC	CC	TC	CC	CC	CC	CC	TC	CC	TC	CC	CC	CC	CC	TC	CC	CC	CC	CC
chr1_31797289	C/G	1	31797289	GG	GG	GG	GG	GG	CG	GG	CG	GG	CC	CG	GG	GG	GG	GG	GG	GG	GG	GG	GG	GG	GG	GG	GG	GG	GG	GG	GG	GG	CG	GG	GG	GG	GG	CG	GG	CG	GG	GG	GG	GG	CG	GG	GG	GG	GG
chr1_31797340	A/G	1	31797340	GG	GG	GG	GG	GG	AG	GG	AG	GG	AA	AG	GG	GG	GG	GG	GG	GG	GG	GG	GG	GG	GG	GG	GG	GG	GG	GG	GG	GG	AG	GG	GG	GG	GG	AG	GG	AG	GG	GG	GG	GG	AG	GG	GG	GG	GG
chr1_31797343	C/T	1	31797343	CC	CC	CC	CC	CC	TC	CC	TC	CC	TT	TC	CC	CC	CC	CC	CC	CC	CC	CC	CC	CC	CC	CC	CC	CC	CC	CC	CC	CC	TC	CC	CC	CC	CC	TC	CC	TC	CC	CC	CC	CC	TC	CC	CC	CC	CC
chr1_31797349	A/T	1	31797349	TT	TT	TT	TT	TT	AT	TT	AT	TT	AA	AT	TT	TT	TT	TT	TT	TT	TT	TT	TT	TT	TT	TT	TT	TT	TT	TT	TT	TT	AT	TT	TT	TT	TT	AT	TT	AT	TT	TT	TT	TT	AT	TT	TT	TT	TT
chr1_31797495	G/T	1	31797495	GG	GG	GG	GG	GG	TG	GG	TG	GG	GG	TG	GG	GG	GG	GG	GG	GG	GG	GG	GG	GG	GG	GG	GG	GG	GG	GG	GG	GG	TG	GG	GG	GG	GG	TG	GG	TG	GG	GG	TG	GG	TG	GG	GG	GG	GG
chr1_31801837	C/G	1	31801837	CC	CC	GC	CC	GC	GG	GG	GG	GC	GG	GG	GC	GC	GC	GC	CC	CC	GC	GC	GC	GC	CC	GC	CC	CC	GC	CC	GC	CC	GC	GC	GC	CC	GC	GC	GC	GG	CC	GC	GC	GG	GG	GC	GC	GC	GC
chr1_31801852	A/C	1	31801852	AA	AA	CA	AA	CA	CC	CC	CC	CA	CC	CC	CA	CA	CA	CA	AA	AA	CA	CA	CA	CA	AA	CA	AA	AA	CA	AA	CA	AA	CA	CA	CA	AA	CA	CA	CA	CC	AA	CA	CA	CC	CC	CA	CA	CA	CA
chr1_31801856	A/G	1	31801856	GG	GG	GG	GG	GG	GG	GG	GG	GG	AA	GG	GG	GG	GG	GG	GG	GG	GG	GG	GG	GG	GG	GG	GG	GG	GG	GG	GG	GG	GG	GG	GG	GG	GG	GG	GG	GG	GG	GG	AG	GG	GG	GG	GG	GG	GG
chr1_31802533	C/T	1	31802533	CC	CC	CC	CC	CC	TC	CC	TC	CC	CC	TC	CC	CC	CC	CC	CC	CC	CC	CC	CC	CC	CC	CC	CC	CC	CC	CC	CC	CC	TC	CC	CC	CC	CC	TC	CC	TC	CC	CC	CC	CC	TC	CC	CC	CC	CC
chr1_31802561	A/C	1	31802561	AA	AA	AA	AA	AA	AA	AA	AA	AA	CC	AA	AA	AA	AA	AA	AA	AA	AA	AA	AA	AA	AA	AA	AA	AA	AA	AA	AA	AA	AA	AA	AA	AA	AA	AA	AA	AA	AA	AA	CA	AA	AA	AA	AA	AA	AA
chr1_31802594	G/T	1	31802594	TT	TT	TT	TT	TT	GT	TT	GT	TT	GG	GT	TT	TT	TT	TT	TT	TT	TT	TT	TT	TT	TT	TT	TT	TT	TT	TT	TT	TT	GT	TT	TT	TT	TT	GT	TT	GT	TT	TT	GT	TT	GT	TT	TT	TT	TT
chr1_31802904	C/T	1	31802904	TT	TT	TT	TT	TT	TT	TT	TT	TT	CC	TT	TT	TT	TT	TT	TT	TT	TT	TT	TT	TT	TT	TT	TT	TT	TT	TT	TT	TT	TT	TT	TT	TT	TT	TT	TT	TT	TT	TT	CT	TT	TT	TT	TT	TT	TT
chr1_31803195	A/G	1	31803195	AA	AA	GA	AA	GA	GG	GG	GG	GA	GG	GG	GA	GA	GA	GA	AA	AA	GA	GA	GA	GA	AA	GA	AA	AA	GA	AA	GA	AA	GA	GA	GA	AA	GA	GA	GA	GG	AA	GA	GA	GA	GG	GA	GA	GA	GA
chr1_31803242	A/G	1	31803242	AA	AA	AA	AA	AA	AA	AA	AA	AA	GG	AA	AA	AA	AA	AA	AA	AA	AA	AA	AA	AA	AA	AA	AA	AA	AA	AA	AA	AA	AA	AA	AA	AA	AA	AA	AA	AA	AA	AA	GA	AA	AA	AA	AA	AA	AA
chr1_31803396	G/T	1	31803396	GG	GG	GG	GG	GG	GG	GG	GG	GG	GG	GG	GG	GG	GG	GG	GG	GG	GG	GG	GG	GG	GG	GG	GG	GG	GG	GG	GG	GG	GG	GG	GG	GG	GG	GG	GG	GG	GG	GG	GG	TG	GG	GG	GG	GG	GG
chr1_31805075	A/G	1	31805075	AA	AA	GA	AA	GA	GG	GG	GG	GA	GG	GG	GA	GA	GA	GA	AA	AA	GA	GA	GA	GA	AA	GA	AA	AA	GA	AA	GA	AA	GA	GA	GA	AA	GA	GA	GA	GG	AA	GA	GA	GA	GG	GA	GA	GA	GA
chr1_31805843	A/G	1	31805843	GG	GG	AG	GG	AG	AA	AA	AA	AG	AA	AA	AG	AG	AG	AG	GG	GG	AG	GG	AG	AG	GG	AG	GG	GG	AG	GG	AG	GG	AG	AG	AG	GG	AG	AG	AG	AA	GG	AG	AG	AA	AA	AG	AG	AG	AG
chr1_31805925	A/T	1	31805925	TT	TT	TT	TT	TT	AT	TT	AT	TT	TT	AT	TT	TT	TT	TT	TT	TT	TT	TT	TT	TT	TT	TT	TT	TT	TT	TT	TT	TT	AT	TT	TT	TT	TT	AT	TT	AT	TT	TT	TT	TT	AT	TT	TT	TT	TT
chr1_31806036	G/T	1	31806036	GG	TG	GG	GG	TG	GG	GG	GG	TG	GG	GG	GG	GG	TG	GG	GG	TG	GG	GG	GG	GG	TG	GG	GG	TG	GG	GG	TG	TT	TG	GG	GG	GG	GG	GG	GG	GG	GG	GG	GG	GG	GG	GG	GG	GG	GG
chr1_31806290	A/-	1	31806290	-A	AA	AA	AA	AA	-A	-A	-A	AA	--	-A	AA	AA	-A	AA	AA	AA	AA	AA	-A	AA	AA	AA	-A	AA	AA	AA	AA	-A	-A	AA	AA	AA	AA	-A	-A	-A	AA	AA	-A	-A	-A	AA	-A	AA	AA
chr1_31806294	A/-	1	31806294	AA	AA	AA	AA	AA	AA	-A	AA	AA	--	AA	AA	AA	AA	AA	AA	AA	AA	AA	AA	AA	AA	AA	AA	AA	AA	AA	AA	AA	AA	AA	AA	AA	AA	AA	AA	AA	AA	AA	-A	AA	AA	AA	AA	AA	AA
chr1_31806653	C/T	1	31806653	TT	TT	TT	TT	TT	CT	TT	CT	TT	TT	CT	TT	TT	TT	TT	TT	TT	TT	TT	TT	TT	TT	TT	TT	TT	TT	TT	TT	TT	CT	TT	TT	TT	TT	CT	TT	CT	TT	TT	TT	TT	CT	TT	TT	TT	TT
chr1_31808062	A/G	1	31808062	AA	AA	AA	AA	AA	GA	AA	GA	AA	GG	GA	AA	AA	AA	AA	AA	AA	AA	AA	AA	AA	AA	AA	AA	AA	AA	AA	AA	AA	GA	AA	AA	AA	AA	GA	AA	GA	AA	AA	AA	AA	GA	AA	AA	AA	AA
chr1_31808571	A/G	1	31808571	GG	GG	AG	GG	AG	AA	AA	AA	AG	AA	AA	AG	AG	AG	AG	GG	GG	AG	AG	AG	AG	GG	AG	GG	GG	AG	GG	AG	GG	AG	AG	AG	GG	AG	AG	AG	AA	GG	AG	AG	AA	AA	AG	AG	AG	AG
chr1_31812383	A/G	1	31812383	AA	AA	GA	AA	GA	GG	GG	GG	GA	GG	GG	GA	GA	GA	GA	AA	AA	GA	GA	GA	GA	AA	GA	AA	AA	GA	AA	GA	AA	GA	GA	GA	AA	GA	GA	GA	GG	AA	GA	GA	GA	GG	GA	GA	GA	GA
chr1_31814531	A/T	1	31814531	AA	AA	AA	AA	AA	TA	AA	TA	AA	TT	TA	AA	AA	AA	AA	AA	AA	AA	AA	AA	AA	AA	AA	AA	AA	AA	AA	AA	AA	TA	AA	AA	AA	AA	TA	AA	TA	AA	AA	AA	AA	TA	AA	AA	AA	AA
chr1_31815139	C/T	1	31815139	TT	TT	CT	TT	CT	CC	CC	CC	CT	CC	CC	CT	CT	CT	CT	TT	TT	CT	CT	CT	CT	TT	CT	TT	TT	CT	TT	CT	TT	CT	CT	CT	TT	CT	CT	CT	CC	TT	CT	CT	CT	CC	CT	CT	CT	CT
chr1_31815905	A/G	1	31815905	AA	AA	AA	AA	AA	GA	GA	GA	AA	GG	GA	AA	AA	AA	AA	AA	AA	AA	AA	AA	AA	AA	AA	AA	AA	AA	AA	AA	AA	GA	GA	AA	AA	AA	GA	AA	GA	AA	AA	AA	GA	GA	AA	AA	AA	AA
chr1_31816077	C/T	1	31816077	CC	CC	CC	CC	CC	TC	TC	TC	CC	TT	TC	CC	CC	CC	CC	CC	CC	CC	CC	CC	CC	CC	CC	CC	CC	CC	CC	CC	CC	TC	TC	CC	CC	CC	TC	CC	TC	CC	CC	CC	TC	TC	CC	CC	CC	CC
chr1_31816102	C/T	1	31816102	TT	TT	TT	TT	TT	CT	CT	CT	TT	CC	CT	TT	TT	TT	TT	TT	TT	TT	TT	TT	TT	TT	TT	TT	TT	TT	TT	TT	TT	CT	CT	TT	TT	TT	CT	TT	CT	TT	TT	TT	CT	CT	TT	TT	TT	TT
chr1_31817004	A/T	1	31817004	AA	AA	TA	AA	TA	TT	TT	TT	TA	TA	TT	TA	TA	TA	TA	AA	AA	TA	TA	TA	TA	AA	TA	AA	AA	TA	AA	TA	AA	TA	TA	TA	TA	TA	TA	TA	TT	AA	TA	TA	TT	TT	TA	TA	TA	TA
chr1_31817143	A/T	1	31817143	TT	TT	AT	TT	AT	AA	AT	AA	AT	AA	AA	AT	AT	AT	AT	TT	TT	AT	AT	AT	AT	TT	AT	TT	TT	AT	TT	AT	TT	AT	TT	AT	AT	AT	AT	AT	AA	TT	AT	AT	AT	AA	AT	AT	AT	AT
chr1_31817232	C/T	1	31817232	TT	TT	CT	TT	CT	CC	CT	CC	CT	CC	CC	CT	CT	CT	CT	TT	TT	CT	CT	CT	CT	TT	CT	TT	TT	CT	TT	CT	TT	CT	TT	CT	CT	CT	CT	CT	CC	TT	CT	CT	CT	CC	CT	CT	CT	CT
chr1_31817549	A/G	1	31817549	AA	AA	GA	AA	GA	GG	GG	GG	GA	GG	GG	GA	GA	GA	GA	AA	AA	GA	GA	GA	GA	AA	GA	AA	AA	GA	AA	GA	AA	GA	GA	GA	GA	GA	GA	GA	GG	AA	GA	GA	GG	GG	GA	GA	GA	GA
chr1_31817822	A/C	1	31817822	CC	CC	AC	CC	AC	AA	AA	AA	AC	AA	AA	AC	AC	AC	AC	CC	CC	AC	AC	AC	AC	CC	AC	CC	CC	AC	CC	AC	CC	AC	AC	AC	AC	AC	AC	AC	AA	CC	AC	AC	AA	AA	AC	AC	AC	AC
chr1_31818300	C/T	1	31818300	CC	CC	CC	CC	CC	TC	TC	TC	CC	CC	TC	CC	CC	CC	CC	CC	CC	CC	CC	CC	CC	CC	CC	CC	CC	CC	CC	CC	CC	TC	TC	CC	CC	CC	TC	CC	TC	CC	CC	CC	TT	TC	CC	CC	CC	CC
chr1_31818361	A/C	1	31818361	AA	AA	AA	AA	AA	CA	AA	CA	AA	AA	CA	AA	AA	AA	AA	AA	AA	AA	AA	AA	AA	AA	AA	AA	AA	AA	AA	AA	AA	CA	AA	AA	AA	AA	CA	AA	CA	AA	AA	AA	CA	CA	AA	AA	AA	AA
chr1_31818529	A/C	1	31818529	AA	AA	AA	AA	AA	CA	AA	CA	AA	AA	CA	AA	AA	AA	AA	AA	AA	AA	AA	AA	AA	AA	AA	AA	AA	AA	AA	AA	AA	CA	AA	AA	AA	AA	CA	AA	CA	AA	AA	AA	CA	CA	AA	AA	AA	AA
chr1_31818608	A/G	1	31818608	GG	GG	GG	GG	GG	AG	GG	AG	GG	GG	AG	GG	GG	GG	GG	GG	GG	GG	GG	GG	GG	GG	GG	GG	GG	GG	GG	GG	GG	AG	GG	GG	GG	GG	AG	GG	AG	GG	GG	GG	AG	AG	GG	GG	GG	GG
chr1_31819328	A/C	1	31819328	AA	AA	CA	AA	CA	CC	CA	CC	CA	AA	CC	CA	CA	CA	CA	AA	AA	CA	CA	CA	CA	AA	CA	AA	AA	CA	AA	CA	AA	CA	AA	CA	CA	CA	CA	CA	CC	AA	CA	AA	CA	CC	CA	CA	CA	CA
chr1_31819581	A/C	1	31819581	CC	CC	AC	CC	AC	AA	AC	AA	AC	CC	AA	AC	AC	AC	AC	CC	CC	AC	AC	AC	AC	CC	AC	CC	CC	AC	CC	AC	CC	AC	CC	AC	AC	AC	AC	AC	AA	CC	AC	CC	AC	AA	AC	AC	AC	AC
chr1_31819629	C/T	1	31819629	TT	TT	CT	TT	CT	CC	CT	CC	CT	TT	CC	CT	CT	CT	CT	TT	TT	CT	CT	CT	CT	TT	CT	TT	TT	CT	TT	CT	TT	CT	TT	CT	CT	CT	CT	CT	CC	TT	CT	TT	CT	CC	CT	CT	CT	CT
chr1_31819804	A/G	1	31819804	GG	GG	AG	GG	AG	AA	AG	AA	AG	GG	AA	AG	AG	AG	AG	GG	GG	AG	AG	AG	AG	GG	AG	GG	GG	AG	GG	AG	GG	AG	GG	AG	AG	AG	AG	AG	AA	GG	AG	GG	AG	AA	AG	AG	AG	AG
chr1_31846428	A/G	1	31846428	AA	AA	GA	AA	GA	GG	GG	GG	GA	GG	GG	GA	GA	GA	GA	AA	AA	GA	GA	GA	GA	AA	GA	AA	AA	GA	AA	GA	AA	GA	GA	GA	GA	GA	GA	GA	GG	AA	GA	GA	GG	GG	GA	GA	GA	GA
chr1_31846471	C/T	1	31846471	TT	TT	CT	TT	CT	CC	CC	CC	CT	CC	CC	CT	CT	CT	CT	TT	TT	CT	CT	CT	CT	TT	CT	TT	TT	CT	TT	CT	TT	CT	CT	CT	CT	CT	CT	CT	CC	TT	CT	CT	CT	CC	CT	CT	CT	CT
chr1_31846580	C/T	1	31846580	TT	TT	CT	TT	CT	CC	CC	CC	CT	CC	CC	CT	CT	CT	CT	TT	TT	CT	CT	CT	CT	TT	CT	TT	TT	CT	TT	CT	TT	CT	CT	CT	CT	CT	CT	CT	CC	TT	CT	CT	CT	CC	CT	CT	CT	CT
chr1_31847226	A/G	1	31847226	GG	GG	AG	GG	AG	AA	AA	AA	AG	AA	AA	AG	AG	AG	AG	GG	GG	AG	AG	AG	AG	GG	AG	GG	GG	AG	GG	AG	GG	AG	AG	AG	AG	AG	AG	AG	AA	GG	AG	AG	AG	AA	AG	AG	AG	AG
chr1_31847612	C/G	1	31847612	GG	GG	GG	GG	GG	GG	GG	GG	GG	GG	GG	GG	GG	GG	GG	GG	GG	GG	GG	GG	GG	GG	GG	GG	GG	GG	GG	GG	GG	GG	GG	GG	GG	GG	GG	GG	GG	GG	GG	GG	CG	GG	GG	GG	GG	GG
chr1_31848081	C/T	1	31848081	CC	CC	CC	CC	CC	CC	CC	CC	CC	CC	CC	CC	CC	CC	CC	CC	CC	CC	CC	CC	CC	CC	CC	CC	CC	CC	CC	CC	CC	CC	CC	CC	CC	CC	CC	CC	CC	CC	CC	CC	TC	CC	CC	CC	CC	CC
chr1_31848740	G/T	1	31848740	GG	GG	TG	GG	TG	TT	TT	TT	TG	TT	TT	TG	TG	TG	TG	GG	GG	TG	TG	TG	TG	GG	TG	GG	GG	TG	GG	TG	GG	TG	TG	TG	TG	TG	TG	TG	TT	GG	TG	TG	TG	TT	TG	TG	TG	TG
chr1_31849493	C/T	1	31849493	CC	CC	CC	CC	CC	CC	CC	CC	CC	TT	CC	CC	CC	CC	CC	CC	CC	CC	CC	CC	CC	CC	CC	CC	CC	CC	CC	CC	CC	CC	CC	CC	CC	CC	CC	CC	CC	CC	CC	TC	CC	CC	CC	CC	CC	CC
chr1_31850864	A/G	1	31850864	AA	GA	AA	GA	GA	AA	GA	AA	GA	GA	AA	AA	AA	AA	AA	AA	AA	GA	AA	GA	AA	AA	AA	GA	GA	GA	GA	GA	AA	AA	GA	AA	GA	AA	AA	AA	AA	GA	AA	GA	AA	AA	GA	AA	AA	AA
chr1_31851770	A/C	1	31851770	AA	AA	AA	AA	AA	AA	AA	AA	AA	AA	CA	AA	AA	AA	AA	AA	AA	AA	AA	AA	AA	AA	AA	AA	AA	AA	AA	AA	AA	AA	AA	AA	AA	AA	AA	AA	AA	AA	AA	AA	AA	AA	AA	AA	AA	AA
chr1_31852368	G/T	1	31852368	GG	GG	GG	GG	GG	GG	GG	GG	GG	GG	GG	GG	GG	GG	GG	GG	GG	GG	GG	GG	GG	GG	GG	GG	GG	GG	GG	GG	GG	GG	GG	GG	GG	GG	GG	GG	GG	GG	GG	GG	TG	GG	GG	GG	GG	GG
chr1_31852404	C/T	1	31852404	CC	CC	CC	CC	CC	CC	CC	CC	CC	CC	CC	CC	CC	CC	CC	CC	CC	CC	CC	CC	CC	CC	CC	CC	CC	CC	CC	CC	CC	CC	CC	CC	CC	CC	CC	CC	CC	CC	CC	CC	TC	CC	CC	CC	CC	CC
chr1_31853813	A/G	1	31853813	AA	AA	GA	AA	GA	GG	GG	GG	GA	GG	GG	GA	GA	GA	GA	AA	AA	GA	GA	GA	GA	AA	GA	AA	AA	GA	AA	GA	AA	GA	GA	GA	GA	GA	GA	GA	GG	AA	GA	GA	GG	GG	GA	GA	GA	GA
chr1_31854018	C/T	1	31854018	TT	TT	TT	TT	TT	TT	TT	TT	TT	TT	TT	TT	TT	TT	TT	TT	TT	TT	TT	TT	TT	TT	TT	TT	TT	TT	TT	TT	TT	TT	TT	TT	TT	TT	TT	TT	TT	TT	TT	TT	CT	TT	TT	TT	TT	TT
chr1_31854961	C/G	1	31854961	CC	CC	GC	CC	GC	GG	GG	GG	GC	GG	GG	GC	GC	GC	GC	CC	CC	GC	GC	GC	GC	CC	GC	CC	CC	GC	CC	GC	CC	GC	GC	GC	GC	GC	GC	GC	GG	CC	GC	GC	GG	GG	GC	GC	GC	GC
chr1_31855038	C/T	1	31855038	CC	CC	TC	CC	TC	TT	TT	TT	TC	TT	TT	TC	TC	TC	TC	CC	CC	TC	TC	CC	TC	CC	TC	CC	CC	TC	CC	TC	CC	TC	TC	TC	TC	TC	TC	TC	TT	CC	TC	TC	TC	TT	TC	TC	TC	TC
chr1_31855072	C/T	1	31855072	TT	TT	CT	TT	CT	CC	CC	CC	CT	CC	CC	CT	CT	CT	CT	TT	TT	CT	CT	TT	CT	TT	CT	TT	TT	CT	TT	CT	TT	CT	CT	CT	CT	CT	CT	CT	CC	TT	CT	TT	CT	CC	CT	CT	CT	CT
chr1_31855745	C/T	1	31855745	CC	CC	CC	CC	CC	TC	TC	TC	CC	CC	TC	CC	CC	CC	CC	CC	CC	CC	CC	CC	CC	CC	CC	CC	CC	CC	CC	CC	CC	TC	TC	CC	CC	CC	TC	CC	TC	CC	CC	CC	TC	TC	CC	CC	CC	CC
chr1_31856313	A/T	1	31856313	AA	AA	TA	AA	TA	TT	TT	TT	TA	TT	TT	TA	TA	TA	TA	AA	AA	TA	TA	TA	TA	AA	TA	AA	AA	TA	AA	TA	AA	TA	TA	TA	TA	TA	TA	TA	TT	AA	TA	TA	TT	TT	TA	TA	TA	TA
chr1_31856909	A/T	1	31856909	AA	AA	TA	AA	TA	TT	TT	TT	TA	TT	TT	TA	TA	TA	TA	AA	AA	TA	TA	TA	TA	AA	TA	AA	AA	TA	AA	TA	AA	TA	TA	TA	TA	TA	TA	TA	TT	AA	TA	TA	TT	TT	TA	TA	TA	TA
chr1_31856928	C/T	1	31856928	CC	CC	TC	CC	TC	TT	TT	TT	TC	TT	TT	TC	TC	TC	TC	CC	CC	TC	TC	TC	TC	CC	TC	CC	CC	TC	CC	TC	CC	TC	TC	TC	TC	TC	TC	TC	TT	CC	TC	TC	TT	TT	TC	TC	TC	TC
chr1_31859764	G/T	1	31859764	TT	TT	TT	GT	GT	GT	TT	GT	TT	TT	TT	GT	GT	TT	TT	TT	TT	GT	TT	GT	TT	TT	GT	TT	TT	GT	TT	TT	TT	GT	GT	GT	TT	GT	TT	TT	GT	TT	TT	TT	GT	TT	TT	TT	GT	GT
chr1_31859964	C/T	1	31859964	CC	CC	CC	CC	CC	CC	CC	CC	TC	CC	CC	CC	CC	CC	CC	CC	CC	CC	CC	CC	CC	TC	CC	CC	CC	CC	CC	CC	CC	CC	CC	CC	CC	CC	CC	CC	CC	CC	CC	CC	CC	CC	CC	CC	CC	CC
chr1_31860751	A/G	1	31860751	AA	AA	GA	AA	GA	GG	GG	GG	GA	GG	GG	GA	GA	GA	GA	AA	AA	GA	GA	GA	GA	AA	GA	AA	AA	GA	AA	GA	AA	GA	GA	GA	GA	GA	GA	GA	GG	AA	GA	GA	GG	GG	GA	GA	GA	GA
chr1_31860906	C/G	1	31860906	GG	GG	GG	GG	GG	GG	GG	GG	GG	CC	GG	GG	GG	GG	GG	GG	GG	GG	GG	GG	GG	GG	GG	GG	GG	GG	GG	GG	GG	GG	GG	GG	GG	GG	GG	GG	GG	GG	GG	CG	GG	GG	GG	GG	GG	GG
chr1_31861012	C/T	1	31861012	CC	CC	TC	CC	TC	TT	TT	TT	TC	CC	TT	TC	TC	TC	TC	CC	CC	TC	TC	TC	TC	CC	TC	CC	CC	TC	CC	TC	CC	TC	TC	TC	TC	TC	TC	TC	TT	CC	TC	CC	TC	TT	TC	TC	TC	TC
chr1_31861577	A/T	1	31861577	AA	AA	AA	AA	AA	AA	AA	AA	AA	TT	AA	AA	AA	AA	AA	AA	AA	AA	AA	AA	AA	AA	AA	AA	AA	AA	AA	AA	AA	AA	AA	AA	AA	AA	AA	AA	AA	AA	AA	AA	TA	AA	AA	AA	AA	AA
chr1_31861935	C/T	1	31861935	CC	CC	CC	CC	CC	CC	CC	CC	CC	TT	CC	CC	CC	CC	CC	CC	CC	CC	CC	CC	CC	CC	CC	CC	CC	CC	CC	CC	CC	CC	CC	CC	CC	CC	CC	CC	CC	CC	CC	CC	TC	CC	CC	CC	CC	CC
chr1_31861954	C/T	1	31861954	CC	CC	CC	CC	CC	CC	CC	CC	CC	TT	CC	CC	CC	CC	CC	CC	CC	CC	CC	CC	CC	CC	CC	CC	CC	CC	CC	CC	CC	CC	CC	CC	CC	CC	CC	CC	CC	CC	CC	TC	TC	CC	CC	CC	CC	CC
chr1_31862193	C/T	1	31862193	TT	TT	TT	TT	TT	TT	TT	TT	TT	TT	TT	TT	TT	TT	TT	TT	TT	TT	TT	TT	TT	TT	TT	TT	TT	TT	TT	TT	TT	TT	TT	TT	TT	TT	TT	TT	TT	TT	TT	TT	CT	TT	TT	TT	TT	TT
chr1_31863376	C/T	1	31863376	CC	CC	TC	CC	TC	TT	TT	TT	TC	TT	TT	TC	TC	TC	TC	CC	CC	TC	TC	TC	TC	CC	TC	CC	CC	TC	CC	TC	CC	TC	TC	TC	TC	TC	TC	TC	TT	CC	TC	TC	TT	TT	TC	TC	TC	TC
chr1_31863403	A/G	1	31863403	AA	AA	AA	AA	AA	AA	AA	AA	AA	AA	AA	AA	AA	AA	AA	AA	AA	AA	AA	AA	AA	AA	AA	AA	AA	AA	AA	AA	AA	AA	AA	AA	AA	AA	AA	AA	AA	AA	AA	AA	GA	AA	AA	AA	AA	AA
chr1_31864702	C/T	1	31864702	TT	TT	CT	TT	CT	CC	CC	CC	CT	CC	CC	CT	CT	CT	CT	TT	TT	CT	CT	CT	CT	TT	CT	TT	TT	CT	TT	CT	TT	CT	CT	CT	CT	CT	CT	CT	CC	TT	CT	CT	CC	CC	CT	CT	CT	CT
chr1_31864828	A/G	1	31864828	AA	AA	GA	AA	GA	GG	GG	GG	GA	GG	GG	GA	GA	GA	GA	AA	AA	GA	GA	GA	GA	AA	GA	AA	AA	GA	AA	GA	AA	GA	GA	GA	GA	GA	GA	GA	GG	AA	GA	GA	GG	GG	GA	GA	GA	GA
chr1_31865011	A/C	1	31865011	AA	AA	CA	AA	CA	CC	CC	CC	CA	CC	CC	CA	CA	CA	CA	AA	AA	CA	CA	CA	CA	AA	CA	AA	AA	CA	AA	CA	AA	CA	CA	CA	CA	CA	CA	CA	CC	AA	CA	CA	CC	CC	CA	CA	CA	CA
chr1_31868154	A/T	1	31868154	TT	TT	AT	TT	AT	AA	AA	AA	AT	TT	AA	AT	AT	AT	AT	TT	TT	AT	AT	AT	AT	TT	AT	TT	TT	AT	TT	AT	TT	AT	AT	AT	AT	AT	AT	AT	AA	TT	AT	TT	AA	AA	AT	AT	AT	AT
chr1_31871399	C/T	1	31871399	CC	CC	TC	CC	TC	TT	TT	TT	TC	TT	TT	TC	TC	TC	TC	CC	CC	TC	TC	TC	TC	CC	TC	CC	CC	TC	CC	TC	CC	TC	TC	TC	TC	TC	TC	TC	TT	CC	TC	TC	TT	TT	TC	TC	TC	TC
chr1_31872145	A/T	1	31872145	AA	AA	TA	AA	TA	TT	TT	TT	TA	AA	TT	TA	TA	TA	TA	AA	AA	TA	TA	TA	TA	AA	TA	AA	AA	TA	AA	TA	AA	TA	TA	TA	TA	TA	TA	TA	TT	AA	TA	AA	TT	TT	TA	TA	TA	TA
chr1_31872146	A/T	1	31872146	TT	TT	AT	TT	AT	AA	AA	AA	AT	TT	AA	AT	AT	AT	AT	TT	TT	AT	AT	AT	AT	TT	AT	TT	TT	AT	TT	AT	TT	AT	AT	AT	AT	AT	AT	AT	AA	TT	AT	TT	AT	AA	AT	AT	AT	AT
chr1_31872152	A/T	1	31872152	AA	AA	AA	AA	AA	AA	AA	AA	AA	AA	AA	AA	AA	AA	AA	AA	AA	AA	AA	AA	AA	AA	AA	AA	AA	AA	AA	AA	AA	AA	AA	AA	AA	AA	AA	AA	AA	AA	AA	AA	TA	AA	AA	AA	AA	AA
chr1_31872804	A/C	1	31872804	AA	AA	CA	AA	CA	CC	CC	CC	CA	CC	CC	CA	CA	CA	CA	AA	AA	CA	CA	CA	CA	AA	CA	AA	AA	CA	AA	CA	AA	CA	CA	CA	CA	CA	CA	CA	CC	AA	CA	CA	CC	CC	CA	CA	CA	CA
chr1_31872852	C/T	1	31872852	TT	TT	CT	TT	CT	CC	CC	CC	CT	CC	CC	CT	CT	CT	CT	TT	TT	CT	CT	CT	CT	TT	CT	TT	TT	CT	TT	CT	TT	CT	CT	CT	CT	CT	CT	CT	CC	TT	CT	CT	CC	CC	CT	CT	CT	CT
chr1_31873106	G/T	1	31873106	TT	TT	GT	TT	GT	GG	GG	GG	GT	GG	GG	GT	GT	GT	GT	TT	TT	GT	GT	GT	GT	TT	GT	TT	TT	GT	TT	GT	TT	GT	GT	GT	GT	GT	GT	GT	GG	TT	GT	GT	GG	GG	GT	GT	GT	GT
chr1_31873637	C/T	1	31873637	TT	CT	TT	CT	TT	TT	TT	TT	TT	TT	CT	TT	CT	TT	TT	TT	TT	TT	TT	TT	TT	TT	TT	TT	TT	TT	TT	TT	TT	TT	CT	TT	TT	TT	TT	TT	TT	CT	TT	TT	TT	TT	TT	TT	TT	TT
chr1_31874047	A/G	1	31874047	AA	AA	GA	AA	GA	GG	GG	GG	GA	GG	GG	GA	GA	GA	GA	AA	AA	GA	GA	GA	GA	AA	GA	AA	AA	GA	AA	GA	AA	GA	GA	GA	GA	GA	GA	GA	GG	AA	GA	GA	GG	GG	GA	GA	GA	GA
chr1_31875007	G/T	1	31875007	GG	GG	GG	GG	GG	GG	GG	GG	GG	GG	GG	GG	GG	GG	GG	GG	GG	GG	GG	GG	GG	GG	GG	GG	GG	GG	GG	GG	GG	GG	GG	GG	GG	GG	GG	GG	GG	GG	GG	GG	TG	GG	GG	GG	GG	GG
chr1_31875213	C/T	1	31875213	TT	TT	TT	TT	TT	TT	TT	TT	TT	TT	TT	TT	TT	TT	TT	TT	TT	TT	TT	TT	TT	TT	TT	TT	TT	TT	TT	TT	TT	TT	TT	TT	TT	TT	TT	TT	TT	TT	TT	TT	CT	TT	TT	TT	TT	TT
chr1_31875336	C/T	1	31875336	TT	TT	CT	TT	CT	CC	CC	CC	CT	CC	CC	CT	CT	CT	CT	TT	TT	CT	CT	CT	CT	TT	CT	TT	TT	CT	TT	CT	TT	CT	CT	CT	CT	CT	CT	CT	CC	TT	CT	CT	CT	CC	CT	CT	CT	CT
chr1_31875429	C/T	1	31875429	CC	CC	CC	CC	CC	CC	CC	CC	CC	CC	CC	CC	CC	CC	CC	CC	CC	CC	CC	CC	CC	CC	CC	CC	CC	CC	CC	CC	CC	CC	CC	CC	CC	CC	CC	CC	CC	CC	CC	CC	TC	CC	CC	CC	CC	CC
chr1_31875693	C/T	1	31875693	TT	TT	CT	TT	CT	CC	CC	CC	CT	CC	CC	CT	CT	CT	CT	TT	TT	CT	CT	CT	CT	TT	CT	TT	TT	CT	TT	CT	TT	CT	CT	CT	CT	CT	CT	CT	CC	TT	CT	CT	CT	CC	CT	CT	CT	CT
chr1_31875811	G/T	1	31875811	GG	GG	GG	GG	GG	GG	GG	GG	GG	GG	GG	GG	GG	GG	GG	GG	GG	GG	GG	GG	GG	GG	GG	GG	GG	GG	GG	GG	GG	GG	GG	GG	GG	GG	GG	GG	GG	GG	GG	GG	TG	GG	GG	GG	GG	GG
chr1_31883612	C/T	1	31883612	TT	TT	CT	TT	CT	CC	CC	CC	CT	TT	CC	CT	CT	CT	TT	TT	TT	CT	CT	CT	CT	TT	CT	TT	TT	TT	TT	CT	TT	CT	CT	CT	CT	CT	CT	CT	CC	TT	CT	CT	CC	CC	CT	CT	CT	CT
chr1_31893280	A/C	1	31893280	AA	AA	AA	AA	CA	CC	CC	CC	CA	AA	CC	CA	CA	AA	CA	AA	AA	CA	CA	CA	CA	AA	CA	AA	AA	CA	AA	CA	AA	CA	CA	CA	CA	CA	CA	CA	CC	AA	CA	CA	CC	CC	CA	CA	CA	CA
chr1_33878763	C/T	1	33878763	CC	CC	CC	TC	CC	TC	CC	TC	CC	CC	CC	CC	CC	CC	TC	CC	CC	CC	CC	CC	CC	CC	CC	CC	CC	CC	CC	CC	CC	TC	CC	CC	TC	CC	TC	CC	TC	CC	CC	CC	TC	TC	CC	CC	CC	TC
chr1_33879288	A/G	1	33879288	AA	AA	AA	AA	AA	AA	GA	AA	AA	AA	AA	AA	AA	AA	AA	AA	AA	AA	AA	AA	AA	AA	AA	AA	AA	AA	AA	AA	AA	AA	GA	AA	AA	AA	AA	AA	AA	AA	GA	AA	GA	AA	AA	AA	AA	AA
chr1_33879425	A/G	1	33879425	GG	GG	GG	GG	GG	GG	AG	GG	GG	GG	GG	GG	GG	GG	GG	GG	GG	GG	GG	GG	GG	GG	GG	GG	GG	GG	GG	GG	GG	GG	AG	GG	GG	GG	GG	GG	GG	GG	AG	GG	AG	GG	GG	GG	GG	GG
chr1_33879503	C/T	1	33879503	TT	TT	TT	CT	TT	CT	TT	CT	TT	TT	TT	TT	TT	TT	CT	TT	TT	TT	TT	TT	TT	TT	TT	TT	TT	TT	TT	TT	TT	CT	TT	TT	CT	TT	CT	TT	TT	TT	TT	TT	CT	CT	TT	TT	TT	CT
chr1_33879659	C/T	1	33879659	CC	CC	CC	CC	CC	CC	CC	CC	CC	CC	CC	CC	CC	CC	CC	CC	CC	CC	CC	CC	CC	CC	CC	CC	CC	CC	CC	CC	CC	CC	CC	CC	CC	CC	CC	CC	CC	CC	CC	CC	CC	CC	CC	CC	CC	CC
chr1_33880164	G/T	1	33880164	GG	GG	GG	GG	GG	GG	TG	GG	GG	GG	GG	GG	GG	GG	GG	GG	GG	GG	GG	GG	GG	GG	GG	GG	GG	GG	GG	GG	GG	GG	TG	GG	GG	GG	GG	GG	GG	GG	TG	GG	TG	GG	GG	GG	GG	GG
chr1_33880233	A/C	1	33880233	AA	AA	AA	CA	AA	CA	CA	CA	AA	AA	AA	AA	AA	AA	CA	AA	AA	AA	AA	AA	AA	AA	AA	AA	AA	AA	AA	AA	AA	CA	CA	AA	CA	AA	CA	AA	CA	AA	CA	CA	CC	CA	AA	AA	AA	CA
chr1_33880357	A/C	1	33880357	CC	CC	CC	CC	CC	CC	CC	CC	CC	AA	CC	CC	CC	AC	CC	CC	AC	CC	CC	CC	CC	CC	CC	CC	AA	AC	CC	CC	CC	CC	CC	CC	CC	CC	CC	CC	CC	CC	CC	CC	CC	AC	CC	CC	CC	CC
chr1_33880627	G/T	1	33880627	GG	GG	GG	GG	GG	GG	GG	GG	GG	GG	GG	GG	GG	GG	GG	GG	GG	GG	GG	GG	GG	GG	GG	GG	GG	GG	GG	GG	GG	GG	GG	GG	GG	GG	GG	GG	GG	GG	GG	GG	GG	GG	GG	GG	GG	GG
chr1_33881026	A/G	1	33881026	AA	AA	AA	AA	AA	AA	GA	AA	AA	AA	AA	AA	AA	AA	AA	AA	AA	AA	AA	AA	AA	AA	AA	AA	AA	AA	AA	AA	AA	AA	GA	AA	AA	AA	AA	AA	AA	AA	GA	AA	GA	AA	AA	AA	AA	AA
chr1_33881227	A/G	1	33881227	GG	GG	GG	GG	GG	GG	GG	GG	GG	AA	GG	GG	GG	AG	GG	GG	AG	GG	GG	GG	GG	GG	GG	GG	AA	AG	GG	GG	GG	GG	GG	GG	GG	GG	GG	GG	GG	GG	GG	GG	GG	AG	GG	GG	GG	GG
chr1_33881312	C/T	1	33881312	CC	CC	CC	CC	CC	CC	TC	CC	CC	CC	CC	CC	CC	CC	CC	CC	CC	CC	CC	CC	CC	CC	CC	CC	CC	CC	CC	CC	CC	CC	TC	CC	CC	CC	CC	CC	CC	CC	TC	CC	TC	CC	CC	CC	CC	CC
chr1_33881725	A/G	1	33881725	AA	AA	AA	GA	AA	GA	GA	GA	AA	GG	AA	AA	AA	GA	GA	AA	GA	AA	AA	AA	AA	AA	AA	AA	GG	GA	AA	AA	AA	GA	GA	AA	GA	AA	GA	AA	GA	AA	AA	GA	GG	GG	AA	AA	AA	GA
chr1_33882219	A/G	1	33882219	AA	AA	AA	AA	AA	AA	AA	AA	AA	GG	AA	AA	AA	GA	AA	AA	GA	AA	AA	AA	AA	AA	AA	AA	GG	GA	AA	AA	AA	AA	AA	AA	AA	AA	AA	AA	AA	AA	AA	AA	AA	GA	AA	AA	AA	AA
chr1_33882680	C/T	1	33882680	CC	CC	CC	TC	CC	TC	CC	TC	CC	CC	CC	CC	CC	CC	TC	CC	CC	CC	CC	CC	CC	CC	CC	CC	CC	CC	CC	CC	CC	TC	CC	CC	TC	CC	TC	CC	TC	CC	CC	CC	TC	TC	CC	CC	CC	TC
chr1_33882989	A/G	1	33882989	GG	GG	GG	GG	GG	GG	GG	GG	GG	AA	GG	GG	GG	AG	GG	GG	AG	GG	GG	GG	GG	GG	GG	GG	AA	AG	GG	GG	GG	GG	GG	GG	GG	GG	GG	GG	GG	GG	GG	GG	GG	AG	GG	GG	GG	GG
chr1_33883125	C/T	1	33883125	CC	CC	CC	CC	CC	CC	TC	CC	CC	TT	CC	CC	CC	TC	CC	CC	TC	CC	CC	CC	CC	CC	CC	CC	TT	TC	CC	CC	CC	CC	TC	CC	CC	CC	CC	CC	CC	CC	TC	TC	TC	TC	CC	CC	CC	CC
chr1_33883128	A/C	1	33883128	CC	CC	CC	CC	CC	CC	CC	CC	CC	CC	CC	CC	CC	CC	CC	CC	CC	CC	CC	CC	CC	CC	CC	CC	CC	CC	CC	CC	CC	CC	CC	CC	CC	CC	CC	CC	CC	CC	CC	CC	CC	CC	CC	CC	CC	CC
chr1_33883408	A/G	1	33883408	GG	GG	GG	AG	GG	AG	GG	AG	GG	GG	GG	GG	GG	GG	AG	GG	GG	GG	GG	GG	GG	GG	GG	GG	GG	GG	GG	GG	GG	AG	GG	GG	AG	GG	AG	GG	AG	GG	GG	GG	AG	AG	GG	GG	GG	AG
chr1_33884294	A/G	1	33884294	GG	GG	GG	GG	GG	GG	GG	GG	GG	GG	GG	GG	GG	GG	GG	GG	GG	GG	GG	GG	GG	GG	GG	GG	GG	GG	GG	GG	GG	GG	GG	GG	GG	GG	GG	GG	GG	GG	GG	GG	GG	GG	GG	GG	GG	GG
chr1_33885571	A/C	1	33885571	CC	CC	CC	CC	CC	CC	CC	CC	CC	AA	CC	CC	CC	AC	CC	CC	AC	CC	CC	CC	CC	CC	CC	CC	AA	AC	CC	CC	CC	CC	CC	CC	CC	CC	CC	CC	CC	CC	CC	CC	CC	AC	CC	CC	CC	CC
chr1_33886226	C/T	1	33886226	CC	CC	CC	TC	CC	TC	CC	TC	CC	CC	CC	CC	CC	CC	TC	CC	CC	CC	CC	CC	CC	CC	CC	CC	CC	CC	CC	CC	CC	TC	CC	CC	TC	CC	TC	CC	TC	CC	CC	CC	TC	TC	CC	CC	CC	TC
chr1_33886404	A/G	1	33886404	AA	AA	AA	AA	AA	AA	GA	AA	AA	GG	AA	AA	AA	GA	AA	AA	GA	AA	AA	AA	AA	AA	AA	AA	GG	GA	AA	AA	AA	AA	AA	AA	AA	AA	AA	AA	AA	AA	AA	AA	AA	GG	AA	AA	AA	GA
chr1_33886477	C/T	1	33886477	CC	CC	CC	CC	CC	CC	CC	CC	CC	CC	CC	CC	CC	CC	CC	CC	CC	CC	CC	CC	CC	CC	CC	CC	CC	CC	CC	CC	CC	CC	CC	CC	TT	CC	CC	CC	CC	CC	TT	CC	CC	CC	TC	CC	CC	CC
chr1_33886726	A/G	1	33886726	GG	GG	GG	GG	GG	GG	GG	GG	GG	GG	GG	GG	GG	GG	GG	GG	GG	GG	GG	GG	GG	GG	GG	GG	GG	GG	GG	GG	GG	GG	GG	GG	GG	GG	GG	GG	GG	GG	GG	GG	GG	GG	GG	GG	GG	GG
chr1_33886875	A/G	1	33886875	AA	AA	AA	GA	AA	GA	AA	GA	AA	AA	AA	AA	AA	AA	GA	AA	AA	AA	AA	AA	AA	AA	AA	AA	AA	AA	AA	AA	AA	GA	AA	AA	GA	AA	GA	AA	GA	AA	AA	AA	GA	GA	AA	AA	AA	GA
chr1_33887745	C/T	1	33887745	TT	TT	CT	CC	CT	CC	CC	CC	CT	CC	CC	CT	CT	CT	CC	TT	CT	CT	CT	CT	CT	TT	CT	TT	CT	TT	TT	TT	TT	CT	CT	CT	CC	CT	CT	CT	CC	TT	CC	CT	CC	CC	CT	CT	CT	CT
chr1_33888004	A/T	1	33888004	AA	AA	AA	TA	AA	TA	AA	TA	AA	AA	AA	AA	AA	AA	TA	AA	AA	AA	AA	AA	AA	AA	AA	AA	AA	AA	AA	AA	AA	TA	AA	AA	TA	AA	TA	AA	TA	AA	AA	AA	TA	TA	AA	AA	AA	TA
chr1_33888035	A/G	1	33888035	GG	GG	GG	GG	GG	GG	GG	GG	GG	GG	GG	GG	GG	GG	GG	GG	GG	GG	GG	GG	GG	GG	GG	GG	GG	GG	GG	GG	GG	GG	GG	GG	GG	GG	GG	GG	GG	GG	GG	GG	GG	GG	GG	GG	GG	GG
chr1_33889258	G/T	1	33889258	TT	TT	TT	TT	TT	TT	GT	TT	TT	TT	TT	TT	TT	TT	TT	TT	TT	TT	TT	TT	TT	TT	TT	TT	TT	TT	TT	TT	TT	TT	GT	TT	TT	TT	TT	TT	TT	TT	GT	TT	GT	TT	TT	TT	TT	TT
chr1_33890099	A/C	1	33890099	CC	CC	CC	CC	CC	CC	AC	CC	CC	CC	CC	CC	CC	CC	CC	CC	CC	CC	CC	CC	CC	CC	CC	CC	CC	CC	CC	CC	CC	CC	AC	CC	CC	CC	CC	CC	CC	CC	AC	CC	AC	CC	CC	CC	CC	CC
chr1_33890586	C/G	1	33890586	CC	CC	CC	CC	CC	CC	CC	CC	CC	CC	CC	CC	CC	CC	CC	CC	CC	CC	CC	CC	CC	CC	CC	CC	CC	CC	CC	CC	CC	CC	CC	CC	CC	CC	CC	CC	CC	CC	CC	CC	CC	CC	CC	CC	CC	CC
chr1_33891942	A/G	1	33891942	GG	GG	AG	AA	AG	AA	AG	AA	AG	AA	AA	AG	AG	AG	AA	GG	AG	AG	AG	AG	AG	GG	AG	GG	AG	GG	GG	GG	GG	AG	GG	AG	AA	AG	AG	AG	AA	GG	AG	AG	AG	AA	AG	AG	AG	AG
chr1_33892725	G/T	1	33892725	GG	GG	GG	GG	GG	GG	GG	GG	GG	GG	GG	GG	GG	GG	GG	GG	GG	GG	GG	GG	GG	GG	GG	GG	GG	GG	GG	GG	GG	GG	GG	GG	GG	GG	GG	GG	GG	GG	GG	GG	GG	GG	GG	GG	GG	GG
chr1_33892767	A/G	1	33892767	GG	GG	GG	GG	GG	GG	GG	GG	GG	GG	GG	GG	GG	GG	GG	GG	GG	GG	GG	GG	GG	GG	GG	GG	GG	GG	GG	GG	GG	GG	GG	GG	GG	GG	GG	GG	GG	GG	GG	GG	GG	GG	GG	GG	GG	GG
chr1_33892855	A/G	1	33892855	AA	AA	AA	AA	AA	AA	AA	AA	AA	AA	AA	AA	AA	AA	AA	AA	AA	AA	AA	AA	AA	AA	AA	AA	AA	AA	AA	AA	AA	AA	AA	AA	AA	AA	AA	AA	AA	AA	AA	AA	AA	AA	AA	AA	AA	AA
chr1_33892891	G/T	1	33892891	TT	TT	TT	TT	TT	TT	TT	TT	TT	TT	TT	TT	TT	TT	TT	TT	TT	TT	TT	TT	TT	TT	TT	TT	TT	TT	TT	TT	TT	TT	TT	TT	TT	TT	TT	TT	TT	TT	TT	TT	TT	TT	TT	TT	TT	TT
chr1_33892908	C/G	1	33892908	CC	CC	CC	CC	CC	CC	GC	CC	CC	CC	CC	CC	CC	CC	CC	CC	CC	CC	CC	CC	CC	CC	CC	CC	CC	CC	CC	CC	CC	CC	GC	CC	CC	CC	CC	CC	CC	CC	GC	CC	GC	CC	CC	CC	CC	CC
chr1_33892953	C/G	1	33892953	GG	GG	GG	GG	GG	GG	GG	GG	GG	GG	GG	GG	GG	GG	GG	GG	GG	GG	GG	GG	GG	GG	GG	GG	GG	GG	GG	GG	GG	GG	GG	GG	GG	GG	GG	GG	GG	GG	GG	GG	GG	GG	GG	GG	GG	GG
chr1_33892978	A/G	1	33892978	AA	AA	AA	AA	AA	AA	AA	AA	AA	AA	AA	AA	AA	AA	AA	AA	AA	AA	AA	AA	AA	AA	AA	AA	AA	AA	AA	AA	AA	AA	AA	AA	AA	AA	AA	AA	AA	AA	AA	AA	AA	AA	AA	AA	AA	AA
chr1_33893016	C/T	1	33893016	CC	CC	CC	CC	CC	CC	CC	CC	CC	CC	CC	CC	CC	CC	CC	CC	CC	CC	CC	CC	CC	CC	CC	CC	CC	CC	CC	CC	CC	CC	CC	CC	CC	CC	CC	CC	CC	CC	CC	CC	CC	CC	CC	CC	CC	CC
chr1_33893064	G/T	1	33893064	GG	GG	TG	TT	TG	TT	TG	TT	TG	TT	TT	TG	TG	TG	TT	GG	TG	TG	TG	TG	TG	GG	TG	GG	TG	GG	GG	GG	GG	TG	GG	TG	TT	TG	TG	TG	TT	GG	TG	TG	TG	TT	TG	TG	TG	TG
chr1_33893439	C/T	1	33893439	TT	TT	CT	CC	CT	CC	CT	CC	CT	CC	CC	CT	CT	CT	CC	TT	CT	CT	CT	CT	CT	TT	CT	TT	CT	TT	TT	TT	TT	CT	TT	CT	CC	CT	CT	CT	CC	TT	CT	CT	CT	CC	CT	CT	CT	CT
chr1_33893540	C/T	1	33893540	CC	CC	CC	CC	CC	CC	CC	CC	CC	CC	CC	CC	CC	CC	CC	CC	CC	CC	CC	CC	CC	CC	CC	CC	CC	CC	CC	CC	CC	CC	CC	CC	CC	CC	CC	CC	CC	CC	CC	CC	CC	CC	CC	CC	CC	CC
chr1_33893553	G/T	1	33893553	GG	GG	GT	TT	GT	TT	TT	TT	GT	TT	TT	GT	GT	GT	TT	GG	GT	GT	GT	GT	GT	GG	GT	GG	GT	GG	GG	GG	GG	GT	GT	GT	TT	GT	GT	GT	TT	GG	TT	GT	TT	TT	GT	GT	GT	GT
chr1_33893691	C/T	1	33893691	CC	CC	CC	CC	CC	CC	TC	CC	CC	CC	CC	CC	CC	CC	CC	CC	CC	CC	CC	CC	CC	CC	CC	CC	CC	CC	CC	CC	CC	CC	TC	CC	CC	CC	CC	CC	CC	CC	TC	CC	TC	CC	CC	CC	CC	CC
chr1_33894833	A/G	1	33894833	AA	AA	AA	GG	GA	GG	GG	GG	GA	GG	GG	AA	GA	AA	GG	AA	AA	GA	GA	GA	GA	AA	GA	AA	GA	AA	AA	AA	AA	AA	AA	AA	GG	AA	GA	GA	GG	AA	GG	GA	GA	GG	GA	AA	AA	AA
chr1_33894909	C/T	1	33894909	CC	CC	CC	TT	CC	TT	TT	TT	CC	TT	TT	TC	TC	TC	TT	CC	CC	TC	TC	TC	TC	CC	CC	CC	TC	CC	CC	CC	CC	TC	CC	CC	TT	CC	TC	TC	TT	CC	TT	TC	TC	TT	TC	CC	TC	CC
chr1_33895226	A/G	1	33895226	GG	GG	GG	GG	GG	GG	GG	GG	GG	GG	GG	GG	GG	GG	GG	GG	GG	GG	GG	GG	GG	GG	GG	GG	GG	GG	GG	GG	GG	GG	GG	GG	GG	GG	GG	GG	GG	GG	GG	GG	GG	GG	GG	GG	GG	GG
chr1_33895290	A/G	1	33895290	AA	AA	AA	AA	AA	AA	AA	AA	AA	AA	AA	AA	AA	AA	AA	AA	AA	AA	AA	AA	AA	AA	AA	AA	AA	AA	AA	AA	AA	AA	AA	AA	AA	AA	AA	AA	AA	AA	AA	AA	AA	AA	AA	AA	AA	AA
chr1_33895313	A/G	1	33895313	AA	AA	AA	AA	AA	AA	AA	AA	AA	AA	AA	AA	AA	AA	AA	AA	AA	AA	AA	AA	AA	AA	AA	AA	AA	AA	AA	AA	AA	AA	AA	AA	AA	AA	AA	AA	AA	AA	AA	AA	AA	AA	AA	AA	AA	AA
chr1_33895368	A/T	1	33895368	AA	AA	AA	AA	AA	AA	AA	AA	AA	AA	AA	AA	AA	AA	AA	AA	AA	AA	AA	AA	AA	AA	AA	AA	AA	AA	AA	AA	AA	AA	AA	AA	AA	AA	AA	AA	AA	AA	AA	AA	AA	AA	AA	AA	AA	AA
chr1_33895398	A/C	1	33895398	AA	AA	AA	AA	AA	AA	AA	AA	AA	AA	AA	AA	AA	AA	AA	AA	AA	AA	AA	AA	AA	AA	AA	AA	AA	AA	AA	AA	AA	AA	AA	AA	AA	AA	AA	AA	AA	AA	AA	AA	AA	AA	AA	AA	AA	AA
chr1_33895487	A/G	1	33895487	AA	AA	GA	GG	GA	GG	GA	GG	GA	GG	GG	GA	GA	GA	GG	AA	GA	GA	GA	GA	GA	AA	GA	AA	GA	AA	AA	AA	AA	GA	AA	GA	GG	GA	GA	GA	GG	AA	GA	GA	GA	GG	GA	GA	GA	GA
chr1_33895497	C/T	1	33895497	CC	CC	TC	TT	TC	TT	TC	TT	TC	TT	TT	TC	TC	TC	TT	CC	TC	TC	TC	TC	TC	CC	TC	CC	TC	CC	CC	CC	CC	TC	CC	TC	TT	TC	TC	TC	TT	CC	TC	TC	TC	TT	TC	TC	TC	TC
chr1_33895534	C/T	1	33895534	TT	TT	TT	TT	TT	TT	TT	TT	TT	TT	TT	TT	TT	TT	TT	TT	TT	TT	TT	TT	TT	TT	TT	TT	TT	TT	TT	TT	TT	TT	TT	TT	TT	TT	TT	TT	TT	TT	TT	TT	TT	TT	TT	TT	TT	TT
chr1_33895550	A/T	1	33895550	TT	TT	AT	AA	AT	AA	AT	AA	AT	AA	AA	AT	AT	AT	AA	TT	AT	AT	AT	AT	AT	TT	AT	TT	AT	TT	TT	TT	TT	AT	TT	AT	AA	AT	AT	AT	AA	TT	AT	AT	AT	AA	AT	AT	AT	AT
chr1_33895823	A/G	1	33895823	GG	GG	GG	GG	GG	GG	AG	GG	GG	GG	GG	GG	GG	GG	GG	GG	GG	GG	GG	GG	GG	GG	GG	GG	GG	GG	GG	GG	GG	GG	AG	GG	GG	GG	GG	GG	GG	GG	AG	GG	AG	GG	GG	GG	GG	GG
chr1_33895923	A/G	1	33895923	AA	AA	AA	AA	AA	AA	AA	AA	AA	AA	AA	AA	AA	AA	AA	AA	AA	AA	AA	AA	AA	AA	AA	AA	AA	AA	AA	AA	AA	AA	AA	AA	AA	AA	AA	AA	AA	AA	AA	AA	AA	AA	AA	AA	AA	AA
chr1_33895983	A/T	1	33895983	AA	AA	TA	TT	TA	TT	TA	TT	TA	TT	TT	TA	TA	TA	TT	AA	TA	TA	TA	TA	TA	AA	TA	AA	TA	AA	AA	AA	AA	TA	AA	TA	TT	TA	TA	TA	TT	AA	TA	AA	TA	TT	TA	TA	TA	TA
chr1_33896249	-/T	1	33896249	TT	TT	TT	-T	TT	-T	TT	-T	TT	TT	-T	TT	TT	TT	-T	TT	TT	TT	TT	TT	TT	TT	TT	TT	TT	TT	TT	TT	TT	-T	TT	TT	-T	TT	-T	TT	-T	TT	TT	TT	-T	-T	TT	TT	TT	-T
chr1_33897053	A/T	1	33897053	TT	TT	AT	AA	AT	AA	AT	AA	AT	AA	AA	AT	AT	AT	AA	TT	AT	AT	AT	AT	AT	TT	AT	TT	AT	TT	TT	TT	TT	AT	TT	AT	AA	AT	AT	AT	AA	TT	AT	AT	AT	AA	AT	AT	AT	AT
chr1_33897532	C/G	1	33897532	GG	GG	CG	CC	CG	CC	CG	CC	CG	CC	CC	CG	CG	CG	CC	GG	CG	CG	CG	CG	CG	GG	CG	GG	CG	GG	GG	GG	GG	CG	GG	CG	CC	CG	CG	CG	CC	GG	CG	GG	CG	CC	CG	CG	CG	CG
chr1_33897537	A/G	1	33897537	GG	GG	GG	GG	GG	GG	GG	GG	GG	GG	GG	GG	GG	GG	GG	GG	GG	GG	GG	GG	GG	GG	GG	GG	GG	GG	GG	GG	GG	GG	GG	GG	GG	GG	GG	GG	GG	GG	GG	GG	GG	GG	GG	GG	GG	GG
chr1_33897693	G/T	1	33897693	GG	GG	GG	GG	GG	GG	GG	GG	GG	GG	GG	GG	GG	GG	GG	GG	GG	GG	GG	GG	GG	GG	GG	GG	GG	GG	GG	GG	GG	GG	GG	GG	GG	GG	GG	GG	GG	GG	GG	GG	GG	GG	GG	GG	GG	GG
chr1_33897784	C/T	1	33897784	TT	TT	CT	CC	CT	CC	CT	CC	CT	CC	CC	CT	CT	CT	CC	TT	CT	CT	CT	CT	CT	TT	CT	TT	CT	TT	TT	TT	TT	CT	TT	CT	CC	CT	CT	CT	CC	TT	CT	TT	CT	CC	CT	CT	CT	CT
chr1_33897799	A/G	1	33897799	AA	AA	GA	GG	GA	GG	GA	GG	GA	GG	GG	GA	GA	GA	GG	AA	GA	GA	GA	GA	GA	AA	GA	AA	GA	AA	AA	AA	AA	GA	AA	GA	GG	GA	GA	GA	GG	AA	GA	AA	GA	GG	GA	GA	GA	GA
chr1_33897826	C/T	1	33897826	CC	CC	TC	TT	TC	TT	TC	TT	TC	TT	TT	TC	TC	TC	TT	CC	TC	TC	TC	TC	TC	CC	TC	CC	TC	CC	CC	CC	CC	TC	CC	TC	TT	TC	TC	TC	TT	CC	TC	CC	TC	TT	TC	TC	TC	TC
chr1_33898062	C/G	1	33898062	CC	CC	CC	CC	CC	CC	CC	CC	CC	CC	CC	CC	CC	CC	CC	CC	CC	CC	CC	CC	CC	CC	CC	CC	CC	CC	CC	CC	CC	CC	CC	CC	CC	CC	CC	CC	CC	CC	CC	CC	CC	CC	CC	CC	CC	CC
chr1_33898154	A/G	1	33898154	AA	AA	GA	GA	GA	GA	GA	GA	GA	GG	GA	GA	GA	GA	GA	AA	GA	GA	GA	GA	GA	AA	GA	AA	GA	AA	AA	AA	AA	AA	AA	GA	GA	GA	AA	GA	GA	AA	GA	AA	AA	GA	GA	GA	GA	AA
chr1_33898176	C/T	1	33898176	TT	TT	CT	CT	CT	CT	CT	CT	CT	CC	CT	CT	CT	CT	CT	TT	CT	CT	CT	CT	CT	TT	CT	TT	CT	TT	TT	TT	TT	TT	TT	CT	CT	CT	TT	CT	CT	TT	CT	CT	TT	CT	CT	CT	CT	TT
chr1_33899027	A/T	1	33899027	AA	AA	AA	TA	AA	TA	AA	TA	AA	AA	AA	AA	AA	AA	TA	AA	AA	AA	AA	AA	AA	AA	AA	AA	AA	AA	AA	AA	AA	TA	AA	AA	TA	AA	TA	AA	TA	AA	AA	AA	TA	TA	AA	AA	AA	TA
chr1_33899378	C/G	1	33899378	CC	CC	CG	GG	CG	GG	GG	GG	CG	GG	GG	CG	CG	CG	GG	CC	CG	CG	CG	CG	CG	CC	CG	CC	CG	CC	CC	CC	CC	CG	CG	CG	GG	CG	CG	CG	GG	CC	GG	CG	GG	GG	CG	CG	CG	CG
chr1_33899413	G/T	1	33899413	TT	TT	TG	GG	TG	GG	GG	GG	TG	GG	GG	TG	TG	TG	GG	TT	TG	TG	TG	TG	TG	TT	TG	TT	TG	TT	TT	TT	TT	TG	TG	TG	GG	TG	TG	TG	GG	TT	GG	TG	GG	GG	TG	TG	TG	TG
chr1_33899605	A/T	1	33899605	AA	AA	AA	AA	AA	AA	AA	AA	AA	AA	AA	AA	AA	AA	AA	AA	AA	AA	AA	AA	AA	AA	AA	AA	AA	AA	AA	AA	AA	AA	AA	AA	TA	AA	AA	AA	AA	AA	TA	AA	AA	AA	TA	AA	AA	AA
chr1_33899751	C/T	1	33899751	TT	TT	TT	TT	TT	TT	CT	TT	TT	TT	TT	TT	TT	TT	TT	TT	TT	TT	TT	TT	TT	TT	TT	TT	TT	TT	TT	TT	TT	TT	CT	TT	TT	TT	TT	TT	TT	TT	CT	TT	CT	TT	TT	TT	TT	TT
chr1_33899879	A/T	1	33899879	AA	AA	TA	TT	TA	TT	TT	TT	TA	TT	TT	TA	TA	TA	TT	AA	TA	TA	TA	TA	TA	AA	TA	AA	TA	AA	AA	AA	AA	TA	TA	TA	TT	TA	TA	TA	TT	AA	TT	AA	TT	TT	TA	TA	TA	TA
chr1_33899959	A/G	1	33899959	GG	GG	AG	AA	AG	AA	AA	AA	AG	AA	AA	AG	AG	AG	AA	GG	AG	AG	AG	AG	AG	GG	AG	GG	AG	GG	GG	GG	GG	AG	AG	AG	AG	AG	AG	AG	AA	GG	AA	GG	AA	AA	AG	AG	AG	AG
chr1_33900164	C/T	1	33900164	TT	TT	CT	CC	CT	CC	CC	CC	CT	CC	CC	CT	CT	CT	CC	TT	CT	CT	CT	CT	CT	TT	CT	TT	CT	TT	TT	TT	TT	CT	CT	CT	CC	CT	CT	CT	CC	TT	CC	TT	CC	CC	CT	CT	CT	CT
chr1_33900224	C/T	1	33900224	TT	TT	CT	CC	CT	CC	CC	CC	CT	CC	CC	CT	CT	CT	CC	TT	CT	CT	CT	CT	CT	TT	CT	TT	CT	TT	TT	TT	TT	CT	CT	CT	CC	CT	CT	CT	CC	TT	CC	TT	CC	CC	CT	CT	CT	CT
chr1_33901818	C/T	1	33901818	TT	TT	TT	TT	TT	TT	TT	TT	TT	TT	TT	TT	TT	TT	TT	TT	TT	TT	TT	TT	TT	TT	TT	TT	TT	TT	TT	TT	TT	TT	TT	TT	CT	TT	TT	TT	TT	TT	CT	TT	TT	TT	CT	TT	TT	TT
chr1_33902669	A/G	1	33902669	AA	AA	AA	AA	AA	AA	GA	AA	AA	AA	AA	AA	AA	AA	AA	AA	AA	AA	AA	AA	AA	AA	AA	AA	AA	AA	AA	AA	AA	AA	GA	AA	AA	AA	AA	AA	AA	AA	GA	AA	GA	AA	AA	AA	AA	AA
chr1_33903170	C/T	1	33903170	TT	TT	CT	CC	CT	CC	CC	CC	CT	TT	CC	CT	CT	TT	CC	TT	TT	CT	CT	CT	CT	TT	CT	TT	TT	TT	TT	TT	TT	CT	CT	CT	CT	CT	CT	CT	CC	TT	CT	TT	CC	CT	TT	CT	CT	CT
chr1_33903408	A/T	1	33903408	TT	TT	TT	TT	TT	TT	TT	TT	TT	AA	TT	TT	TT	AT	TT	TT	AT	TT	TT	TT	TT	TT	TT	TT	AT	TT	TT	TT	TT	TT	TT	TT	TT	TT	TT	TT	TT	TT	TT	TT	TT	AT	TT	TT	TT	TT
chr1_33903519	A/C	1	33903519	CC	CC	CC	CC	CC	CC	CC	CC	CC	CC	CC	CC	CC	CC	CC	CC	CC	CC	CC	CC	CC	CC	CC	CC	CC	CC	CC	CC	CC	CC	CC	CC	CC	CC	CC	CC	CC	CC	CC	CC	CC	CC	CC	CC	CC	CC
chr1_33907658	A/G	1	33907658	GG	GG	GG	AG	GG	AG	GG	AG	GG	GG	GG	GG	GG	GG	AG	GG	GG	GG	GG	GG	GG	GG	GG	GG	GG	GG	GG	GG	GG	AG	GG	GG	AG	GG	AG	GG	AG	GG	GG	GG	AG	AG	GG	GG	GG	AG
chr1_33908491	C/T	1	33908491	CC	CC	TC	TT	TC	TT	TT	TT	TC	TT	TT	TC	TC	TC	TT	CC	TC	TC	TC	TC	TC	CC	TC	CC	TC	CC	CC	CC	CC	TC	TC	TC	TC	TC	TC	TC	TT	CC	TC	CC	TT	TT	CC	TC	TC	TC
chr1_33908809	C/T	1	33908809	TT	TT	CT	CC	CT	CC	CC	CC	CT	CC	CC	CT	CT	CT	CC	TT	CT	CT	CT	CT	CT	TT	CT	TT	CT	TT	TT	TT	TT	CT	CT	CT	CC	CT	CT	CT	CC	TT	CC	CT	CC	CC	CT	CT	CT	CT
chr1_33908982	C/T	1	33908982	CC	CC	CT	TT	CT	TT	TT	TT	CT	TT	TT	CT	CT	CT	TT	CC	CT	CT	CT	CT	CT	CC	CT	CC	CT	CC	CC	CC	CC	CT	CT	CT	TT	CT	CT	CT	TT	CC	TT	CT	TT	TT	CT	CT	CT	CT
chr1_33909868	C/T	1	33909868	CC	CC	CC	CC	CC	CC	CC	CC	CC	TT	CC	CC	CC	TC	CC	CC	TC	CC	CC	CC	CC	CC	CC	CC	TC	CC	CC	CC	CC	CC	CC	CC	CC	CC	CC	CC	CC	CC	CC	CC	CC	TC	CC	CC	CC	CC
chr1_33910297	C/T	1	33910297	CC	CC	CC	CC	CC	CC	CC	CC	CC	CC	CC	CC	CC	CC	CC	CC	CC	CC	CC	CC	CC	CC	CC	CC	CC	CC	CC	CC	CC	CC	CC	CC	CC	CC	CC	CC	CC	CC	CC	CC	CC	CC	CC	CC	CC	CC
chr1_33910781	A/G	1	33910781	AA	AA	AA	AA	AA	AA	AA	AA	AA	AA	AA	AA	AA	AA	AA	AA	AA	AA	AA	AA	AA	AA	AA	AA	AA	AA	AA	AA	AA	AA	AA	AA	AA	AA	AA	AA	AA	AA	AA	AA	AA	AA	AA	AA	AA	AA
chr1_33913294	A/T	1	33913294	TT	TT	TT	TT	TT	TT	TT	TT	TT	AA	TT	TT	TT	AT	TT	TT	AT	TT	TT	TT	TT	TT	TT	TT	AT	TT	TT	TT	TT	TT	TT	TT	TT	TT	TT	TT	TT	TT	TT	TT	TT	AT	TT	TT	TT	TT
chr1_33913543	A/T	1	33913543	AA	AA	AA	AA	AA	AA	AA	AA	AA	TT	AA	AA	AA	TA	AA	AA	TA	AA	AA	AA	AA	AA	AA	AA	TA	AA	AA	AA	AA	AA	AA	AA	AA	AA	AA	AA	AA	AA	AA	AA	AA	TA	AA	AA	AA	AA
chr1_33913687	G/T	1	33913687	GG	GG	GG	GG	GG	GG	GG	GG	GG	TT	GG	GG	GG	TG	GG	GG	TG	GG	GG	GG	GG	GG	GG	GG	TG	GG	GG	GG	GG	GG	GG	GG	GG	GG	GG	GG	GG	GG	GG	GG	GG	TG	GG	GG	GG	GG
chr1_33913717	A/G	1	33913717	AA	AA	GA	GG	GA	GG	GA	GG	GA	GG	GG	GA	GA	GA	GG	AA	GA	GA	GA	GA	GA	AA	GA	AA	GA	AA	AA	AA	AA	GA	AA	GA	GA	GA	GA	GA	GG	AA	AA	AA	GA	GG	AA	GA	GA	GA
chr1_33913722	A/G	1	33913722	GG	GG	GG	GG	GG	GG	GG	GG	GG	AA	GG	GG	GG	AG	GG	GG	AG	GG	GG	GG	GG	GG	GG	GG	AG	GG	GG	GG	GG	GG	GG	GG	GG	GG	GG	GG	GG	GG	GG	GG	GG	AG	GG	GG	GG	GG
chr1_33913755	C/T	1	33913755	CC	CC	TC	TT	TC	TT	TC	TT	TC	TT	TT	TC	TC	TC	TT	CC	TC	TC	TC	TC	TC	CC	TC	CC	TC	CC	CC	CC	CC	TC	CC	TC	TC	TC	TC	TC	TT	CC	CC	CC	TC	TT	CC	TC	TC	TC
chr1_33913824	C/G	1	33913824	GG	GG	CG	CC	CG	CC	CG	CC	CG	GG	CC	CG	CG	GG	CC	GG	GG	CG	CG	CG	CG	GG	CG	GG	GG	GG	GG	GG	GG	CG	GG	CG	CG	CG	CG	CG	CC	GG	GG	GG	CG	CG	GG	CG	CG	CG
chr1_33913870	A/T	1	33913870	AA	AA	TA	TT	TA	TT	TA	TT	TA	AA	TT	TA	TA	AA	TT	AA	AA	TA	TA	TA	TA	AA	TA	AA	AA	AA	AA	AA	AA	TA	AA	TA	TA	TA	TA	TA	TT	AA	AA	AA	TA	TA	AA	TA	TA	TA
chr1_33913908	A/G	1	33913908	AA	AA	GA	GG	GA	GG	GA	GG	GA	AA	GG	GA	GA	AA	GG	AA	AA	GA	GA	GA	GA	AA	GA	AA	AA	AA	AA	AA	AA	GA	AA	GA	GA	GA	GA	GA	GG	AA	AA	AA	GA	GA	AA	GA	GA	GA
chr1_33913938	C/G	1	33913938	CC	CC	CC	GC	CC	GC	CC	GC	CC	GG	GC	CC	CC	GC	GC	CC	GC	CC	CC	CC	CC	CC	CC	CC	GC	CC	CC	CC	CC	GC	CC	CC	GG	CC	GC	CC	GC	CC	GC	CC	GC	GG	GC	CC	CC	GC
chr1_33914270	C/T	1	33914270	CC	CC	CC	TC	CC	TC	CC	TC	CC	CC	TC	CC	CC	CC	TC	CC	CC	CC	CC	CC	CC	CC	CC	CC	CC	CC	CC	CC	CC	TC	CC	CC	TC	CC	TC	CC	TC	CC	CC	TC	TC	TC	CC	CC	CC	TC
chr1_33915637	A/G	1	33915637	AA	AA	AA	GA	AA	GA	AA	GA	AA	AA	GA	AA	AA	AA	GA	AA	AA	AA	AA	AA	AA	AA	AA	AA	AA	AA	AA	AA	AA	GA	AA	AA	GA	AA	GA	AA	GA	AA	AA	GA	GA	GA	AA	AA	AA	GA
chr1_33917631	A/G	1	33917631	AA	AA	AA	GA	AA	GA	AA	GA	AA	AA	GA	AA	AA	AA	GA	AA	AA	AA	AA	AA	AA	AA	AA	AA	AA	AA	AA	AA	AA	GA	AA	AA	GA	AA	GA	AA	GA	AA	AA	GA	GA	GA	AA	AA	AA	GA
chr1_33917837	A/C	1	33917837	CC	CC	CC	AC	CC	AC	CC	AC	CC	CC	AC	CC	CC	CC	AC	CC	CC	CC	CC	CC	CC	CC	CC	CC	CC	CC	CC	CC	CC	AC	CC	CC	AC	CC	AC	CC	AC	CC	CC	AC	AC	AC	CC	CC	CC	AC
chr1_33918536	C/T	1	33918536	TT	TT	TT	CT	TT	CT	TT	CT	TT	TT	CT	TT	TT	TT	CT	TT	TT	TT	TT	TT	TT	TT	TT	TT	TT	TT	TT	TT	TT	CT	TT	TT	CT	TT	CT	TT	CT	TT	TT	CT	CT	CT	TT	TT	TT	CT
chr1_33918937	A/T	1	33918937	TT	TT	TA	AA	TA	AA	AA	AA	TA	AA	AA	TA	TA	TA	AA	TT	TA	TA	TA	TA	TA	TT	TA	TT	TA	TT	TT	TT	TT	TA	TA	TA	AA	TA	TA	TA	AA	TT	AA	TA	AA	AA	TA	TA	TA	TA
chr1_33919153	C/T	1	33919153	TT	TT	TT	CT	TT	CT	TT	CT	TT	TT	CT	TT	TT	TT	CT	TT	TT	TT	TT	TT	TT	TT	TT	TT	TT	TT	TT	TT	TT	CT	TT	TT	CT	TT	CT	TT	CT	TT	TT	CT	CT	CT	TT	TT	TT	CT
chr1_33919201	C/T	1	33919201	TT	TT	TT	CT	TT	CT	TT	CT	TT	TT	CT	TT	TT	TT	CT	TT	TT	TT	TT	TT	TT	TT	TT	TT	TT	TT	TT	TT	TT	CT	TT	TT	CT	TT	CT	TT	CT	TT	TT	CT	CT	CT	TT	TT	TT	CT
chr1_33919636	C/G	1	33919636	GG	GG	GG	CG	GG	CG	GG	CG	GG	GG	CG	GG	GG	GG	CG	GG	GG	GG	GG	GG	GG	GG	GG	GG	GG	GG	GG	GG	GG	CG	GG	GG	CG	GG	CG	GG	CG	GG	GG	CG	CG	CG	GG	GG	GG	CG
chr1_33919773	C/G	1	33919773	GG	GG	GG	CG	GG	CG	GG	CG	GG	GG	CG	GG	GG	GG	CG	GG	GG	GG	GG	GG	GG	GG	GG	GG	GG	GG	GG	GG	GG	CG	GG	GG	CG	GG	CG	GG	CG	GG	GG	CG	CG	CG	GG	GG	GG	CG
chr1_33919807	C/T	1	33919807	TT	TT	TT	CT	TT	CT	TT	CT	TT	TT	CT	TT	TT	TT	CT	TT	TT	TT	TT	TT	TT	TT	TT	TT	TT	TT	TT	TT	TT	CT	TT	TT	CT	TT	CT	TT	CT	TT	TT	CT	CT	CT	TT	TT	TT	CT
chr1_33920103	G/T	1	33920103	GG	GG	GG	TG	GG	TG	GG	TG	GG	GG	TG	GG	GG	GG	TG	GG	GG	GG	GG	GG	GG	GG	GG	GG	GG	GG	GG	GG	GG	TG	GG	GG	TG	GG	TG	GG	TG	GG	GG	TG	TG	TG	GG	GG	GG	TG
chr1_33920199	G/T	1	33920199	TT	TT	TT	GT	TT	GT	TT	GT	TT	TT	GT	TT	TT	TT	GT	TT	TT	TT	TT	TT	TT	TT	TT	TT	TT	TT	TT	TT	TT	GT	TT	TT	GT	TT	GT	TT	GT	TT	TT	GT	GT	GT	TT	TT	TT	GT
chr1_33921163	A/G	1	33921163	AA	AA	AA	GA	AA	GA	AA	GA	AA	AA	GA	AA	AA	AA	GA	AA	AA	AA	AA	AA	AA	AA	AA	AA	AA	AA	AA	AA	AA	GA	AA	AA	GA	AA	GA	AA	GA	AA	AA	GA	GA	GA	AA	AA	AA	GA
chr1_33921275	C/G	1	33921275	CC	CC	CC	GC	CC	GC	CC	GC	CC	CC	GC	CC	CC	CC	GC	CC	CC	CC	CC	CC	CC	CC	CC	CC	CC	CC	CC	CC	CC	GC	CC	CC	GC	CC	GC	CC	GC	CC	CC	GC	GC	GC	CC	CC	CC	GC
chr1_33921316	A/G	1	33921316	AA	AA	AA	AA	AA	AA	AA	AA	AA	AA	AA	AA	AA	AA	AA	AA	AA	AA	AA	AA	AA	AA	AA	AA	AA	AA	AA	AA	AA	AA	AA	AA	AA	AA	AA	AA	AA	AA	AA	AA	AA	AA	AA	AA	AA	AA
chr1_33921369	A/G	1	33921369	GG	GG	GG	AG	GG	AG	GG	AG	GG	GG	AG	GG	GG	GG	AG	GG	GG	GG	GG	GG	GG	GG	GG	GG	GG	GG	GG	GG	GG	AG	GG	GG	AG	GG	AG	GG	AG	GG	GG	AG	AG	AG	GG	GG	GG	AG
chr1_33921391	A/G	1	33921391	AA	AA	AA	GA	AA	GA	AA	GA	AA	AA	GA	AA	AA	AA	GA	AA	AA	AA	AA	AA	AA	AA	AA	AA	AA	AA	AA	AA	AA	GA	AA	AA	GA	AA	GA	AA	GA	AA	AA	GA	GA	GA	AA	AA	AA	GA
chr1_33921401	A/G	1	33921401	GG	GG	GG	AG	GG	AG	GG	AG	GG	GG	AG	GG	GG	GG	AG	GG	GG	GG	GG	GG	GG	GG	GG	GG	GG	GG	GG	GG	GG	AG	GG	GG	AG	GG	AG	GG	AG	GG	GG	AG	AG	AG	GG	GG	GG	AG
chr1_33921466	C/T	1	33921466	TT	TT	TT	CT	TT	CT	TT	CT	TT	TT	CT	TT	TT	TT	CT	TT	TT	TT	TT	TT	TT	TT	TT	TT	TT	TT	TT	TT	TT	CT	TT	TT	CT	TT	CT	TT	CT	TT	TT	CT	CT	CT	TT	TT	TT	CT
chr1_33921553	C/T	1	33921553	CC	CC	CC	TC	CC	TC	CC	TC	CC	CC	TC	CC	CC	CC	TC	CC	CC	CC	CC	CC	CC	CC	CC	CC	CC	CC	CC	CC	CC	TC	CC	CC	TC	CC	TC	CC	TC	CC	CC	TC	TC	TC	CC	CC	CC	TC
chr1_33921613	A/G	1	33921613	GG	GG	GG	AG	GG	AG	GG	AG	GG	GG	AG	GG	GG	GG	AG	GG	GG	GG	GG	GG	GG	GG	GG	GG	GG	GG	GG	GG	GG	AG	GG	GG	AG	GG	AG	GG	AG	GG	GG	AG	AG	AG	GG	GG	GG	AG
chr1_33921651	C/T	1	33921651	CC	CC	CC	TC	CC	TC	CC	TC	CC	CC	TC	CC	CC	CC	TC	CC	CC	CC	CC	CC	CC	CC	CC	CC	CC	CC	CC	CC	CC	TC	CC	CC	TC	CC	TC	CC	TC	CC	CC	TC	TC	TC	CC	CC	CC	TC
chr1_33921680	C/T	1	33921680	CC	CC	CC	TC	CC	TC	CC	TC	CC	CC	TC	CC	CC	CC	TC	CC	CC	CC	CC	CC	CC	CC	CC	CC	CC	CC	CC	CC	CC	TC	CC	CC	TC	CC	TC	CC	TC	CC	CC	TC	TC	TC	CC	CC	CC	TC
chr1_33921688	A/G	1	33921688	AA	AA	AA	GA	AA	GA	AA	GA	AA	AA	GA	AA	AA	AA	GA	AA	AA	AA	AA	AA	AA	AA	AA	AA	AA	AA	AA	AA	AA	GA	AA	AA	GA	AA	GA	AA	GA	AA	AA	GA	GA	GA	AA	AA	AA	GA
chr1_33921713	A/T	1	33921713	TT	TT	TT	AT	TT	AT	TT	AT	TT	TT	AT	TT	TT	TT	AT	TT	TT	TT	TT	TT	TT	TT	TT	TT	TT	TT	TT	TT	TT	AT	TT	TT	AT	TT	AT	TT	AT	TT	TT	AT	AT	AT	TT	TT	TT	AT
chr1_33921831	A/G	1	33921831	GG	GG	GG	AG	GG	AG	GG	AG	GG	GG	AG	GG	GG	GG	AG	GG	GG	GG	GG	GG	GG	GG	GG	GG	GG	GG	GG	GG	GG	AG	GG	GG	AG	GG	AG	GG	AG	GG	GG	AG	AG	AG	GG	GG	GG	AG
chr1_33921863	A/T	1	33921863	AA	AA	AA	TA	AA	TA	AA	TA	AA	AA	TA	AA	AA	AA	TA	AA	AA	AA	AA	AA	AA	AA	AA	AA	AA	AA	AA	AA	AA	TA	AA	AA	TA	AA	TA	AA	TA	AA	AA	TA	TA	TA	AA	AA	AA	TA
chr1_33921884	G/T	1	33921884	TT	TT	TT	GT	TT	GT	TT	GT	TT	TT	GT	TT	TT	TT	GT	TT	TT	TT	TT	TT	TT	TT	TT	TT	TT	TT	TT	TT	TT	GT	TT	TT	GT	TT	GT	TT	GT	TT	TT	GT	GT	GT	TT	TT	TT	GT
chr1_33921948	A/G	1	33921948	GG	GG	GG	AG	GG	AG	GG	AG	GG	GG	AG	GG	GG	GG	AG	GG	GG	GG	GG	GG	GG	GG	GG	GG	GG	GG	GG	GG	GG	AG	GG	GG	AG	GG	AG	GG	AG	GG	GG	AG	AG	AG	GG	GG	GG	AG
chr1_33922004	A/T	1	33922004	AA	AA	AA	TA	AA	TA	AA	TA	AA	AA	TA	AA	AA	AA	TA	AA	AA	AA	AA	AA	AA	AA	AA	AA	AA	AA	AA	AA	AA	TA	AA	AA	TA	AA	TA	AA	TA	AA	AA	TA	TA	TA	AA	AA	AA	TA
chr1_33922038	A/G	1	33922038	AA	AA	AA	GA	AA	GA	AA	GA	AA	AA	GA	AA	AA	AA	GA	AA	AA	AA	AA	AA	AA	AA	AA	AA	AA	AA	AA	AA	AA	GA	AA	AA	GA	AA	GA	AA	GA	AA	AA	GA	GA	GA	AA	AA	AA	GA
chr1_33922046	A/G	1	33922046	GG	GG	GG	AG	GG	AG	GG	AG	GG	GG	AG	GG	GG	GG	AG	GG	GG	GG	GG	GG	GG	GG	GG	GG	GG	GG	GG	GG	GG	AG	GG	GG	AG	GG	AG	GG	AG	GG	GG	AG	AG	AG	GG	GG	GG	AG
chr1_33922047	A/G	1	33922047	GG	GG	AG	AG	AG	AG	AG	AG	AG	AA	AG	AG	AG	AG	AG	GG	AG	AG	AG	AG	AG	GG	AG	GG	AG	GG	GG	GG	GG	GG	GG	AG	AG	AG	GG	AG	AG	GG	AG	GG	GG	AG	AG	AG	AG	GG
chr1_33922079	C/T	1	33922079	CC	CC	CC	TC	CC	TC	CC	TC	CC	CC	TC	CC	CC	CC	TC	CC	CC	CC	CC	CC	CC	CC	CC	CC	CC	CC	CC	CC	CC	TC	CC	CC	TC	CC	TC	CC	TC	CC	CC	TC	TC	TC	CC	CC	CC	TC
chr1_33922188	G/T	1	33922188	GG	GG	GG	TG	GG	TG	GG	TG	GG	GG	TG	GG	GG	GG	TG	GG	GG	GG	GG	GG	GG	GG	GG	GG	GG	GG	GG	GG	GG	TG	GG	GG	TG	GG	TG	GG	TG	GG	GG	TG	TG	TG	GG	GG	GG	TG
chr1_33922216	C/T	1	33922216	CC	CC	CC	TC	CC	TC	CC	TC	CC	CC	TC	CC	CC	CC	TC	CC	CC	CC	CC	CC	CC	CC	CC	CC	CC	CC	CC	CC	CC	TC	CC	CC	TC	CC	TC	CC	TC	CC	CC	TC	TC	TC	CC	CC	CC	TC
chr1_33922218	A/G	1	33922218	AA	AA	AA	GA	AA	GA	AA	GA	AA	AA	GA	AA	AA	AA	GA	AA	AA	AA	AA	AA	AA	AA	AA	AA	AA	AA	AA	AA	AA	GA	AA	AA	GA	AA	GA	AA	GA	AA	AA	GA	GA	GA	AA	AA	AA	GA
chr1_33922265	A/G	1	33922265	AA	AA	AA	GA	AA	GA	AA	GA	AA	AA	GA	AA	AA	AA	GA	AA	AA	AA	AA	AA	AA	AA	AA	AA	AA	AA	AA	AA	AA	GA	AA	AA	GA	AA	GA	AA	GA	AA	AA	GA	GA	GA	AA	AA	AA	GA
chr1_33922292	C/T	1	33922292	CC	CC	CC	TC	CC	TC	CC	TC	CC	CC	TC	CC	CC	CC	TC	CC	CC	CC	CC	CC	CC	CC	CC	CC	CC	CC	CC	CC	CC	TC	CC	CC	TC	CC	TC	CC	TC	CC	CC	TC	TC	TC	CC	CC	CC	TC
chr1_33922293	C/G	1	33922293	CC	CC	CC	GC	CC	GC	CC	GC	CC	CC	GC	CC	CC	CC	GC	CC	CC	CC	CC	CC	CC	CC	CC	CC	CC	CC	CC	CC	CC	GC	CC	CC	GC	CC	GC	CC	GC	CC	CC	GC	GC	GC	CC	CC	CC	GC
chr1_33922393	C/G	1	33922393	CC	CC	CC	GC	CC	GC	CC	GC	CC	CC	GC	CC	CC	CC	GC	CC	CC	CC	CC	CC	CC	CC	CC	CC	CC	CC	CC	CC	CC	GC	CC	CC	GC	CC	GC	CC	GC	CC	CC	GC	GC	GC	CC	CC	CC	GC
chr1_33922396	C/G	1	33922396	CC	CC	CG	GG	CG	GG	GG	GG	CG	GG	GG	CG	CG	CG	GG	CC	CG	CG	CG	CG	CG	CC	CG	CC	CG	CC	CC	CC	CC	CG	CG	CG	GG	CG	CG	CG	GG	CC	GG	CG	GG	GG	CG	CG	CG	CG
chr1_33922555	A/T	1	33922555	TT	TT	TT	AT	TT	AT	TT	AT	TT	TT	AT	TT	TT	TT	AT	TT	TT	TT	TT	TT	TT	TT	TT	TT	TT	TT	TT	TT	TT	AT	TT	TT	AT	TT	AT	TT	AT	TT	TT	AT	AT	AT	TT	TT	TT	AT
chr1_33922574	A/G	1	33922574	GG	GG	GG	AG	GG	AG	GG	AG	GG	GG	AG	GG	GG	GG	AG	GG	GG	GG	GG	GG	GG	GG	GG	GG	GG	GG	GG	GG	GG	AG	GG	GG	AG	GG	AG	GG	AG	GG	GG	AG	AG	AG	GG	GG	GG	AG
chr1_33922607	A/G	1	33922607	GG	GG	GG	AG	GG	AG	GG	AG	GG	GG	AG	GG	GG	GG	AG	GG	GG	GG	GG	GG	GG	GG	GG	GG	GG	GG	GG	GG	GG	AG	GG	GG	AG	GG	AG	GG	AG	GG	GG	AG	AG	AG	GG	GG	GG	AG
chr1_33922613	A/G	1	33922613	AA	AA	AA	GA	AA	GA	AA	GA	AA	AA	GA	AA	AA	AA	GA	AA	AA	AA	AA	AA	AA	AA	AA	AA	AA	AA	AA	AA	AA	GA	AA	AA	GA	AA	GA	AA	GA	AA	AA	GA	GA	GA	AA	AA	AA	GA
chr1_33922636	A/G	1	33922636	GG	GG	GG	AG	GG	AG	GG	AG	GG	GG	AG	GG	GG	GG	AG	GG	GG	GG	GG	GG	GG	GG	GG	GG	GG	GG	GG	GG	GG	AG	GG	GG	AG	GG	AG	GG	AG	GG	GG	AG	AG	AG	GG	GG	GG	AG
chr1_33922786	A/G	1	33922786	GG	GG	GG	AG	GG	AG	GG	AG	GG	GG	AG	GG	GG	GG	AG	GG	GG	GG	GG	GG	GG	GG	GG	GG	GG	GG	GG	GG	GG	AG	GG	GG	AG	GG	AG	GG	AG	GG	GG	AG	AG	AG	GG	GG	GG	AG
chr1_33923068	A/G	1	33923068	GG	GG	GG	AG	GG	AG	GG	AG	GG	GG	AG	GG	GG	GG	GG	GG	GG	GG	GG	GG	GG	GG	GG	GG	GG	GG	GG	GG	GG	AG	GG	GG	GG	GG	GG	GG	GG	GG	GG	AG	AG	AG	GG	GG	GG	GG
chr1_33923166	C/T	1	33923166	CC	CC	CC	TC	CC	TC	CC	CC	CC	CC	TC	CC	CC	CC	TC	CC	CC	CC	CC	CC	CC	CC	CC	CC	CC	CC	CC	CC	CC	TC	CC	CC	TC	CC	TC	CC	TC	CC	CC	TC	TC	TC	CC	CC	CC	TC
chr1_33923239	C/T	1	33923239	CC	CC	CC	TC	CC	TC	CC	TC	CC	CC	TC	CC	CC	CC	TC	CC	CC	CC	CC	CC	CC	CC	CC	CC	CC	CC	CC	CC	CC	TC	CC	CC	TC	CC	TC	CC	TC	CC	CC	TC	TC	TC	CC	CC	CC	TC
chr1_33923302	C/T	1	33923302	TT	TT	TT	CT	TT	CT	TT	CT	TT	TT	CT	TT	TT	TT	CT	TT	TT	TT	TT	TT	TT	TT	TT	TT	TT	TT	TT	TT	TT	CT	TT	TT	CT	TT	CT	TT	CT	TT	TT	CT	CT	CT	TT	TT	TT	CT
chr1_33923352	A/C	1	33923352	AA	AA	AA	CA	AA	CA	AA	CA	AA	AA	CA	AA	AA	AA	CA	AA	AA	AA	AA	AA	AA	AA	AA	AA	AA	AA	AA	AA	AA	CA	AA	AA	CA	AA	CA	AA	CA	AA	AA	CA	CA	CA	AA	AA	AA	CA
chr1_33923427	C/G	1	33923427	CC	CC	CC	GC	CC	GC	CC	GC	CC	CC	GC	CC	CC	CC	GC	CC	CC	CC	CC	CC	CC	CC	CC	CC	CC	CC	CC	CC	CC	GC	CC	CC	GC	CC	GC	CC	GC	CC	CC	GC	GC	GC	CC	CC	CC	GC
chr1_33923439	A/G	1	33923439	AA	AA	AA	GA	AA	GA	AA	GA	AA	AA	GA	AA	AA	AA	GA	AA	AA	AA	AA	AA	AA	AA	AA	AA	AA	AA	AA	AA	AA	GA	AA	AA	GA	AA	GA	AA	GA	AA	AA	GA	GA	GA	AA	AA	AA	GA
chr1_33923547	G/T	1	33923547	GG	GG	GG	TG	GG	TG	GG	TG	GG	GG	TG	GG	GG	GG	TG	GG	GG	GG	GG	GG	GG	GG	GG	GG	GG	GG	GG	GG	GG	TG	GG	GG	TG	GG	TG	GG	TG	GG	GG	TG	TG	TG	GG	GG	GG	TG
chr1_33923571	C/G	1	33923571	GG	GG	GG	CG	GG	CG	GG	CG	GG	GG	CG	GG	GG	GG	CG	GG	GG	GG	GG	GG	GG	GG	GG	GG	GG	GG	GG	GG	GG	CG	GG	GG	CG	GG	CG	GG	CG	GG	GG	CG	CG	CG	GG	GG	GG	CG
chr1_33923628	G/T	1	33923628	TT	TT	TT	GT	TT	GT	TT	GT	TT	TT	GT	TT	TT	TT	GT	TT	TT	TT	TT	TT	TT	TT	TT	TT	TT	TT	TT	TT	TT	GT	TT	TT	GT	TT	GT	TT	GT	TT	TT	GT	GT	GT	TT	TT	TT	GT
chr1_33923699	A/G	1	33923699	GG	GG	GG	AG	GG	AG	GG	AG	GG	GG	AG	GG	GG	GG	AG	GG	GG	GG	GG	GG	GG	GG	GG	GG	GG	GG	GG	GG	GG	AG	GG	GG	AG	GG	AG	GG	AG	GG	GG	AG	AG	AG	GG	GG	GG	AG
chr1_33923703	C/T	1	33923703	CC	CC	CC	TC	CC	TC	CC	TC	CC	CC	TC	CC	CC	CC	TC	CC	CC	CC	CC	CC	CC	CC	CC	CC	CC	CC	CC	CC	CC	TC	CC	CC	TC	CC	TC	CC	TC	CC	CC	TC	TC	TC	CC	CC	CC	TC
chr1_33923740	A/G	1	33923740	GG	GG	GG	AG	GG	AG	GG	AG	GG	GG	AG	GG	GG	GG	AG	GG	GG	GG	GG	GG	GG	GG	GG	GG	GG	GG	GG	GG	GG	AG	GG	GG	AG	GG	AG	GG	AG	GG	GG	AG	AG	AG	GG	GG	GG	AG
chr1_33923789	C/G	1	33923789	CC	CC	CC	GC	CC	GC	CC	GC	CC	CC	GC	CC	CC	CC	GC	CC	CC	CC	CC	CC	CC	CC	CC	CC	CC	CC	CC	CC	CC	GC	CC	CC	GC	CC	GC	CC	GC	CC	CC	GC	GC	GC	CC	CC	CC	GC
chr1_33923792	A/G	1	33923792	AA	AA	AA	GA	AA	GA	AA	GA	AA	AA	GA	AA	AA	AA	GA	AA	AA	AA	AA	AA	AA	AA	AA	AA	AA	AA	AA	AA	AA	GA	AA	AA	GA	AA	GA	AA	GA	AA	AA	AA	GA	GA	AA	AA	AA	GA
chr1_33923841	A/G	1	33923841	AA	AA	AA	GA	AA	GA	AA	GA	AA	AA	GA	AA	AA	AA	GA	AA	AA	AA	AA	AA	AA	AA	AA	AA	AA	AA	AA	AA	AA	GA	AA	AA	GA	AA	GA	AA	GA	AA	AA	GA	GA	GA	AA	AA	AA	GA
chr1_33923868	C/T	1	33923868	CC	CC	CC	TC	CC	TC	CC	TC	CC	CC	TC	CC	CC	CC	TC	CC	CC	CC	CC	CC	CC	CC	CC	CC	CC	CC	CC	CC	CC	TC	CC	CC	TC	CC	TC	CC	TC	CC	CC	TC	TC	TC	CC	CC	CC	TC
chr1_33923944	C/T	1	33923944	TT	TT	TT	CT	TT	CT	TT	CT	TT	TT	CT	TT	TT	TT	CT	TT	TT	TT	TT	TT	TT	TT	TT	TT	TT	TT	TT	TT	TT	CT	TT	TT	CT	TT	CT	TT	CT	TT	TT	CT	CT	CT	TT	TT	TT	CT
chr1_33924070	C/T	1	33924070	TT	TT	TT	CT	TT	CT	TT	CT	TT	TT	CT	TT	TT	TT	CT	TT	TT	TT	TT	TT	TT	TT	TT	TT	TT	TT	TT	TT	TT	CT	TT	TT	CT	TT	CT	TT	CT	TT	TT	CT	CT	CT	TT	TT	TT	CT
chr1_33924107	G/T	1	33924107	GG	GG	GG	TG	GG	TG	GG	TG	GG	GG	TG	GG	GG	GG	TG	GG	GG	GG	GG	GG	GG	GG	GG	GG	GG	GG	GG	GG	GG	TG	GG	GG	TG	GG	TG	GG	TG	GG	GG	TG	TG	TG	GG	GG	GG	TG
chr1_33924262	C/T	1	33924262	CC	CC	CC	TC	CC	TC	CC	TC	CC	CC	TC	CC	CC	CC	TC	CC	CC	CC	CC	CC	CC	CC	CC	CC	CC	CC	CC	CC	CC	TC	CC	CC	TC	CC	TC	CC	TC	CC	CC	TC	TC	TC	CC	CC	CC	TC
chr1_33924337	A/G	1	33924337	GG	GG	GG	GG	GG	GG	AG	GG	GG	GG	GG	GG	GG	GG	GG	GG	GG	GG	GG	GG	GG	GG	GG	GG	GG	GG	GG	GG	GG	GG	AG	GG	GG	GG	GG	GG	GG	GG	AG	GG	AG	GG	GG	GG	GG	GG
chr1_33924350	A/G	1	33924350	AA	AA	AA	GA	AA	GA	AA	GA	AA	AA	GA	AA	AA	AA	GA	AA	AA	AA	AA	AA	AA	AA	AA	AA	AA	AA	AA	AA	AA	GA	AA	AA	GA	AA	GA	AA	GA	AA	AA	GA	GA	GA	AA	AA	AA	GA
chr1_33924402	C/T	1	33924402	TT	TT	TT	CT	TT	CT	TT	CT	TT	TT	CT	TT	TT	TT	CT	TT	TT	TT	TT	TT	TT	TT	TT	TT	TT	TT	TT	TT	TT	CT	TT	TT	CT	TT	CT	TT	CT	TT	TT	CT	CT	CT	TT	TT	TT	CT
chr1_33924482	C/T	1	33924482	CC	CC	CC	TC	CC	TC	CC	TC	CC	CC	TC	CC	CC	CC	TC	CC	CC	CC	CC	CC	CC	CC	CC	CC	CC	CC	CC	CC	CC	TC	CC	CC	TC	CC	TC	CC	TC	CC	CC	TC	TC	TC	CC	CC	CC	TC
chr1_33924504	G/T	1	33924504	GG	GG	GG	TG	GG	TG	GG	TG	GG	GG	TG	GG	GG	GG	TG	GG	GG	GG	GG	GG	GG	GG	GG	GG	GG	GG	GG	GG	GG	TG	GG	GG	TG	GG	TG	GG	TG	GG	GG	TG	TG	TG	GG	GG	GG	TG
chr1_33924527	C/T	1	33924527	CC	CC	CC	TC	CC	TC	CC	TC	CC	CC	TC	CC	CC	CC	TC	CC	CC	CC	CC	CC	CC	CC	CC	CC	CC	CC	CC	CC	CC	TC	CC	CC	TC	CC	TC	CC	TC	CC	CC	TC	TC	TC	CC	CC	CC	TC
chr1_33924564	A/T	1	33924564	AA	AA	AA	TA	AA	TA	AA	TA	AA	AA	TA	AA	AA	AA	TA	AA	AA	AA	AA	AA	AA	AA	AA	AA	AA	AA	AA	AA	AA	TA	AA	AA	TA	AA	TA	AA	TA	AA	AA	TA	TA	TA	AA	AA	AA	TA
chr1_33924565	A/T	1	33924565	AA	AA	AA	TA	AA	TA	AA	TA	AA	AA	TA	AA	AA	AA	TA	AA	AA	AA	AA	AA	AA	AA	AA	AA	AA	AA	AA	AA	AA	TA	AA	AA	TA	AA	TA	AA	TA	AA	AA	TA	TA	TA	AA	AA	AA	TA
chr1_33924583	C/T	1	33924583	CC	CC	CC	TC	CC	TC	CC	TC	CC	CC	TC	CC	CC	CC	TC	CC	CC	CC	CC	CC	CC	CC	CC	CC	CC	CC	CC	CC	CC	TC	CC	CC	TC	CC	TC	CC	TC	CC	CC	TC	TC	TC	CC	CC	CC	TC
chr1_33924632	G/T	1	33924632	TT	TT	TT	GT	TT	GT	TT	GT	TT	TT	GT	TT	TT	TT	GT	TT	TT	TT	TT	TT	TT	TT	TT	TT	TT	TT	TT	TT	TT	GT	TT	TT	GT	TT	GT	TT	GT	TT	TT	TT	GT	GT	TT	TT	TT	GT
chr1_33924694	A/C	1	33924694	CC	CC	CC	AC	CC	AC	CC	AC	CC	CC	AC	CC	CC	CC	AC	CC	CC	CC	CC	CC	CC	CC	CC	CC	CC	CC	CC	CC	CC	AC	CC	CC	AC	CC	AC	CC	AC	CC	CC	AC	AC	AC	CC	CC	CC	AC
chr1_33924754	C/T	1	33924754	CC	CC	CC	TC	CC	TC	CC	TC	CC	CC	TC	CC	CC	CC	TC	CC	CC	CC	CC	CC	CC	CC	CC	CC	CC	CC	CC	CC	CC	TC	CC	CC	TC	CC	TC	CC	TC	CC	CC	TC	TC	TC	CC	CC	CC	TC
chr1_33924859	A/G	1	33924859	AA	AA	AA	GA	AA	GA	AA	GA	AA	AA	GA	AA	AA	AA	GA	AA	AA	AA	AA	AA	AA	AA	AA	AA	AA	AA	AA	AA	AA	GA	AA	AA	GA	AA	GA	AA	GA	AA	AA	GA	GA	GA	AA	AA	AA	GA
chr1_33924884	A/G	1	33924884	AA	AA	AA	GA	AA	GA	AA	GA	AA	AA	GA	AA	AA	AA	GA	AA	AA	AA	AA	AA	AA	AA	AA	AA	AA	AA	AA	AA	AA	GA	AA	AA	GA	AA	GA	AA	GA	AA	AA	GA	GA	GA	AA	AA	AA	GA
chr1_33924908	A/G	1	33924908	GG	GG	GG	AG	GG	AG	GG	AG	GG	GG	AG	GG	GG	GG	AG	GG	GG	GG	GG	GG	GG	GG	GG	GG	GG	GG	GG	GG	GG	AG	GG	GG	AG	GG	AG	GG	AG	GG	GG	AG	AG	AG	GG	GG	GG	AG
chr1_33925015	C/T	1	33925015	CC	CC	CC	CC	CC	CC	TC	CC	CC	CC	CC	CC	CC	CC	CC	CC	CC	CC	CC	CC	CC	CC	CC	CC	CC	CC	CC	CC	CC	CC	TC	CC	CC	CC	CC	CC	CC	CC	TC	CC	TC	CC	CC	CC	CC	CC
chr1_33925041	C/T	1	33925041	CC	CC	CC	TC	CC	TC	CC	TC	CC	CC	TC	CC	CC	CC	TC	CC	CC	CC	CC	CC	CC	CC	CC	CC	CC	CC	CC	CC	CC	TC	CC	CC	TC	CC	TC	CC	TC	CC	CC	TC	TC	TC	CC	CC	CC	TC
chr1_33925064	C/T	1	33925064	CC	CC	CC	CC	CC	CC	CC	CC	CC	CC	CC	CC	CC	CC	CC	CC	CC	CC	CC	CC	CC	CC	CC	CC	CC	CC	CC	CC	CC	CC	CC	CC	TC	CC	CC	CC	CC	CC	TC	CC	CC	CC	TC	CC	CC	CC
chr1_33925078	A/G	1	33925078	AA	AA	AA	GA	AA	GA	AA	GA	AA	AA	GA	AA	AA	AA	GA	AA	AA	AA	AA	AA	AA	AA	AA	AA	AA	AA	AA	AA	AA	GA	AA	AA	GA	AA	GA	AA	GA	AA	AA	GA	GA	GA	AA	AA	AA	GA
chr1_33925310	A/G	1	33925310	AA	AA	AA	GA	AA	GA	AA	GA	AA	AA	GA	AA	AA	AA	GA	AA	AA	AA	AA	AA	AA	AA	AA	AA	AA	AA	AA	AA	AA	GA	AA	AA	GA	AA	GA	AA	GA	AA	AA	GA	GA	GA	AA	AA	AA	GA
chr1_33925312	C/T	1	33925312	TT	TT	TT	CT	TT	CT	TT	CT	TT	TT	CT	TT	TT	TT	CT	TT	TT	TT	TT	TT	TT	TT	TT	TT	TT	TT	TT	TT	TT	CT	TT	TT	CT	TT	CT	TT	CT	TT	TT	CT	CT	CT	TT	TT	TT	CT
chr1_33925569	A/G	1	33925569	GG	GG	GG	AG	GG	AG	GG	AG	GG	GG	AG	GG	GG	GG	AG	GG	GG	GG	GG	GG	GG	GG	GG	GG	GG	GG	GG	GG	GG	AG	GG	GG	AG	GG	AG	GG	AG	GG	GG	AG	AG	AG	GG	GG	GG	AG
chr1_33925627	A/G	1	33925627	GG	GG	GG	AG	GG	AG	GG	AG	GG	GG	AG	GG	GG	GG	AG	GG	GG	GG	GG	GG	GG	GG	GG	GG	GG	GG	GG	GG	GG	AG	GG	GG	AG	GG	AG	GG	AG	GG	GG	AG	AG	AG	GG	GG	GG	AG
chr1_33925720	A/T	1	33925720	AA	AA	AA	TA	AA	TA	AA	TA	AA	AA	TA	AA	AA	AA	TA	AA	AA	AA	AA	AA	AA	AA	AA	AA	AA	AA	AA	AA	AA	TA	AA	AA	TA	AA	TA	AA	TA	AA	AA	TA	TA	TA	AA	AA	AA	TA
chr1_33925805	A/G	1	33925805	AA	AA	AA	GA	AA	GA	AA	GA	AA	AA	GA	AA	AA	AA	GA	AA	AA	AA	AA	AA	AA	AA	AA	AA	AA	AA	AA	AA	AA	GA	AA	AA	GA	AA	GA	AA	GA	AA	AA	GA	GA	GA	AA	AA	AA	GA
chr1_33926376	C/G	1	33926376	CC	CC	CC	GC	CC	GC	CC	GC	CC	CC	GC	CC	CC	CC	GC	CC	CC	CC	CC	CC	CC	CC	CC	CC	CC	CC	CC	CC	CC	GC	CC	CC	GC	CC	GC	CC	GC	CC	CC	GC	GC	GC	CC	CC	CC	GC
chr1_33926507	C/T	1	33926507	CC	CC	CC	TC	CC	TC	CC	TC	CC	CC	TC	CC	CC	CC	TC	CC	CC	CC	CC	CC	CC	CC	CC	CC	CC	CC	CC	CC	CC	TC	CC	CC	TC	CC	TC	CC	TC	CC	CC	TC	TC	TC	CC	CC	CC	TC
chr1_33926580	C/G	1	33926580	GG	GG	GG	CG	GG	CG	GG	CG	GG	GG	CG	GG	GG	GG	CG	GG	GG	GG	GG	GG	GG	GG	GG	GG	GG	GG	GG	GG	GG	CG	GG	GG	CG	GG	CG	GG	CG	GG	GG	GG	CG	CG	GG	GG	GG	CG
chr1_33926605	G/T	1	33926605	GG	GG	GG	TG	GG	TG	GG	TG	GG	GG	TG	GG	GG	GG	TG	GG	GG	GG	GG	GG	GG	GG	GG	GG	GG	GG	GG	GG	GG	TG	GG	GG	TG	GG	TG	GG	TG	GG	GG	TG	TG	TG	GG	GG	GG	TG
chr1_33926625	A/G	1	33926625	GG	GG	GG	AG	GG	AG	GG	AG	GG	GG	AG	GG	GG	GG	AG	GG	GG	GG	GG	GG	GG	GG	GG	GG	GG	GG	GG	GG	GG	AG	GG	GG	AG	GG	AG	GG	AG	GG	GG	AG	AG	AG	GG	GG	GG	AG
chr1_33926633	A/G	1	33926633	GG	GG	GG	AG	GG	AG	GG	AG	GG	GG	AG	GG	GG	GG	AG	GG	GG	GG	GG	GG	GG	GG	GG	GG	GG	GG	GG	GG	GG	AG	GG	GG	AG	GG	AG	GG	AG	GG	GG	AG	AG	AG	GG	GG	GG	AG
chr1_33926693	A/G	1	33926693	GG	GG	GG	AG	GG	AG	GG	AG	GG	GG	AG	GG	GG	GG	AG	GG	GG	GG	GG	GG	GG	GG	GG	GG	GG	GG	GG	GG	GG	AG	GG	GG	AG	GG	AG	GG	AG	GG	GG	AG	AG	AG	GG	GG	GG	AG
chr1_33926935	C/T	1	33926935	CC	CC	CC	TC	CC	TC	CC	TC	CC	CC	TC	CC	CC	CC	TC	CC	CC	CC	CC	CC	CC	CC	CC	CC	CC	CC	CC	CC	CC	TC	CC	CC	TC	CC	TC	CC	TC	CC	CC	TC	TC	TC	CC	CC	CC	TC
chr1_33926956	G/T	1	33926956	TT	TT	TT	GT	TT	GT	TT	GT	TT	TT	GT	TT	TT	TT	GT	TT	TT	TT	TT	TT	TT	TT	TT	TT	TT	TT	TT	TT	TT	GT	TT	TT	GT	TT	GT	TT	GT	TT	TT	GT	GT	GT	TT	TT	TT	GT
chr1_33926996	A/G	1	33926996	GG	GG	GG	AG	GG	AG	GG	AG	GG	GG	AG	GG	GG	GG	AG	GG	GG	GG	GG	GG	GG	GG	GG	GG	GG	GG	GG	GG	GG	AG	GG	GG	AG	GG	AG	GG	AG	GG	GG	AG	AG	AG	GG	GG	GG	AG
chr1_33927051	A/G	1	33927051	GG	GG	GG	AG	GG	AG	GG	AG	GG	GG	AG	GG	GG	GG	AG	GG	GG	GG	GG	GG	GG	GG	GG	GG	GG	GG	GG	GG	GG	AG	GG	GG	AG	GG	AG	GG	AG	GG	GG	AG	AG	AG	GG	GG	GG	AG
chr1_33927086	A/C	1	33927086	CC	CC	CC	AC	CC	AC	CC	AC	CC	CC	AC	CC	CC	CC	AC	CC	CC	CC	CC	CC	CC	CC	CC	CC	CC	CC	CC	CC	CC	AC	CC	CC	AC	CC	AC	CC	AC	CC	CC	CC	AC	AC	CC	CC	CC	AC
chr1_33927103	G/T	1	33927103	GG	GG	GG	TG	GG	TG	GG	TG	GG	GG	TG	GG	GG	GG	TG	GG	GG	GG	GG	GG	GG	GG	GG	GG	GG	GG	GG	GG	GG	TG	GG	GG	TG	GG	TG	GG	TG	GG	GG	TG	TG	TG	GG	GG	GG	TG
chr1_33927116	C/T	1	33927116	CC	CC	CC	TC	CC	TC	CC	TC	CC	CC	TC	CC	CC	CC	TC	CC	CC	CC	CC	CC	CC	CC	CC	CC	CC	CC	CC	CC	CC	TC	CC	CC	TC	CC	TC	CC	TC	CC	CC	TC	TC	TC	CC	CC	CC	TC
chr1_33927117	A/G	1	33927117	AA	AA	AA	GA	AA	GA	AA	GA	AA	AA	GA	AA	AA	AA	GA	AA	AA	AA	AA	AA	AA	AA	AA	AA	AA	AA	AA	AA	AA	GA	AA	AA	GA	AA	GA	AA	GA	AA	AA	GA	GA	GA	AA	AA	AA	GA
chr1_33927145	A/G	1	33927145	AA	AA	AA	GA	AA	GA	AA	GA	AA	AA	GA	AA	AA	AA	GA	AA	AA	AA	AA	AA	AA	AA	AA	AA	AA	AA	AA	AA	AA	GA	AA	AA	GA	AA	GA	AA	GA	AA	AA	GA	GA	GA	AA	AA	AA	GA
chr1_33927159	C/T	1	33927159	TT	TT	TT	CT	TT	CT	TT	CT	TT	TT	CT	TT	TT	TT	CT	TT	TT	TT	TT	TT	TT	TT	TT	TT	TT	TT	TT	TT	TT	CT	TT	TT	CT	TT	CT	TT	CT	TT	TT	CT	CT	CT	TT	TT	TT	CT
chr1_33927162	C/T	1	33927162	CC	CC	CC	CC	CC	CC	CC	CC	CC	CC	CC	CC	CC	CC	CC	CC	CC	CC	CC	CC	CC	CC	CC	CC	CC	CC	CC	CC	CC	CC	CC	CC	TC	CC	CC	CC	CC	CC	TC	CC	CC	CC	TC	CC	CC	CC
chr1_33927399	A/G	1	33927399	GG	GG	GG	AG	GG	GG	GG	AG	GG	GG	AG	GG	GG	GG	AG	GG	GG	GG	GG	GG	GG	GG	GG	GG	GG	GG	GG	GG	GG	AG	GG	GG	AG	GG	AG	GG	AG	GG	GG	AG	AG	AG	GG	GG	GG	AG
chr1_33927414	C/T	1	33927414	CC	CC	CC	TC	CC	CC	CC	TC	CC	CC	TC	CC	CC	CC	TC	CC	CC	CC	CC	CC	CC	CC	CC	CC	CC	CC	CC	CC	CC	TC	CC	CC	TC	CC	TC	CC	TC	CC	CC	TC	TC	TC	CC	CC	CC	TC
chr1_33927509	G/T	1	33927509	TT	TT	TT	TT	TT	TT	TT	TT	TT	TT	GT	TT	TT	TT	TT	TT	TT	TT	TT	TT	TT	TT	TT	TT	TT	TT	TT	TT	TT	TT	TT	TT	TT	TT	GT	TT	TT	TT	TT	TT	TT	TT	TT	TT	TT	TT
chr1_33927516	C/T	1	33927516	TT	TT	TT	TT	TT	TT	TT	TT	TT	TT	CT	TT	TT	TT	TT	TT	TT	TT	TT	TT	TT	TT	TT	TT	TT	TT	TT	TT	TT	TT	TT	TT	TT	TT	CT	TT	TT	TT	TT	CT	TT	TT	TT	TT	TT	TT
chr1_33927707	A/G	1	33927707	GG	GG	GG	AG	GG	AG	GG	AG	GG	GG	GG	GG	GG	GG	AG	GG	GG	GG	GG	GG	GG	GG	GG	GG	GG	GG	GG	GG	GG	AG	GG	GG	AG	GG	AG	GG	AG	GG	GG	GG	AG	AG	GG	GG	GG	AG
chr1_33928063	A/C	1	33928063	CC	CC	CC	AC	AC	AC	CC	AC	AC	AC	AC	AC	CC	AC	AC	CC	CC	CC	CC	CC	CC	CC	CC	AC	CC	CC	CC	CC	CC	AC	AC	CC	AC	AC	AC	AC	AC	AC	CC	AC	AC	AC	CC	CC	AC	AC
chr1_41003304	C/T	1	41003304	TT	TT	TT	TT	TT	TT	TT	TT	TT	TT	TT	TT	TT	TT	TT	TT	TT	TT	TT	TT	TT	TT	TT	TT	TT	TT	TT	TT	TT	TT	TT	TT	CT	TT	TT	TT	TT	TT	TT	CT	TT	TT	TT	TT	TT	TT
chr1_43671069	G/T	1	43671069	TT	TT	GG	TT	GT	GG	GT	GG	GT	GT	GG	GT	GT	TT	TT	GT	TT	GG	GG	TT	GT	GT	GT	GT	TT	TT	TT	GT	TT	GT	TT	GT	GT	GT	GG	GT	GG	TT	GT	GG	GG	GT	TT	GT	GT	TT
chr1_43671086	C/T	1	43671086	TT	TT	TT	TT	TT	TT	TT	TT	TT	TT	TT	TT	TT	TT	TT	TT	TT	TT	TT	TT	TT	TT	TT	TT	TT	TT	TT	TT	TT	TT	TT	TT	TT	TT	TT	TT	TT	TT	TT	TT	TT	TT	TT	TT	CT	TT
chr1_43671210	A/T	1	43671210	TT	TT	TT	TT	AT	AT	AT	AT	AT	TT	AT	TT	AT	AT	TT	AT	AT	AT	AT	TT	TT	AA	TT	AT	TT	TT	TT	AT	TT	AT	AT	TT	AT	TT	AT	TT	TT	TT	AT	AA	TT	AA	TT	AT	TT	TT
chr1_43671234	C/T	1	43671234	TT	TT	TT	TT	TT	CT	CT	CT	CT	TT	CT	TT	CT	TT	TT	TT	TT	CT	TT	TT	TT	CT	TT	CT	TT	TT	TT	TT	TT	TT	TT	TT	TT	TT	CT	TT	TT	TT	CT	CT	TT	CT	TT	CT	TT	TT
chr1_43671278	A/G	1	43671278	AA	AA	GG	AA	AG	GG	AG	GG	AG	AG	GG	AG	AG	AG	AA	AG	AG	GG	GG	AA	AG	GG	AG	AG	AA	AA	AA	AG	AA	GG	AG	AG	AG	AG	GG	AG	GG	AA	AG	GG	GG	GG	AA	AG	AG	AA
chr1_43671332	A/G	1	43671332	AA	AA	AA	AA	AA	GA	GA	GA	GA	AA	GA	AA	GA	AA	AA	AA	AA	GA	AA	AA	AA	GA	AA	GA	AA	AA	AA	AA	AA	AA	AA	AA	AA	AA	GA	AA	AA	AA	GA	GA	AA	GA	AA	GA	AA	AA
chr1_43671352	A/G	1	43671352	GG	GG	GG	GG	GG	AG	AG	AG	AG	GG	AG	GG	AG	GG	GG	GG	GG	AG	GG	GG	GG	AG	GG	AG	GG	GG	GG	GG	GG	GG	GG	GG	GG	GG	AG	GG	GG	GG	AG	AG	GG	AG	GG	AG	GG	GG
chr1_43671365	A/C	1	43671365	CC	CC	CC	CC	CC	AC	AC	AC	AC	CC	AC	CC	AC	CC	CC	CC	CC	AC	CC	CC	CC	AC	CC	AC	CC	CC	CC	CC	CC	CC	CC	CC	CC	CC	AC	CC	CC	CC	AC	AC	CC	AC	CC	AC	CC	CC
chr1_43671372	A/G	1	43671372	GG	GG	GG	GG	GG	AG	AG	AG	AG	GG	AG	GG	AG	GG	GG	GG	GG	AG	GG	GG	GG	AG	GG	AG	GG	GG	GG	GG	GG	GG	GG	GG	GG	GG	AG	GG	GG	GG	AG	AG	GG	AG	GG	AG	GG	GG
chr1_43671374	A/T	1	43671374	AA	AA	TA	AA	AA	TA	AA	TA	AA	AA	AA	TA	AA	AA	AA	AA	AA	AA	TA	AA	TA	AA	TA	AA	AA	AA	AA	AA	AA	TA	AA	TA	AA	TA	TA	TA	TT	AA	AA	AA	TT	AA	AA	AA	AA	AA
chr1_43671614	C/G	1	43671614	CC	CC	GC	CC	CC	CC	CC	CC	CC	GC	GC	CC	CC	CC	CC	CC	CC	GC	CC	CC	CC	CC	CC	CC	CC	CC	CC	CC	CC	CC	CC	CC	CC	CC	CC	CC	CC	CC	CC	CC	CC	CC	CC	CC	CC	CC
chr1_43672028	G/T	1	43672028	GG	GG	GG	GG	GG	TG	TG	TG	TG	GG	TG	GG	TG	GG	GG	GG	GG	TG	GG	GG	GG	TG	GG	TG	GG	GG	GG	GG	GG	GG	GG	GG	GG	GG	TG	GG	GG	GG	TG	TG	GG	TG	GG	TG	GG	GG
chr1_43672215	A/C	1	43672215	AA	AA	AA	AA	AA	CA	CA	CA	CA	AA	CA	AA	CA	AA	AA	AA	AA	CA	AA	AA	AA	CA	AA	CA	AA	AA	AA	AA	AA	AA	AA	AA	AA	AA	CA	AA	AA	AA	CA	CA	AA	CA	AA	CA	AA	AA
chr1_43672348	G/T	1	43672348	GG	GG	GG	GG	GG	TG	TG	TG	TG	GG	TG	GG	TG	GG	GG	GG	GG	TG	GG	GG	GG	TG	GG	TG	GG	GG	GG	GG	GG	GG	GG	GG	GG	GG	TG	GG	GG	GG	TG	TG	GG	TG	GG	TG	GG	GG
chr1_43672886	G/T	1	43672886	GG	GG	GG	GG	GG	TG	TG	TG	TG	GG	TG	GG	TG	GG	GG	GG	GG	TG	GG	GG	GG	TG	GG	TG	GG	GG	GG	GG	GG	GG	GG	GG	GG	GG	TG	GG	GG	GG	TG	TG	GG	TG	GG	TG	GG	GG
chr1_43673159	G/T	1	43673159	GG	GG	TG	GG	GG	GG	GG	GG	GG	GG	GG	GG	GG	GG	GG	GG	GG	GG	TG	GG	TG	GG	TG	GG	GG	GG	GG	GG	GG	GG	GG	TG	GG	GG	GG	GG	GG	GG	GG	GG	TG	GG	GG	GG	GG	GG
chr1_43674496	C/G	1	43674496	CC	CC	CC	CC	GC	CC	CC	CC	CC	CC	CC	CC	CC	CC	CC	GC	CC	CC	GC	CC	CC	CC	CC	CC	CC	CC	CC	GC	CC	CC	CC	CC	GC	CC	CC	CC	CC	CC	CC	GC	CC	CC	CC	CC	CC	CC
chr1_43674715	C/T	1	43674715	CC	CC	TC	CC	CC	TC	CC	TC	CC	CC	CC	TC	CC	CC	CC	CC	CC	CC	TC	CC	TC	CC	TC	CC	CC	CC	CC	CC	CC	TC	CC	TC	CC	TC	TC	TC	TT	CC	CC	CC	TT	CC	CC	CC	CC	CC
chr1_43675275	C/T	1	43675275	CC	CC	TT	CC	CT	TT	CT	TT	CT	CT	TT	CT	CT	CT	CC	CT	CT	TT	TT	CC	CT	TT	CT	CT	CC	CC	CC	CT	CC	TT	CT	CT	CT	CT	TT	CT	TT	CC	CT	TT	TT	TT	CC	CT	CT	CC
chr1_43675795	A/G	1	43675795	GG	GG	AG	GG	GG	GG	GG	GG	GG	AG	AG	GG	GG	GG	GG	GG	GG	AG	GG	GG	GG	GG	GG	GG	GG	GG	GG	GG	GG	GG	GG	GG	GG	GG	GG	GG	GG	GG	GG	GG	GG	GG	GG	GG	GG	GG
chr1_43676606	C/T	1	43676606	CC	CC	CC	CC	CC	TC	TC	TC	TC	CC	TC	CC	TC	CC	CC	CC	CC	TC	CC	CC	CC	TC	CC	TC	CC	CC	CC	CC	CC	CC	CC	CC	CC	CC	TC	CC	CC	CC	TC	TC	CC	TC	CC	TC	TC	CC
chr1_43676950	C/G	1	43676950	GG	GG	CG	GG	GG	CG	GG	CG	GG	GG	GG	CG	GG	GG	GG	GG	GG	GG	CG	GG	CG	GG	CG	GG	GG	GG	GG	GG	GG	CG	GG	CG	GG	CG	CG	CG	CC	GG	GG	GG	CC	GG	GG	GG	GG	GG
chr1_43677528	A/G	1	43677528	GG	GG	GG	GG	AG	AG	AG	AG	AG	GG	AG	GG	AG	GG	GG	AG	GG	AG	AG	GG	GG	AG	GG	AG	GG	GG	GG	AG	GG	GG	GG	GG	AG	GG	AG	GG	GG	GG	AG	AA	GG	AG	GG	AG	GG	GG
chr1_43677687	A/T	1	43677687	AA	AA	AA	AA	AA	AA	AA	AA	AA	AA	AA	AA	AA	AA	AA	AA	AA	AA	AA	AA	AA	AA	AA	AA	AA	AA	AA	AA	AA	AA	AA	AA	AA	AA	AA	AA	AA	AA	AA	AA	AA	AA	AA	AA	TA	AA
chr1_43677875	A/G	1	43677875	GG	GG	GG	GG	AG	AG	AG	AG	AG	GG	AG	GG	AG	AG	GG	AG	AG	AG	AG	GG	GG	AA	GG	AG	GG	GG	GG	AG	GG	AG	AG	GG	AG	GG	AG	GG	GG	GG	AG	AA	GG	AA	GG	AG	GG	GG
chr1_43678001	A/T	1	43678001	TT	TT	TT	TT	AT	AT	AT	AT	AT	TT	AT	TT	AT	AT	TT	AT	AT	AT	AT	TT	TT	AA	TT	AT	TT	TT	TT	AT	TT	AT	AT	TT	AT	TT	AT	TT	TT	TT	AT	AA	TT	AA	TT	AT	TT	TT
chr1_43680793	A/G	1	43680793	AA	AA	AA	AA	GA	GA	GA	GA	GA	AA	GA	AA	GA	GA	AA	GA	GA	GA	GA	AA	AA	GG	AA	GA	AA	AA	AA	GA	AA	GA	GA	AA	GA	AA	GA	AA	AA	AA	GA	GG	AA	GG	AA	GA	GA	AA
chr1_43681473	C/T	1	43681473	TT	TT	TT	TT	TT	TT	TT	TT	TT	TT	TT	TT	TT	CT	TT	TT	CT	TT	TT	TT	TT	CT	TT	TT	TT	TT	TT	TT	TT	CT	CT	TT	TT	TT	TT	TT	TT	TT	TT	TT	TT	CT	TT	TT	TT	TT
chr1_43682068	C/T	1	43682068	TT	TT	CT	TT	TT	TT	TT	TT	TT	CT	CT	TT	TT	TT	TT	TT	TT	CT	TT	TT	TT	TT	TT	TT	TT	TT	TT	TT	TT	TT	TT	TT	TT	TT	TT	TT	TT	TT	TT	TT	TT	TT	TT	TT	TT	TT
chr1_43682129	A/G	1	43682129	AA	AA	GA	AA	AA	AA	AA	AA	AA	GA	GA	AA	AA	AA	AA	AA	AA	GA	AA	AA	AA	AA	AA	AA	AA	AA	AA	AA	AA	AA	AA	AA	AA	AA	AA	AA	AA	AA	AA	AA	AA	AA	AA	AA	AA	AA
chr1_43682167	C/T	1	43682167	CC	CC	TC	CC	CC	CC	CC	CC	CC	CC	CC	CC	CC	CC	CC	CC	CC	CC	TC	CC	TC	CC	TC	CC	CC	CC	CC	CC	CC	CC	CC	TC	CC	CC	CC	CC	CC	CC	CC	CC	CC	CC	CC	CC	CC	CC
chr1_43682208	G/T	1	43682208	GG	GG	TG	GG	GG	GG	GG	GG	GG	TG	TG	GG	GG	GG	GG	GG	GG	TG	GG	GG	GG	GG	GG	GG	GG	GG	GG	GG	GG	GG	GG	GG	GG	GG	GG	GG	GG	GG	GG	GG	GG	GG	GG	GG	GG	GG
chr1_43682223	A/T	1	43682223	TT	TT	AT	TT	TT	AT	TT	AT	TT	TT	TT	AT	TT	TT	TT	TT	TT	TT	AT	TT	AT	TT	AT	TT	TT	TT	TT	TT	TT	AT	TT	AT	TT	AT	AT	AT	AA	TT	TT	TT	AA	TT	TT	TT	TT	TT
chr1_43682589	C/G	1	43682589	GG	GG	CG	GG	GG	GG	GG	GG	GG	CG	CG	GG	GG	GG	GG	GG	GG	CG	GG	GG	GG	GG	GG	GG	GG	GG	GG	GG	GG	GG	GG	GG	GG	GG	GG	GG	GG	GG	GG	GG	GG	GG	GG	GG	GG	GG
chr1_58902546	A/C	1	58902546	CA	CA	AA	CA	AA	AA	CA	AA	AA	CA	AA	AA	AA	AA	AA	AA	CA	CA	AA	AA	AA	AA	AA	AA	AA	AA	CA	AA	AA	CA	CA	AA	CA	CA	AA	CA	AA	CA	AA	CA	CA	AA	AA	CA	CA	AA
chr1_6095480	A/G	1	6095480	GG	GG	GG	AG	GG	GG	GG	GG	GG	GG	GG	GG	GG	GG	GG	GG	GG	AG	GG	GG	GG	AG	GG	AG	GG	GG	AG	GG	GG	GG	AG	GG	AG	GG	GG	GG	GG	GG	AG	GG	AG	GG	GG	GG	GG	GG
chr1_6095526	C/T	1	6095526	CC	CC	CC	TC	CC	CC	CC	CC	CC	CC	CC	CC	CC	CC	CC	CC	CC	TC	CC	CC	CC	TC	CC	TC	CC	CC	TC	CC	CC	CC	TC	CC	TC	CC	CC	CC	CC	CC	TC	CC	TC	CC	CC	CC	CC	CC
chr1_6096119	C/G	1	6096119	GC	CC	CC	GC	CC	CC	GC	CC	GC	CC	CC	GC	CC	CC	CC	CC	CC	GC	CC	CC	CC	GC	CC	GC	CC	CC	GC	GC	CC	CC	GG	CC	GC	GC	CC	GC	CC	CC	GC	GC	GC	CC	CC	GC	GC	CC
chr1_6096181	C/G	1	6096181	GC	GC	GC	GC	CC	CC	GC	CC	GC	GC	CC	GC	CC	CC	CC	GC	GC	GC	GC	CC	CC	GC	CC	GC	CC	CC	GC	GC	CC	CC	GG	CC	GC	GC	CC	GC	CC	GC	GC	GC	GC	CC	CC	GC	GC	CC
chr1_6096232	C/T	1	6096232	TC	CC	CC	TC	CC	CC	TC	CC	TC	CC	CC	TC	CC	CC	CC	CC	CC	TC	CC	CC	CC	TC	CC	TC	CC	CC	TC	TC	CC	CC	TT	CC	TC	TC	CC	TC	CC	CC	TC	TC	TC	CC	CC	TC	TC	CC
chr1_6096294	A/C	1	6096294	CA	CA	CA	CA	AA	AA	CA	AA	CA	CA	AA	CA	AA	AA	AA	CA	CA	CA	CA	AA	AA	CA	AA	CA	AA	AA	CA	CA	AA	AA	CC	AA	CA	CA	AA	CA	AA	CA	CA	CA	CA	AA	AA	CA	CA	AA
chr1_6096301	C/T	1	6096301	CT	TT	TT	CT	TT	TT	CT	TT	CT	TT	TT	CT	TT	TT	TT	TT	TT	CT	TT	TT	TT	CT	TT	CT	TT	TT	CT	CT	TT	TT	CC	TT	CT	CT	TT	CT	TT	TT	CT	CT	CT	TT	TT	CT	CT	TT
chr1_6096329	C/T	1	6096329	TC	CC	CC	TC	CC	CC	TC	CC	TC	CC	CC	TC	CC	CC	CC	CC	CC	TC	CC	CC	CC	TC	CC	TC	CC	CC	TC	TC	CC	CC	TT	CC	TC	TC	CC	TC	CC	CC	TC	TC	TC	CC	CC	TC	TC	CC
chr1_6096361	A/T	1	6096361	TA	AA	AA	TA	AA	AA	TA	AA	TA	AA	AA	TA	AA	AA	AA	AA	AA	TA	AA	AA	AA	TA	AA	TA	AA	AA	TA	TA	AA	AA	TT	AA	TA	TA	AA	TA	AA	AA	TA	TA	TA	AA	AA	TA	TA	AA
chr1_6096366	A/T	1	6096366	TA	AA	AA	TA	AA	AA	TA	AA	TA	AA	AA	TA	AA	AA	AA	AA	AA	TA	AA	AA	AA	TA	AA	TA	AA	AA	TA	TA	AA	AA	TT	AA	TA	TA	AA	TA	AA	AA	TA	TA	TA	AA	AA	TA	TA	AA
chr1_6096733	A/G	1	6096733	GA	AA	AA	GA	AA	AA	GA	AA	GA	AA	AA	GA	AA	AA	AA	AA	AA	GA	AA	AA	AA	GA	AA	GA	AA	AA	GA	GA	AA	AA	GG	AA	GA	GA	AA	GA	AA	AA	GA	GA	GA	AA	AA	GA	GA	AA
chr1_6096804	C/T	1	6096804	CT	TT	TT	CT	TT	TT	CT	TT	CT	TT	TT	CT	TT	TT	TT	TT	TT	CT	TT	TT	TT	CT	TT	CT	TT	TT	CT	CT	TT	TT	CC	TT	CT	CT	TT	CT	TT	TT	CT	CT	CT	TT	TT	CT	CT	TT
chr1_6096863	G/T	1	6096863	TG	GG	GG	TG	GG	GG	TG	GG	TG	GG	GG	TG	GG	GG	GG	GG	GG	TG	GG	GG	GG	TG	GG	TG	GG	GG	TG	TG	GG	GG	TT	GG	TG	GG	GG	TG	GG	GG	TG	GG	TG	GG	GG	TG	TG	GG
chr1_6096932	A/G	1	6096932	GA	AA	AA	GA	AA	AA	GA	AA	GA	AA	AA	GA	AA	AA	AA	AA	AA	GA	AA	AA	AA	GA	AA	GA	AA	AA	GA	GA	AA	AA	GG	AA	GA	GA	AA	GA	AA	AA	GA	GA	GA	AA	AA	GA	GA	AA
chr1_6096937	A/G	1	6096937	GA	AA	AA	GA	AA	AA	GA	AA	GA	AA	AA	GA	AA	AA	AA	AA	AA	GA	AA	AA	AA	GA	AA	GA	AA	AA	GA	GA	AA	AA	GG	AA	GA	GA	AA	GA	AA	AA	GA	GA	GA	AA	AA	GA	GA	AA
chr1_6096939	A/G	1	6096939	GA	AA	AA	GA	AA	AA	GA	AA	GA	AA	AA	GA	AA	AA	AA	AA	AA	GA	AA	AA	AA	GA	AA	GA	AA	AA	GA	GA	AA	AA	GG	AA	GA	GA	AA	GA	AA	AA	GA	GA	GA	AA	AA	GA	GA	AA
chr1_6096959	A/G	1	6096959	AG	GG	GG	AG	GG	GG	AG	GG	AG	GG	GG	AG	GG	GG	GG	GG	GG	AG	GG	GG	GG	AG	GG	AG	GG	GG	AG	AG	GG	GG	AA	GG	AG	AG	GG	AG	GG	GG	AG	AG	AG	GG	GG	AG	AG	GG
chr1_6096991	C/T	1	6096991	CT	TT	TT	CT	TT	TT	CT	TT	CT	TT	TT	CT	TT	TT	TT	TT	TT	CT	TT	TT	TT	CT	TT	CT	TT	TT	CT	CT	TT	TT	CC	TT	CT	CT	TT	CT	TT	TT	CT	CT	CT	TT	TT	CT	CT	TT
chr1_6096993	G/T	1	6096993	TG	GG	GG	TG	GG	GG	TG	GG	TG	GG	GG	TG	GG	GG	GG	GG	GG	TG	GG	GG	GG	TG	GG	TG	GG	GG	TG	TG	GG	GG	TT	GG	TG	TG	GG	TG	GG	GG	TG	TG	TG	GG	GG	TG	TG	GG
chr1_6097070	A/G	1	6097070	AA	AA	AA	GA	AA	AA	AA	AA	AA	AA	AA	AA	AA	AA	AA	AA	AA	GA	AA	AA	AA	GA	AA	GA	AA	AA	GA	AA	AA	AA	GA	AA	GA	AA	AA	AA	AA	AA	GG	AA	GA	AA	AA	AA	AA	AA
chr1_6097133	A/G	1	6097133	AG	GG	GG	GG	GG	GG	AG	GG	AG	GG	GG	AG	GG	GG	GG	GG	GG	GG	GG	GG	GG	GG	GG	GG	GG	GG	GG	AG	GG	GG	AG	GG	GG	AG	GG	AG	GG	GG	GG	AG	GG	GG	GG	AG	AG	GG
chr1_6097204	A/G	1	6097204	GA	AA	AA	AA	AA	AA	GA	AA	GA	AA	AA	GA	AA	AA	AA	AA	AA	AA	AA	AA	AA	AA	AA	AA	AA	AA	AA	GA	AA	AA	GA	AA	AA	GA	AA	GA	AA	AA	AA	GA	AA	AA	AA	GA	GA	AA
chr1_6097352	A/G	1	6097352	AG	GG	AG	AG	AG	GG	AG	GG	AG	AA	GG	AG	GG	GG	AG	AG	AG	AG	AG	GG	GG	AG	GG	AG	GG	GG	AG	AG	GG	GG	AA	GG	AG	AG	GG	AG	GG	AG	AG	AG	AG	GG	AG	AG	AG	AG
chr1_6097477	A/C	1	6097477	AC	CC	CC	CC	CC	CC	AC	CC	AC	CC	CC	AC	CC	CC	CC	CC	CC	CC	CC	CC	CC	CC	CC	CC	CC	CC	CC	AC	CC	CC	AC	CC	CC	AC	CC	AC	CC	CC	CC	AC	CC	CC	CC	AC	AC	CC
chr1_6097716	A/C	1	6097716	AC	CC	CC	CC	CC	CC	AC	CC	AC	CC	CC	AC	CC	CC	CC	CC	CC	CC	CC	CC	CC	CC	CC	CC	CC	CC	CC	AC	CC	CC	AC	CC	CC	AC	CC	AC	CC	CC	CC	AC	CC	CC	CC	AC	AC	CC
chr1_6097815	A/T	1	6097815	TA	AA	AA	AA	AA	AA	TA	AA	TA	AA	AA	TA	AA	AA	AA	AA	AA	AA	AA	AA	AA	AA	AA	AA	AA	AA	AA	TA	AA	AA	TA	AA	AA	TA	AA	TA	AA	AA	AA	TA	AA	AA	AA	TA	TA	AA
chr1_6097832	A/T	1	6097832	TA	AA	AA	AA	AA	AA	TA	AA	TA	AA	AA	TA	AA	AA	AA	AA	AA	AA	AA	AA	AA	AA	AA	AA	AA	AA	AA	TA	AA	AA	TA	AA	AA	TA	AA	TA	AA	AA	AA	TA	AA	AA	AA	TA	TA	AA
chr1_6097848	G/T	1	6097848	TG	GG	GG	GG	GG	GG	TG	GG	TG	GG	GG	TG	GG	GG	GG	GG	GG	GG	GG	GG	GG	GG	GG	GG	GG	GG	GG	TG	GG	GG	TG	GG	GG	TG	GG	TG	GG	GG	GG	TG	GG	GG	GG	TG	TG	GG
chr1_6097961	C/T	1	6097961	CT	TT	TT	CT	TT	TT	CT	TT	CT	TT	TT	CT	TT	TT	TT	TT	TT	CT	TT	TT	TT	CT	TT	CT	TT	TT	CT	CT	TT	TT	CC	TT	CT	CT	TT	CT	TT	TT	CT	CT	CT	TT	TT	CT	CT	TT
chr1_6098001	C/G	1	6098001	GC	CC	CC	GC	CC	CC	GC	CC	GC	CC	CC	GC	CC	CC	CC	CC	CC	GC	CC	CC	CC	GC	CC	GC	CC	CC	GC	GC	CC	CC	GG	CC	GC	GC	CC	GC	CC	CC	GC	GC	GC	CC	CC	GC	GC	CC
chr1_6098104	G/T	1	6098104	GT	TT	GT	GT	GT	TT	GT	TT	GT	GG	TT	GT	TT	TT	GT	GT	GT	GT	GT	TT	TT	GT	TT	GT	TT	TT	GT	GT	TT	TT	GT	TT	GT	TT	TT	GT	TT	GT	GT	TT	GT	TT	GT	GT	GT	GT
chr1_6098186	A/G	1	6098186	AG	GG	GG	AG	GG	GG	AG	GG	AG	GG	GG	AG	GG	GG	GG	GG	GG	AG	GG	GG	GG	AG	GG	AG	GG	GG	AG	AG	GG	GG	AA	GG	AG	AG	GG	AG	GG	GG	AG	AG	AG	GG	GG	AG	AG	GG
chr1_6098203	C/T	1	6098203	CT	TT	TT	CT	TT	TT	CT	TT	CT	TT	TT	CT	TT	TT	TT	TT	TT	CT	TT	TT	TT	CT	TT	CT	TT	TT	CT	CT	TT	TT	CC	TT	CT	CT	TT	CT	TT	TT	CT	CT	CT	TT	TT	CT	CT	TT
chr1_6098229	C/T	1	6098229	TC	CC	CC	TC	CC	CC	TC	CC	TC	CC	CC	TC	CC	CC	CC	CC	CC	TC	CC	CC	CC	TC	CC	TC	CC	CC	TC	TC	CC	CC	TT	CC	TC	TC	CC	TC	CC	CC	TC	TC	TC	CC	CC	TC	TC	CC
chr1_6098317	A/T	1	6098317	AT	TT	TT	AT	TT	TT	AT	TT	AT	TT	TT	AT	TT	TT	TT	TT	TT	AT	TT	TT	TT	AT	TT	AT	TT	TT	AT	AT	TT	TT	AA	TT	AT	AT	TT	AT	TT	TT	TT	AT	AT	TT	TT	AT	AT	TT
chr1_6098344	A/G	1	6098344	AG	GG	GG	AG	GG	GG	AG	GG	AG	GG	GG	AG	GG	GG	GG	GG	GG	AG	GG	GG	GG	AG	GG	AG	GG	GG	AG	AG	GG	GG	AA	GG	AG	AG	GG	AG	GG	GG	GG	AG	AG	GG	GG	AG	AG	GG
chr1_6098367	A/G	1	6098367	GA	AA	AA	GA	AA	AA	GA	AA	GA	AA	AA	GA	AA	AA	AA	AA	AA	GA	AA	AA	AA	GA	AA	GA	AA	AA	GA	GA	AA	AA	GG	AA	GA	GA	AA	GA	AA	AA	AA	GA	GA	AA	AA	GA	GA	AA
chr1_6098382	A/G	1	6098382	GA	AA	AA	GA	AA	AA	GA	AA	GA	AA	AA	GA	AA	AA	AA	AA	AA	GA	AA	AA	AA	GA	AA	GA	AA	AA	GA	GA	AA	AA	GG	AA	GA	GA	AA	AA	AA	AA	AA	GA	GA	AA	AA	GA	GA	AA
chr1_6098411	C/T	1	6098411	TC	CC	CC	TC	CC	CC	TC	CC	TC	CC	CC	TC	CC	CC	CC	CC	CC	TC	CC	CC	CC	TC	CC	TC	CC	CC	TC	TC	CC	CC	TT	CC	TC	TC	CC	TC	CC	CC	CC	TC	TC	CC	CC	TC	TC	CC
chr1_6098439	A/T	1	6098439	TA	AA	AA	TA	AA	AA	TA	AA	TA	AA	AA	TA	AA	AA	AA	AA	AA	TA	AA	AA	AA	TA	AA	TA	AA	AA	TA	TA	AA	AA	TT	AA	TA	TA	AA	TA	AA	AA	TA	TA	TA	AA	AA	TA	TA	AA
chr1_6098541	G/T	1	6098541	GT	TT	TT	GT	TT	TT	GT	TT	GT	TT	TT	GT	TT	TT	TT	TT	TT	GT	TT	TT	TT	GT	TT	GT	TT	TT	GT	GT	TT	TT	GG	TT	GT	GT	TT	GT	TT	TT	GT	GT	GT	TT	TT	GT	GT	TT
chr1_6098555	A/G	1	6098555	GG	GG	GG	AG	GG	GG	GG	GG	GG	GG	GG	GG	GG	GG	GG	GG	GG	AG	GG	GG	GG	AG	GG	AG	GG	GG	AG	GG	GG	GG	AG	GG	AG	GG	GG	GG	GG	GG	AG	GG	AG	GG	GG	GG	GG	GG
chr1_6098582	A/G	1	6098582	AG	GG	GG	AG	GG	GG	AG	GG	AG	GG	GG	AG	GG	GG	GG	GG	GG	AG	GG	GG	GG	AG	GG	AG	GG	GG	AG	AG	GG	GG	AA	GG	AG	AG	GG	AG	GG	GG	GG	AG	AG	GG	GG	AG	AG	GG
chr1_6098616	A/G	1	6098616	AG	GG	GG	AG	GG	GG	AG	GG	AG	GG	GG	AG	GG	GG	GG	GG	GG	AG	GG	GG	GG	AG	GG	AG	GG	GG	AG	AG	GG	GG	AA	GG	AG	AG	GG	AG	GG	GG	GG	AG	AG	GG	GG	AG	AG	GG
chr1_6098643	A/C	1	6098643	AC	CC	CC	AC	CC	CC	AC	CC	AC	CC	CC	AC	CC	CC	CC	CC	CC	AC	CC	CC	CC	AC	CC	AC	CC	CC	AC	AC	CC	CC	AA	CC	AC	AC	CC	AC	CC	CC	CC	AC	AC	CC	CC	AC	AC	CC
chr1_6098685	A/G	1	6098685	AG	GG	GG	GG	GG	GG	AG	GG	AG	GG	GG	AG	GG	GG	GG	GG	GG	GG	GG	GG	GG	GG	GG	GG	GG	GG	GG	AG	GG	GG	GG	GG	GG	GG	GG	AG	GG	GG	GG	GG	GG	GG	GG	AG	AG	GG
chr1_6098689	A/G	1	6098689	AG	GG	GG	AG	GG	GG	AG	GG	AG	GG	GG	AG	GG	GG	GG	GG	GG	AG	GG	GG	GG	AG	GG	AG	GG	GG	AG	AG	GG	GG	AA	GG	AG	AG	GG	AG	GG	GG	AG	AG	AG	GG	GG	AG	AG	GG
chr1_6098705	A/T	1	6098705	AT	TT	TT	AT	TT	TT	AT	TT	AT	TT	TT	AT	TT	TT	TT	TT	TT	AT	TT	TT	TT	AT	TT	AT	TT	TT	AT	AT	TT	TT	AA	TT	AT	AT	TT	AT	TT	TT	AT	AT	AT	TT	TT	AT	AT	TT
chr1_6098709	A/T	1	6098709	AA	AA	AA	AA	TA	AA	AA	AA	AA	TA	AA	AA	AA	AA	TA	AA	AA	AA	AA	AA	AA	AA	AA	AA	AA	AA	AA	AA	AA	AA	AA	AA	AA	AA	AA	AA	AA	AA	AA	AA	AA	AA	TA	AA	AA	TA
chr1_6098726	C/T	1	6098726	CT	TT	TT	CT	TT	TT	CT	TT	CT	TT	TT	CT	TT	TT	TT	TT	TT	CT	TT	TT	TT	CT	TT	CT	TT	TT	CT	CT	TT	TT	CC	TT	CT	CT	TT	CT	TT	TT	CT	CT	CT	TT	TT	CT	CT	TT
chr1_6098728	C/G	1	6098728	GC	CC	CC	GC	CC	CC	GC	CC	GC	CC	CC	GC	CC	CC	CC	CC	CC	GC	CC	CC	CC	GC	CC	GC	CC	CC	GC	GC	CC	CC	GG	CC	GC	GC	CC	GC	CC	CC	GC	GC	GC	CC	CC	GC	GC	CC
chr1_6098730	A/G	1	6098730	GA	AA	AA	GA	AA	AA	GA	AA	GA	AA	AA	GA	AA	AA	AA	AA	AA	GA	AA	AA	AA	GA	AA	GA	AA	AA	GA	GA	AA	AA	GG	AA	GA	GA	AA	GA	AA	AA	GA	GA	GA	AA	AA	GA	GA	AA
chr1_6098782	A/T	1	6098782	AA	AA	AA	AA	TA	AA	AA	AA	AA	TA	AA	AA	AA	AA	TA	AA	AA	AA	AA	AA	AA	AA	AA	AA	AA	AA	AA	AA	AA	AA	AA	AA	AA	AA	AA	AA	AA	AA	AA	AA	AA	AA	TA	AA	AA	TA
chr1_6098810	A/C	1	6098810	CC	CC	CC	AC	CC	CC	AC	CC	AC	CC	CC	AC	CC	CC	CC	CC	CC	AC	CC	CC	CC	AC	CC	AC	CC	CC	AC	AC	CC	CC	AC	CC	AC	CC	CC	AC	CC	CC	CC	CC	CC	CC	CC	AC	AC	CC
chr1_6098873	C/T	1	6098873	CT	TT	TT	CT	TT	TT	CT	TT	CT	TT	TT	CT	TT	TT	TT	TT	TT	CT	TT	TT	TT	CT	TT	CT	TT	TT	CT	CT	TT	TT	CC	TT	CT	CT	TT	CT	TT	TT	TT	CT	CT	TT	TT	CT	CT	TT
chr1_6098875	A/G	1	6098875	GA	AA	AA	GA	AA	AA	GA	AA	GA	AA	AA	GA	AA	AA	AA	AA	AA	GA	AA	AA	AA	GA	AA	GA	AA	AA	GA	GA	AA	AA	GG	AA	GA	GA	AA	GA	AA	AA	AA	GA	GA	AA	AA	GA	GA	AA
chr1_6098954	C/T	1	6098954	TC	CC	CC	TC	CC	CC	TC	CC	TC	CC	CC	TC	CC	CC	CC	CC	CC	TC	CC	CC	CC	TC	CC	TC	CC	CC	TC	TC	CC	CC	TT	CC	TC	TC	CC	TC	CC	CC	TC	TC	TC	CC	CC	TC	TC	CC
chr1_6098957	A/G	1	6098957	GG	GG	GG	GG	GG	GG	GG	GG	GG	GG	GG	GG	GG	GG	GG	GG	AG	GG	GG	GG	GG	GG	GG	GG	GG	GG	GG	GG	GG	GG	GG	GG	GG	GG	GG	GG	GG	GG	GG	GG	GG	GG	GG	GG	GG	GG
chr1_6098958	A/G	1	6098958	GA	AA	AA	GA	AA	AA	GA	AA	GA	AA	AA	GA	AA	AA	AA	AA	AA	GA	AA	AA	AA	GA	AA	GA	AA	AA	GA	GA	AA	AA	GG	AA	GA	GA	AA	GA	AA	AA	GA	GA	GA	AA	AA	GA	GA	AA
chr1_6098967	A/G	1	6098967	AG	GG	GG	AG	GG	GG	AG	GG	AG	GG	GG	AG	GG	GG	GG	GG	GG	AG	GG	GG	GG	AG	GG	AG	GG	GG	AG	AG	GG	GG	AA	GG	AG	AG	GG	AG	GG	GG	AG	AG	AG	GG	GG	AG	AG	GG
chr1_6098982	A/C	1	6098982	AC	CC	CC	AC	CC	CC	AC	CC	AC	CC	CC	AC	CC	CC	CC	CC	CC	AC	CC	CC	CC	AC	CC	AC	CC	CC	AC	AC	CC	CC	AA	CC	AC	AC	CC	AC	CC	CC	AC	AC	AC	CC	CC	AC	AC	CC
chr1_6098987	A/G	1	6098987	GA	AA	AA	GA	AA	AA	GA	AA	GA	AA	AA	GA	AA	AA	AA	AA	AA	GA	AA	AA	AA	GA	AA	GA	AA	AA	GA	GA	AA	AA	GG	AA	GA	GA	AA	GA	AA	AA	GA	GA	GA	AA	AA	GA	GA	AA
chr1_6099033	A/T	1	6099033	TT	TT	AT	TT	TT	TT	TT	TT	TT	AT	TT	TT	TT	TT	TT	AT	TT	TT	AT	TT	TT	TT	TT	TT	TT	TT	TT	TT	TT	TT	TT	TT	TT	TT	TT	TT	TT	AT	TT	TT	TT	TT	TT	TT	TT	TT
chr1_6099218	G/T	1	6099218	TG	GG	GG	TG	GG	GG	TG	GG	TG	GG	GG	TG	GG	GG	GG	GG	GG	TG	GG	GG	GG	TG	GG	TG	GG	GG	TG	TG	GG	GG	TT	GG	TG	TG	GG	TG	GG	GG	TG	TG	TG	GG	GG	TG	TG	GG
chr1_6099277	A/C	1	6099277	AC	CC	CC	AC	CC	CC	AC	CC	AC	CC	CC	AC	CC	CC	CC	CC	CC	AC	CC	CC	CC	AC	CC	AC	CC	CC	AC	AC	CC	CC	AA	CC	AC	AC	CC	AC	CC	CC	AC	AC	AC	CC	CC	AC	AC	CC
chr1_6099740	A/G	1	6099740	AG	GG	GG	AG	AG	GG	AG	GG	AG	AG	GG	AG	GG	GG	AG	GG	GG	AG	GG	GG	GG	AG	GG	AG	GG	GG	AG	AG	GG	GG	AA	GG	AG	AG	GG	AG	GG	GG	AG	AG	AG	GG	AG	AG	AG	AG
chr1_6099884	C/T	1	6099884	TT	TT	TT	CT	TT	TT	TT	TT	TT	TT	TT	TT	TT	TT	TT	TT	TT	CT	TT	TT	TT	CT	TT	CT	TT	TT	CT	TT	TT	TT	CT	TT	CT	TT	TT	TT	TT	TT	TT	TT	CT	TT	TT	TT	TT	TT
chr1_6100091	A/G	1	6100091	GA	AA	AA	AA	AA	AA	GA	AA	GA	AA	AA	GA	AA	AA	AA	AA	AA	AA	AA	AA	AA	AA	AA	AA	AA	AA	AA	GA	AA	AA	AA	AA	AA	AA	AA	GA	AA	AA	AA	AA	AA	AA	AA	GA	GA	AA
chr1_6100331	G/T	1	6100331	GG	GG	GG	GG	TG	GG	GG	GG	GG	TG	GG	GG	GG	GG	TG	GG	GG	GG	GG	GG	GG	GG	GG	GG	GG	GG	GG	GG	GG	GG	GG	GG	GG	GG	GG	GG	GG	GG	GG	GG	GG	GG	TG	GG	GG	TG
chr1_6100356	C/T	1	6100356	TT	TT	TT	TT	CT	TT	TT	TT	TT	CT	CT	TT	TT	TT	CT	TT	TT	TT	TT	TT	TT	TT	TT	TT	TT	TT	TT	TT	TT	TT	TT	TT	TT	TT	TT	TT	TT	TT	TT	TT	TT	TT	CT	TT	TT	CT
chr1_6100383	A/G	1	6100383	AG	GG	GG	AG	GG	GG	AG	GG	AG	GG	GG	AG	GG	GG	GG	GG	GG	AG	GG	GG	GG	AG	GG	AG	GG	GG	AG	AG	GG	GG	AA	GG	AG	AG	GG	AG	GG	GG	AG	AG	AG	GG	GG	AG	AG	GG
chr1_6100474	C/T	1	6100474	CC	CC	CC	CC	TC	CC	CC	CC	CC	TC	CC	CC	CC	CC	TC	CC	CC	CC	CC	CC	CC	CC	CC	CC	CC	CC	CC	CC	CC	CC	CC	CC	CC	CC	CC	CC	CC	CC	CC	CC	CC	CC	TC	CC	CC	TC
chr1_6100500	A/G	1	6100500	AA	AA	AA	AA	GA	AA	AA	AA	AA	GA	AA	AA	AA	AA	GA	AA	AA	AA	AA	AA	AA	AA	AA	AA	AA	AA	AA	AA	AA	AA	AA	AA	AA	AA	AA	AA	AA	AA	AA	AA	AA	AA	GA	AA	AA	GA
chr1_6100506	A/G	1	6100506	GG	GG	GG	GG	GG	GG	GG	GG	GG	GG	GG	GG	GG	GG	GG	GG	GG	GG	GG	GG	GG	GG	GG	GG	GG	GG	GG	GG	GG	GG	AG	GG	GG	AG	GG	GG	GG	GG	GG	AG	GG	GG	GG	GG	GG	GG
chr1_6100513	A/G	1	6100513	GA	AA	AA	GA	GA	AA	GA	AA	GA	GA	AA	GA	AA	AA	GA	AA	AA	GA	AA	AA	AA	GA	AA	GA	AA	AA	GA	GA	AA	AA	GG	AA	GA	GA	AA	GA	AA	AA	GA	GA	GA	AA	GA	GA	GA	GA
chr1_61827556	A/G	1	61827556	GA	AA	AA	GA	AA	GA	AA	AA	AA	GG	GA	AA	AA	AA	GA	AA	AA	AA	AA	AA	AA	AA	AA	AA	AA	AA	AA	AA	AA	AA	AA	AA	GA	AA	GA	GG	GA	AA	GA	AA	AA	GA	GA	GA	AA	AA
chr1_61827671	G/T	1	61827671	TG	GG	GG	TG	GG	TG	GG	TG	GG	TT	TG	GG	GG	GG	TG	GG	GG	GG	GG	GG	GG	GG	GG	GG	GG	GG	GG	GG	GG	TG	GG	GG	TG	GG	TG	TT	TG	GG	TG	GG	GG	TG	TG	TG	GG	GG
chr1_61827812	A/C	1	61827812	CA	AA	AA	CA	AA	CA	AA	CA	AA	CC	CA	AA	AA	AA	CA	AA	AA	AA	AA	AA	AA	AA	AA	AA	AA	AA	AA	AA	AA	CA	AA	AA	CA	AA	CA	CC	CA	AA	CA	CA	AA	CA	CA	CA	AA	AA
chr1_61827978	C/T	1	61827978	TC	CC	CC	TC	CC	CC	CC	TC	CC	CC	TC	CC	CC	CC	TC	CC	CC	CC	CC	CC	CC	CC	CC	CC	CC	CC	CC	CC	CC	CC	CC	CC	TC	CC	TC	TT	CC	CC	TC	CC	CC	TC	CC	TC	CC	CC
chr1_61828182	A/G	1	61828182	GA	AA	AA	AA	AA	AA	AA	AA	AA	AA	GA	AA	AA	AA	AA	AA	AA	AA	AA	AA	AA	AA	AA	AA	AA	AA	AA	AA	AA	AA	AA	AA	AA	AA	AA	AA	AA	AA	AA	AA	AA	GA	GA	AA	AA	AA
chr1_61828189	C/G	1	61828189	CG	GG	GG	GG	GG	GG	GG	GG	GG	GG	CG	GG	GG	GG	GG	GG	GG	GG	GG	GG	GG	GG	GG	GG	GG	GG	GG	GG	GG	GG	GG	GG	GG	GG	GG	GG	GG	GG	GG	GG	GG	CG	CG	GG	GG	GG
chr2_25033521	A/G	2	25033521	GA	AA	GA	AA	AA	GA	GA	AA	AA	GA	AA	AA	AA	AA	AA	AA	AA	AA	GA	AA	GA	AA	GA	AA	AA	GA	GA	GA	AA	GA	AA	GA	GA	AA	GA	GA	GA	AA	AA	GA	AA	AA	AA	AA	GA	AA
chr2_25033539	A/T	2	25033539	AT	TT	AT	TT	TT	AT	AT	TT	TT	AT	TT	TT	TT	TT	TT	TT	TT	TT	AT	TT	AT	TT	AT	TT	TT	AT	AT	AT	TT	AT	TT	AT	AT	TT	AT	AT	AT	TT	TT	AT	TT	TT	TT	TT	AT	TT
chr2_25033584	G/T	2	25033584	GT	TT	GT	TT	TT	GT	GT	TT	TT	TT	TT	TT	TT	TT	TT	TT	TT	TT	GT	TT	GT	TT	TT	TT	TT	GT	GT	GT	TT	GT	TT	GT	GT	TT	TT	GT	GT	TT	TT	TT	TT	TT	TT	TT	GT	TT
chr2_25033603	C/T	2	25033603	TC	CC	TC	CC	CC	TC	TC	CC	CC	TC	CC	CC	CC	CC	CC	CC	CC	CC	TC	CC	CC	CC	TC	CC	CC	TC	TC	TC	CC	TC	CC	TC	TC	CC	TC	TC	CC	CC	CC	TC	CC	CC	CC	CC	TC	CC
chr2_25033676	C/T	2	25033676	CT	TT	CT	TT	TT	CT	CT	TT	TT	TT	TT	TT	TT	TT	TT	TT	TT	TT	CT	TT	CT	TT	TT	TT	TT	CT	CT	CT	TT	CT	TT	CT	CT	TT	CT	CT	CT	TT	TT	CT	TT	TT	TT	TT	CT	TT
chr2_25033698	C/T	2	25033698	TC	CC	TC	CC	CC	TC	TC	CC	CC	CC	CC	CC	CC	CC	CC	CC	CC	CC	TC	CC	TC	CC	TC	CC	CC	TC	TC	TC	CC	CC	CC	TC	TC	CC	CC	TC	TC	CC	CC	CC	CC	CC	CC	CC	TC	CC
chr2_25033832	C/G	2	25033832	CC	GC	CC	CC	CC	CC	CC	CC	CC	GC	CC	CC	CC	GC	CC	GC	CC	CC	CC	CC	CC	CC	CC	CC	GC	CC	CC	CC	GC	CC	CC	CC	CC	CC	CC	CC	CC	CC	CC	CC	CC	GC	CC	GC	CC	CC
chr2_25033872	C/T	2	25033872	CC	CC	CC	CC	CC	CC	CC	CC	CC	CC	CC	CC	CC	CC	CC	CC	CC	CC	CC	CC	CC	CC	CC	CC	CC	CC	CC	CC	CC	CC	CC	CC	CC	CC	CC	CC	CC	CC	TC	CC	CC	CC	CC	CC	CC	CC
chr2_25033879	C/T	2	25033879	CC	TC	CC	CC	CC	CC	CC	CC	CC	CC	CC	CC	CC	CC	CC	CC	CC	CC	CC	CC	CC	CC	CC	CC	CC	CC	CC	CC	CC	CC	CC	CC	CC	CC	CC	CC	CC	CC	TC	CC	CC	CC	CC	CC	CC	CC
chr2_25034151	C/T	2	25034151	TC	CC	TC	CC	CC	TC	TC	CC	CC	CC	CC	CC	CC	CC	CC	CC	CC	CC	CC	CC	TC	CC	TC	CC	CC	CC	CC	TC	CC	TC	CC	TC	CC	CC	CC	TC	TC	CC	CC	CC	CC	CC	CC	CC	TC	CC
chr2_25034178	A/T	2	25034178	AA	AA	AA	AA	AA	AA	AA	AA	AA	TA	AA	AA	AA	AA	AA	AA	AA	AA	AA	AA	AA	AA	AA	AA	AA	AA	AA	AA	AA	AA	AA	AA	AA	AA	TA	AA	AA	AA	AA	TA	AA	AA	AA	AA	AA	AA
chr2_25034187	A/T	2	25034187	TT	TT	AT	TT	TT	AT	TT	TT	TT	TT	TT	TT	TT	TT	TT	TT	TT	TT	AT	TT	TT	TT	AT	TT	TT	AT	AT	AT	TT	AT	TT	AT	AT	TT	TT	AT	AT	TT	TT	TT	TT	TT	TT	TT	AT	TT
chr2_25034218	A/G	2	25034218	AA	AA	GA	AA	AA	GA	GA	AA	AA	AA	AA	AA	AA	AA	AA	AA	AA	AA	GA	AA	GA	AA	AA	AA	AA	GA	GA	GA	AA	AA	AA	AA	GA	AA	AA	AA	AA	AA	AA	AA	AA	AA	AA	AA	AA	AA
chr2_25034235	A/T	2	25034235	AA	AA	AA	AA	AA	AA	AA	AA	AA	TA	AA	AA	AA	AA	AA	AA	AA	AA	AA	AA	AA	AA	AA	AA	AA	AA	AA	AA	AA	AA	AA	AA	AA	AA	TA	AA	AA	AA	AA	TA	AA	AA	AA	AA	AA	AA
chr2_25034310	A/T	2	25034310	AA	AA	TA	AA	AA	TA	TA	AA	AA	AA	AA	AA	AA	AA	AA	AA	AA	AA	TA	AA	AA	AA	TA	AA	AA	TA	TA	TA	AA	TA	AA	TA	TA	AA	AA	TA	TA	AA	AA	AA	AA	AA	AA	AA	TA	AA
chr2_25034327	A/G	2	25034327	AA	AA	GA	AA	AA	GA	GA	AA	AA	GA	AA	AA	AA	AA	AA	AA	AA	AA	GA	AA	GA	AA	GA	AA	AA	GA	GA	GA	AA	GA	AA	GA	GA	AA	GA	GA	GA	AA	AA	AA	AA	AA	AA	AA	GA	AA
chr2_25034328	A/G	2	25034328	GG	GG	AG	GG	GG	AG	AG	GG	GG	AG	GG	GG	GG	GG	GG	GG	GG	GG	AG	GG	AG	GG	AG	GG	GG	AG	AG	AG	GG	AG	GG	AG	AG	GG	AG	AG	AG	GG	GG	GG	GG	GG	GG	GG	AG	GG
chr2_25034330	C/G	2	25034330	GG	GG	CG	GG	GG	CG	CG	GG	GG	CG	GG	GG	GG	GG	GG	GG	GG	GG	CG	GG	CG	GG	CG	GG	GG	CG	CG	CG	GG	CG	GG	CG	CG	GG	CG	CG	CG	GG	GG	GG	GG	GG	GG	GG	CG	GG
chr2_25034349	A/G	2	25034349	GG	GG	AG	GG	GG	AG	AG	GG	GG	GG	GG	GG	GG	GG	GG	GG	GG	GG	AG	GG	GG	GG	AG	GG	GG	AG	AG	AG	GG	AG	GG	AG	AG	GG	GG	AG	AG	GG	GG	GG	GG	GG	GG	GG	AG	GG
chr2_25034350	C/T	2	25034350	CC	CC	CC	CC	CC	CC	TC	CC	CC	CC	CC	CC	CC	CC	CC	CC	CC	CC	CC	CC	TC	CC	CC	CC	CC	CC	CC	CC	CC	CC	CC	CC	CC	CC	CC	CC	CC	CC	CC	CC	CC	CC	CC	CC	CC	CC
chr2_25034351	C/T	2	25034351	CC	CC	CC	CC	CC	CC	TC	CC	CC	CC	CC	CC	CC	CC	CC	CC	CC	CC	CC	CC	TC	CC	CC	CC	CC	CC	CC	CC	CC	CC	CC	CC	CC	CC	CC	CC	CC	CC	CC	CC	CC	CC	CC	CC	CC	CC
chr2_25034352	A/G	2	25034352	AA	AA	GA	AA	AA	GA	GA	AA	AA	GA	AA	AA	AA	AA	AA	AA	AA	AA	GA	AA	GA	AA	GA	AA	AA	GA	GA	GA	AA	GA	AA	GA	GA	AA	GA	GA	GA	AA	AA	AA	AA	AA	AA	AA	GA	AA
chr2_25034358	C/T	2	25034358	CC	CC	TC	CC	CC	TC	TC	CC	CC	TC	CC	CC	CC	CC	CC	CC	CC	CC	CC	CC	CC	CC	TC	CC	CC	TC	TC	TC	CC	TC	CC	TC	TC	CC	TC	TC	TC	CC	CC	CC	CC	CC	CC	CC	TC	CC
chr2_25034370	A/G	2	25034370	GG	GG	AG	GG	GG	AG	AG	GG	GG	AG	GG	GG	GG	GG	GG	GG	GG	GG	AG	GG	AG	GG	AG	GG	GG	AG	AG	AG	GG	AG	GG	AG	AG	GG	AG	AG	AG	GG	GG	GG	GG	GG	GG	GG	AG	GG
chr2_25034393	C/T	2	25034393	TC	CC	TC	CC	CC	TC	TC	CC	CC	TC	CC	CC	CC	CC	CC	CC	CC	CC	TC	CC	CC	CC	TC	CC	CC	TC	TC	TC	CC	TC	CC	TC	TC	CC	TC	TC	TC	CC	CC	CC	CC	CC	CC	CC	TC	CC
chr2_25034397	C/T	2	25034397	CT	TT	CT	TT	TT	CT	CT	TT	TT	CT	TT	TT	TT	TT	TT	TT	TT	TT	CT	TT	CT	TT	CT	TT	TT	CT	CT	CT	TT	CT	TT	CT	CT	TT	CT	CT	CT	TT	TT	TT	TT	TT	TT	TT	CT	TT
chr2_25034399	A/G	2	25034399	GA	AA	GA	AA	AA	GA	GA	AA	AA	GA	AA	AA	AA	AA	AA	AA	AA	AA	GA	AA	GA	AA	GA	AA	AA	GA	GA	GA	AA	GA	AA	GA	GA	AA	GA	GA	GA	AA	AA	AA	AA	AA	AA	AA	GA	AA
chr2_25034416	C/T	2	25034416	TC	CC	TC	CC	CC	TC	TC	CC	CC	TC	CC	CC	CC	CC	CC	CC	CC	CC	TC	CC	CC	CC	TC	CC	CC	TC	TC	TC	CC	TC	CC	TC	TC	CC	TC	TC	TC	CC	CC	CC	CC	CC	CC	CC	TC	CC
chr2_25034424	C/T	2	25034424	TC	CC	TC	CC	CC	TC	TC	CC	CC	TC	CC	CC	CC	CC	CC	CC	CC	CC	TC	CC	CC	CC	TC	CC	CC	TC	TC	TC	CC	TC	CC	TC	TC	CC	TC	TC	TC	CC	CC	TC	CC	CC	CC	CC	TC	CC
chr2_25034427	C/T	2	25034427	CT	TT	CT	TT	TT	CT	CT	TT	TT	CT	TT	TT	TT	TT	TT	TT	TT	TT	CT	TT	TT	TT	CT	TT	TT	CT	CT	CT	TT	CT	TT	CT	CT	TT	CT	CT	CT	TT	TT	TT	TT	TT	TT	TT	CT	TT
chr2_25034543	C/T	2	25034543	CC	CC	CC	CC	TC	CC	CC	TC	CC	CC	CC	CC	CC	CC	TC	CC	CC	TC	TC	TC	CC	TC	CC	CC	CC	CC	CC	CC	CC	CC	TC	CC	CC	TC	CC	CC	CC	TC	TC	CC	TC	CC	TC	TC	CC	TC
chr2_25034547	C/T	2	25034547	TC	TC	TC	CC	CC	TC	TC	CC	CC	TT	TC	CC	CC	TC	CC	TC	CC	CC	TC	CC	TC	CC	TC	CC	TC	TC	TC	TC	TC	TC	CC	TC	TC	CC	TC	TC	TC	CC	CC	TT	CC	TC	CC	TC	TC	CC
chr2_25034549	G/T	2	25034549	GG	GG	GG	GG	GG	GG	GG	TG	GG	GG	TG	GG	GG	GG	GG	GG	GG	TG	GG	GG	GG	GG	GG	GG	GG	GG	GG	GG	GG	GG	TG	GG	GG	TG	GG	GG	GG	GG	TG	GG	TG	GG	GG	GG	GG	TG
chr2_25034554	A/G	2	25034554	AG	AG	AG	GG	GG	AG	AG	GG	GG	AG	GG	GG	GG	AG	GG	AG	GG	GG	AG	AG	AG	GG	AG	GG	AG	AG	AG	AG	AG	AG	GG	AG	AG	AG	AG	AG	AG	GG	GG	AG	AG	AG	GG	AG	AG	GG
chr2_25034559	C/T	2	25034559	CT	CT	CT	TT	TT	CT	CC	TT	TT	CC	CT	TT	TT	CT	TT	CT	TT	CT	CT	TT	CT	TT	CT	TT	CT	CT	CC	CT	CT	CT	TT	CT	CT	TT	CT	CT	CT	TT	TT	CC	TT	CC	TT	CT	CT	CT
chr2_25034566	A/C	2	25034566	CA	AA	CA	AA	AA	CA	CA	AA	AA	CA	AA	AA	AA	AA	AA	AA	AA	AA	CA	AA	CA	AA	CA	AA	AA	CA	CA	CA	AA	CA	AA	CA	CA	AA	CA	CA	CA	AA	AA	CA	AA	AA	AA	AA	CA	AA
chr2_25034567	C/T	2	25034567	CT	CT	CT	TT	TT	CT	CT	TT	TT	CC	TT	TT	TT	CT	TT	CT	TT	TT	CT	TT	CT	TT	CT	TT	CT	CT	CT	CT	CT	CT	TT	CT	CT	TT	CT	CT	CT	TT	TT	CC	TT	CT	TT	CT	CT	TT
chr2_25034580	A/T	2	25034580	TA	TA	TA	AA	AA	TA	TA	AA	AA	TT	AA	AA	AA	TA	AA	TA	AA	AA	TA	AA	TA	AA	TA	AA	TA	TA	TA	TA	TA	TA	AA	TA	TA	AA	TA	TA	TA	AA	AA	TT	AA	TA	AA	TA	TA	AA
chr2_25034651	A/C	2	25034651	CC	CC	CC	CC	CC	CC	CC	CC	CC	AC	CC	CC	CC	CC	CC	CC	CC	CC	CC	CC	CC	CC	CC	CC	CC	CC	CC	CC	CC	CC	CC	CC	CC	CC	AC	CC	CC	CC	CC	AC	CC	CC	CC	CC	CC	CC
chr2_25034689	C/-	2	25034689	CC	CC	CC	CC	CC	CC	CC	CC	CC	CC	CC	-C	CC	CC	CC	CC	-C	CC	CC	CC	CC	CC	CC	-C	CC	CC	CC	CC	CC	CC	CC	CC	CC	CC	CC	CC	CC	CC	CC	CC	CC	CC	CC	CC	CC	-C
chr2_25034754	G/T	2	25034754	TT	TG	TG	GG	TG	TG	TG	TG	GG	TT	GG	GG	TG	TG	TG	TG	GG	TG	TG	GG	TG	GG	TG	GG	TG	TG	TG	TG	TG	TG	GG	TG	TG	TG	TG	TG	TT	GG	TG	TG	GG	TG	GG	TG	TG	GG
chr2_25034776	A/G	2	25034776	AA	AG	AG	AG	GG	AA	AG	GG	GG	AA	GG	GG	GG	AG	GG	AG	GG	GG	AG	GG	AG	GG	AG	GG	AG	AG	AG	AG	AA	AG	GG	AG	AG	GG	AG	AG	AA	AG	GG	AG	GG	AG	GG	AG	AG	GG
chr2_25034881	A/T	2	25034881	TA	AA	TA	AA	AA	TA	TA	AA	AA	TA	AA	AA	AA	AA	AA	AA	AA	AA	TA	AA	TA	AA	TA	AA	AA	TA	TA	TA	AA	TA	AA	TA	TA	AA	TA	TA	TA	AA	AA	TA	AA	AA	AA	AA	TA	AA
chr2_25034916	A/T	2	25034916	TA	AA	TA	AA	TA	AA	AA	AA	TA	AA	TA	AA	TA	AA	AA	AA	TA	AA	AA	TA	AA	TA	AA	TA	AA	AA	AA	AA	AA	AA	TA	AA	AA	TA	AA	AA	AA	TA	AA	AA	TA	AA	AA	AA	AA	TA
chr2_25034919	A/C	2	25034919	CA	AA	CA	AA	CA	AA	AA	AA	CA	AA	CA	AA	CA	AA	AA	AA	CA	AA	AA	CA	AA	CA	AA	CA	AA	AA	AA	AA	AA	AA	CA	AA	AA	CA	AA	AA	AA	CA	AA	AA	CA	AA	AA	AA	AA	CA
chr2_25034920	C/T	2	25034920	CT	TT	CT	TT	CT	TT	TT	TT	CT	TT	CT	TT	CT	TT	TT	TT	CT	TT	TT	CT	TT	CT	TT	CT	CT	TT	TT	TT	TT	TT	CT	TT	TT	CT	TT	TT	TT	CT	TT	TT	CT	TT	TT	TT	TT	CT
chr2_25034947	A/G	2	25034947	GG	GG	AG	GG	AG	GG	GG	GG	AG	GG	AG	GG	GG	GG	GG	GG	GG	GG	GG	AG	GG	AG	GG	AG	GG	GG	GG	GG	GG	GG	GG	GG	GG	AG	GG	GG	GG	GG	GG	GG	AG	GG	GG	GG	GG	AG
chr2_25035007	C/T	2	25035007	TT	CT	TT	TT	TT	TT	TT	TT	TT	CT	TT	TT	TT	CT	TT	CT	TT	TT	TT	TT	TT	TT	TT	TT	CT	TT	TT	TT	CT	TT	TT	TT	TT	TT	CT	TT	TT	TT	TT	CT	TT	CT	TT	CT	TT	TT
chr2_25035054	A/G	2	25035054	GA	AA	GA	AA	AA	GA	GA	AA	AA	AA	AA	AA	AA	AA	AA	AA	AA	AA	GA	AA	GA	AA	GA	AA	AA	AA	GA	GA	AA	AA	AA	AA	AA	AA	AA	GA	GA	AA	AA	AA	AA	AA	AA	AA	GA	AA
chr2_25035056	A/T	2	25035056	TA	AA	AA	AA	AA	TA	AA	AA	AA	AA	AA	AA	AA	AA	AA	AA	AA	AA	TA	AA	AA	AA	AA	AA	AA	AA	AA	AA	AA	TA	AA	AA	AA	AA	TA	AA	TA	AA	AA	AA	AA	AA	AA	AA	AA	AA
chr2_25035076	C/T	2	25035076	TT	TT	TT	TT	TT	TT	TT	TT	TT	CT	TT	TT	TT	TT	TT	TT	TT	TT	TT	TT	TT	TT	TT	TT	TT	TT	TT	TT	TT	TT	TT	TT	TT	TT	CT	TT	TT	TT	TT	CT	TT	TT	TT	TT	TT	TT
chr2_25035079	A/G	2	25035079	AG	GG	AG	GG	GG	AG	AG	GG	GG	AG	GG	GG	GG	GG	GG	GG	GG	GG	AG	GG	AG	GG	AG	GG	GG	GG	AG	AG	GG	GG	GG	GG	GG	GG	AG	AG	AG	GG	GG	AG	GG	GG	GG	GG	AG	GG
chr2_27721300	A/G	2	27721300	AG	AG	GG	GG	GG	AG	AG	GG	GG	GG	AG	GG	GG	GG	GG	GG	GG	GG	GG	GG	GG	GG	GG	GG	GG	AG	GG	AG	GG	GG	GG	GG	GG	GG	GG	AG	AG	AG	AG	AG	GG	GG	GG	GG	GG	GG
chr2_27721367	C/T	2	27721367	TC	TC	CC	CC	CC	TC	TC	CC	CC	CC	TC	CC	CC	CC	CC	CC	CC	CC	CC	CC	CC	CC	CC	CC	CC	TC	CC	TC	CC	CC	CC	CC	CC	CC	CC	TC	TC	TC	TC	TC	CC	CC	CC	CC	CC	CC
chr2_27721436	A/G	2	27721436	AG	AG	GG	GG	GG	AG	AG	GG	GG	GG	AG	GG	GG	GG	GG	GG	GG	GG	GG	GG	GG	GG	GG	GG	GG	AG	GG	AG	GG	GG	GG	GG	GG	GG	GG	AG	AG	AG	AG	AG	GG	GG	GG	GG	GG	GG
chr2_27721678	A/T	2	27721678	AT	AT	TT	TT	TT	AT	AT	TT	TT	TT	AT	TT	TT	TT	TT	TT	TT	TT	TT	TT	TT	TT	TT	TT	TT	AT	TT	AT	TT	TT	TT	TT	TT	TT	TT	AT	AT	AT	AT	AT	TT	TT	TT	TT	TT	TT
chr2_27721879	C/G	2	27721879	CG	CG	GG	GG	GG	CG	CG	GG	GG	GG	CG	GG	GG	GG	GG	GG	GG	GG	GG	GG	GG	GG	GG	GG	GG	CG	GG	CG	GG	GG	GG	GG	GG	GG	GG	CG	CG	CG	CG	CG	GG	GG	GG	GG	GG	GG
chr2_27721940	G/T	2	27721940	GT	GT	TT	TT	TT	GT	GT	TT	TT	TT	GT	TT	TT	TT	TT	TT	TT	TT	TT	TT	TT	TT	TT	TT	TT	GT	TT	GT	TT	TT	TT	TT	TT	TT	TT	GT	GT	GT	GT	GT	TT	TT	TT	TT	TT	TT
chr2_27722024	A/G	2	27722024	GA	GA	AA	AA	AA	GA	GA	AA	AA	AA	GA	AA	AA	AA	AA	AA	AA	AA	AA	AA	AA	AA	AA	AA	AA	GA	AA	GA	AA	AA	AA	AA	AA	AA	AA	GA	GA	GA	GA	GA	AA	AA	AA	AA	AA	AA
chr2_27722673	A/T	2	27722673	TA	TA	AA	AA	AA	TA	TA	AA	AA	AA	TA	AA	AA	AA	AA	AA	AA	AA	AA	AA	AA	AA	AA	AA	AA	TA	AA	TA	AA	AA	AA	AA	AA	AA	AA	TA	TA	TA	TA	TA	AA	AA	AA	AA	AA	AA
chr2_27722765	C/G	2	27722765	CG	CG	GG	GG	GG	CG	CG	GG	GG	GG	CG	GG	GG	GG	GG	GG	GG	GG	GG	GG	GG	GG	GG	GG	GG	CG	GG	CG	GG	GG	GG	GG	GG	GG	GG	CG	CG	CG	CG	CG	GG	GG	GG	GG	GG	GG
chr2_27722814	A/G	2	27722814	GG	GG	GG	AG	AG	AG	GG	AA	AG	AG	GG	AG	AG	GG	GG	AG	GG	AG	GG	AG	GG	AG	AG	AG	GG	AG	AG	GG	GG	AG	AG	AG	GG	AG	AG	GG	AG	GG	GG	AG	AG	GG	GG	GG	AG	AG
chr2_27722917	C/T	2	27722917	TT	TT	TT	CT	CT	CT	CT	CC	CT	CT	TT	CT	CT	TT	TT	CT	TT	CT	TT	CT	TT	CT	CT	CT	TT	CT	CT	TT	TT	CT	CT	CT	CT	CT	CC	TT	CT	TT	TT	CT	CT	CT	TT	TT	CC	CT
chr2_27723218	A/G	2	27723218	AG	AG	GG	GG	GG	AG	AG	GG	GG	GG	AG	GG	GG	GG	GG	GG	GG	GG	GG	GG	GG	GG	GG	GG	GG	AG	GG	AG	GG	GG	GG	GG	GG	GG	GG	AG	AG	AG	AG	AG	GG	GG	GG	GG	GG	GG
chr2_27723219	A/C	2	27723219	AC	AC	CC	CC	CC	AC	AC	CC	CC	CC	AC	CC	CC	CC	CC	CC	CC	CC	CC	CC	CC	CC	CC	CC	CC	AC	CC	AC	CC	CC	CC	CC	CC	CC	CC	AC	AC	AC	AC	AC	CC	CC	CC	CC	CC	CC
chr2_27723309	C/G	2	27723309	CG	CG	GG	CG	CG	CC	CC	CC	CG	CG	CG	CG	CG	GG	GG	CG	GG	CG	GG	CG	GG	CG	CG	CG	GG	CC	CG	CG	GG	CG	CG	CG	CG	CG	CC	CG	CC	CG	CG	CC	CG	CG	GG	GG	CC	CG
chr2_27723375	C/T	2	27723375	TC	TC	CC	CC	CC	TC	TC	CC	CC	CC	TC	CC	CC	CC	CC	CC	CC	CC	CC	CC	CC	CC	CC	CC	CC	TC	CC	TC	CC	CC	CC	CC	CC	CC	CC	TC	TC	TC	TC	TC	CC	CC	CC	CC	CC	CC
chr2_27723476	A/T	2	27723476	AA	AA	AA	TA	TA	TA	TA	TT	TA	TA	AA	TA	TA	AA	AA	TA	AA	TA	AA	TA	AA	TA	TA	TA	AA	TA	TT	AA	AA	TA	TA	TA	TA	TA	TT	AA	AA	AA	AA	TA	TA	TA	AA	AA	TT	TA
chr2_27723478	A/T	2	27723478	AA	AA	AA	AA	AA	AA	TA	AA	AA	AA	AA	AA	AA	AA	AA	AA	AA	AA	AA	AA	AA	AA	AA	AA	AA	AA	AA	AA	AA	AA	AA	AA	TA	AA	AA	AA	AA	AA	AA	AA	AA	TA	AA	AA	AA	AA
chr2_27723538	A/G	2	27723538	AG	AG	GG	GG	GG	AG	AG	GG	GG	GG	AG	GG	GG	GG	GG	GG	GG	GG	GG	GG	GG	GG	GG	GG	GG	AG	GG	AG	GG	GG	GG	GG	GG	GG	GG	AG	AG	AG	AG	AG	GG	GG	GG	GG	GG	GG
chr2_27723665	C/T	2	27723665	TC	TC	CC	CC	CC	TC	TC	CC	CC	CC	TC	CC	CC	CC	CC	CC	CC	CC	CC	CC	CC	CC	CC	CC	CC	TC	CC	TC	CC	CC	CC	CC	CC	CC	CC	TC	TC	TC	TC	TC	CC	CC	CC	CC	CC	CC
chr2_27723714	C/T	2	27723714	CT	CT	TT	TT	TT	CT	CT	TT	TT	TT	CT	TT	TT	TT	TT	TT	TT	TT	TT	TT	TT	TT	TT	TT	TT	CT	TT	CT	TT	TT	TT	TT	TT	TT	TT	CT	CT	CT	CT	CT	TT	TT	TT	TT	TT	TT
chr2_27723773	C/T	2	27723773	TC	TC	CC	CC	CC	TC	TC	CC	CC	CC	TC	CC	CC	CC	CC	CC	CC	CC	CC	CC	CC	CC	CC	CC	CC	TC	CC	TC	CC	CC	CC	CC	CC	CC	CC	TC	TC	TC	TC	TC	CC	CC	CC	CC	CC	CC
chr2_27723930	C/T	2	27723930	CT	CT	TT	TT	TT	CT	CT	TT	TT	TT	CT	TT	TT	TT	TT	TT	TT	TT	TT	TT	TT	TT	TT	TT	TT	CT	TT	CT	TT	TT	TT	TT	TT	TT	TT	CT	CT	CT	CT	CT	TT	TT	TT	TT	TT	TT
chr2_27724042	C/G	2	27724042	CG	CG	GG	GG	GG	CG	CG	GG	GG	GG	CG	GG	GG	GG	GG	GG	GG	GG	GG	GG	GG	GG	GG	GG	GG	CG	GG	CG	GG	GG	GG	GG	GG	GG	GG	CG	CG	CG	CG	CG	GG	GG	GG	GG	GG	GG
chr2_27724152	A/T	2	27724152	AT	AT	TT	TT	TT	AT	AT	TT	TT	TT	AT	TT	TT	TT	TT	TT	TT	TT	TT	TT	TT	TT	TT	TT	TT	AT	TT	AT	TT	TT	TT	TT	TT	TT	TT	AT	AT	AT	AT	AT	TT	TT	TT	TT	TT	TT
chr2_27724201	G/T	2	27724201	GT	GT	TT	TT	TT	GT	GT	TT	TT	TT	GT	TT	TT	TT	TT	TT	TT	TT	TT	TT	TT	TT	TT	TT	TT	GT	TT	GT	TT	TT	TT	TT	TT	TT	TT	GT	GT	GT	GT	GT	TT	TT	TT	TT	TT	TT
chr2_27724257	A/T	2	27724257	AT	AT	TT	TT	TT	AT	AT	TT	TT	TT	AT	TT	TT	TT	TT	TT	TT	TT	TT	TT	TT	TT	TT	TT	TT	AT	TT	AT	TT	TT	TT	TT	TT	TT	TT	AT	AT	AT	AT	AT	TT	TT	TT	TT	TT	TT
chr2_27724275	A/G	2	27724275	AG	AG	GG	GG	GG	AG	AG	GG	GG	GG	AG	GG	GG	GG	GG	GG	GG	GG	GG	GG	GG	GG	GG	GG	GG	AG	GG	AG	GG	GG	GG	GG	GG	GG	GG	AG	AG	AG	AG	AG	GG	GG	GG	GG	GG	GG
chr2_27724287	C/T	2	27724287	TC	TC	CC	CC	CC	TC	TC	CC	CC	CC	TC	CC	CC	CC	CC	CC	CC	CC	CC	CC	CC	CC	CC	CC	CC	TC	CC	TC	CC	CC	CC	CC	CC	CC	CC	TC	TC	TC	TC	TC	CC	CC	CC	CC	CC	CC
chr2_27724485	A/C	2	27724485	CC	CC	CC	AC	AC	AC	CC	AA	AC	AC	CC	AC	AC	CC	CC	AC	CC	AC	CC	AC	CC	AC	AC	AC	CC	AC	AC	CC	CC	AC	AC	AC	CC	AC	AC	CC	AC	CC	CC	AC	AC	CC	CC	CC	AA	AC
chr2_27724508	A/T	2	27724508	AT	AT	TT	TT	TT	AT	AT	TT	TT	TT	AT	TT	TT	TT	TT	TT	TT	TT	TT	TT	TT	TT	TT	TT	TT	AT	TT	AT	TT	TT	TT	TT	TT	TT	TT	AT	AT	AT	AT	AT	TT	TT	TT	TT	TT	TT
chr2_27724610	C/T	2	27724610	CT	CT	TT	TT	TT	CT	CT	TT	TT	TT	CT	TT	TT	TT	TT	TT	TT	TT	TT	TT	TT	TT	TT	TT	TT	CT	TT	CT	TT	TT	TT	TT	TT	TT	TT	CT	CT	CT	CT	CT	TT	TT	TT	TT	TT	TT
chr2_27724637	A/T	2	27724637	TA	TA	AA	AA	AA	TA	TA	AA	AA	AA	TA	AA	AA	AA	AA	AA	AA	AA	AA	AA	AA	AA	AA	AA	AA	TA	AA	TA	AA	AA	AA	AA	AA	AA	AA	TA	TA	TA	TA	TA	AA	AA	AA	AA	AA	AA
chr2_27724877	C/T	2	27724877	CT	CT	TT	TT	TT	CT	CC	TT	TT	TT	CT	TT	TT	TT	CT	TT	TT	TT	TT	TT	TT	TT	TT	TT	TT	CT	TT	CT	TT	TT	TT	TT	TT	TT	TT	CT	CT	CT	CT	CT	TT	TT	TT	TT	TT	TT
chr2_27724912	A/G	2	27724912	GA	GA	AA	GA	GG	GA	GG	AA	AA	GA	GA	AA	AA	AA	AA	GA	AA	AA	GA	AA	AA	AA	GA	AA	AA	GA	AA	GA	GA	AA	AA	AA	GA	AA	AA	GA	GA	GA	GA	GA	AA	AA	AA	AA	AA	GA
chr2_27724932	C/G	2	27724932	GC	GC	CC	CC	GG	GC	CC	CC	CC	CC	GC	CC	CC	CC	CC	CC	CC	CC	CC	CC	CC	CC	CC	CC	CC	GC	CC	GC	GC	CC	CC	CC	CC	CC	CC	GC	GC	GC	GC	GC	CC	CC	CC	CC	CC	GC
chr2_27724933	A/C	2	27724933	CC	CC	CC	CC	AA	CC	CC	CC	CC	CC	CC	CC	CC	CC	CC	CC	CC	CC	CC	CC	CC	CC	CC	CC	CC	AC	CC	CC	AC	CC	CC	CC	CC	CC	CC	CC	CC	CC	CC	CC	CC	CC	CC	CC	CC	AC
chr2_27724936	A/G	2	27724936	AA	AA	AA	AA	GG	AA	AA	AA	AA	AA	AA	AA	AA	AA	AA	AA	AA	AA	AA	AA	AA	AA	AA	AA	AA	GA	AA	AA	GA	AA	AA	AA	AA	AA	AA	AA	AA	AA	AA	AA	AA	AA	AA	AA	AA	GA
chr2_27724941	G/T	2	27724941	GT	GT	TT	TT	GG	GT	TT	TT	TT	TT	GT	TT	TT	TT	TT	TT	TT	TT	TT	TT	TT	TT	TT	TT	TT	GT	TT	GT	TT	TT	TT	TT	TT	TT	TT	GT	GT	GT	GT	GT	TT	TT	TT	TT	TT	TT
chr2_27724942	C/T	2	27724942	TT	TT	TT	TT	CT	TT	TT	TT	TT	TT	TT	TT	TT	TT	TT	TT	TT	TT	TT	TT	TT	TT	TT	TT	TT	TT	TT	TT	TT	TT	TT	TT	TT	TT	TT	TT	TT	TT	TT	TT	TT	TT	TT	TT	TT	TT
chr2_27724944	A/T	2	27724944	AT	AT	TT	TT	AA	AT	TT	TT	TT	TT	AT	TT	TT	TT	TT	TT	TT	TT	TT	TT	TT	TT	TT	TT	TT	AT	TT	AT	TT	TT	TT	TT	TT	TT	TT	AT	AT	AT	AT	AT	TT	TT	TT	TT	TT	TT
chr2_27724952	A/C	2	27724952	AC	AC	CC	CC	CC	AC	CC	CC	CC	CC	AC	CC	CC	CC	CC	CC	CC	CC	CC	CC	CC	CC	CC	CC	CC	AC	CC	AC	CC	CC	CC	CC	CC	CC	CC	AC	AC	AC	AC	AC	CC	CC	CC	CC	CC	CC
chr2_27725761	C/T	2	27725761	CT	CT	TT	CT	TT	CC	CT	TT	TT	CT	CT	CT	TT	CT	CT	TT	CT	TT	TT	TT	TT	TT	TT	TT	TT	CT	CT	CT	CT	TT	TT	TT	TT	TT	TT	CT	CC	CC	CT	CT	TT	TT	TT	CT	TT	TT
chr2_27725798	A/T	2	27725798	AA	AA	TA	AA	TA	AA	AA	TA	TA	TA	AA	TA	TA	AA	AA	TA	AA	TA	AA	TA	AA	TA	TA	TA	AA	TA	TA	AA	AA	TA	TA	TA	AA	TA	TT	AA	AA	AA	AA	TA	TA	AA	AA	AA	TA	TA
chr2_27725834	C/T	2	27725834	TC	TC	CC	CC	CC	TC	TC	CC	CC	CC	TC	CC	CC	CC	CC	CC	CC	CC	CC	CC	CC	CC	CC	CC	CC	TC	CC	TC	CC	CC	CC	CC	CC	CC	CC	TC	TC	TC	CC	TC	CC	CC	CC	CC	CC	CC
chr2_27725895	C/T	2	27725895	TC	TC	CC	CC	CC	TC	TC	CC	CC	CC	TC	CC	CC	CC	CC	CC	CC	CC	CC	CC	CC	CC	CC	CC	CC	TC	CC	TC	CC	CC	CC	CC	CC	CC	CC	TC	TC	TC	CC	TC	CC	CC	CC	CC	CC	CC
chr2_29270897	C/T	2	29270897	CC	TC	CC	TC	TC	TT	TC	TT	TC	TC	TC	TC	TC	CC	CC	CC	CC	TT	CC	TC	CC	TC	TC	TC	TC	TT	TC	TC	CC	TC	TC	TC	TC	TC	TC	TC	TT	TC	TC	CC	TT	TC	TC	CC	TC	TC
chr2_29270899	A/G	2	29270899	AA	GA	AA	GA	GA	GG	GA	GG	GA	GA	GA	GA	GA	AA	AA	AA	AA	GG	AA	GA	AA	GA	GA	GA	GA	GG	GA	GA	AA	GA	GA	GA	GA	GA	GA	GA	GG	GA	GA	AA	GG	GA	GA	AA	GA	GA
chr2_29270912	A/C	2	29270912	CC	AC	CC	AC	AC	AA	AC	AA	AC	AC	AC	AC	AC	CC	CC	CC	CC	AA	CC	AC	CC	AC	AC	CC	AC	AA	AC	AC	CC	AC	AC	AC	AC	AC	AC	AC	AA	AC	AC	CC	AA	AC	AC	CC	AC	AC
chr2_29270952	A/G	2	29270952	AA	GA	AA	GA	GA	GG	GA	GG	GA	GA	GA	GA	GA	AA	AA	AA	AA	GG	AA	GA	AA	GA	GA	AA	GA	GG	GA	GA	AA	GA	GA	GA	GA	GA	GA	GA	GG	GA	GA	AA	GG	GA	GA	AA	GA	GA
chr2_29270965	G/T	2	29270965	TT	GT	TT	GT	GT	GG	GT	GG	GT	GT	GT	GT	GT	TT	TT	TT	TT	GG	TT	GT	TT	GT	GT	TT	GT	GG	GT	GT	TT	GT	GT	GT	GT	GT	GT	GT	GG	GT	GT	TT	GG	GT	GT	TT	GT	GT
chr2_29271011	A/T	2	29271011	AA	TA	AA	TA	TA	TT	TA	TT	TA	TA	TA	TA	TA	AA	AA	AA	AA	TT	AA	TA	AA	TA	TA	AA	TA	TT	TA	TA	AA	TA	TA	TA	TA	TA	TA	TA	TT	TA	TA	AA	TT	TA	TA	AA	TA	TA
chr2_29271069	A/G	2	29271069	GG	AG	GG	AG	AG	AA	AG	AA	AG	AG	AG	AG	AG	GG	GG	GG	GG	AA	GG	AG	GG	AG	AG	GG	AG	AA	AG	AG	GG	AG	AG	AG	AG	AG	AG	AG	AA	AG	AG	GG	AG	AG	AG	GG	AG	AG
chr2_29271121	C/T	2	29271121	CC	TC	CC	TC	TC	TT	TC	TT	TC	TC	TC	TC	TC	CC	CC	CC	CC	TT	CC	TC	CC	TC	TC	CC	TC	TT	TC	TC	CC	TC	TC	TC	TC	TC	TC	TC	TT	TC	TC	CC	TC	TC	TC	CC	TC	TC
chr2_29271203	G/T	2	29271203	GG	TG	GG	GG	GG	TG	TG	GG	TG	TG	TG	GG	GG	GG	GG	GG	GG	TG	GG	GG	GG	GG	GG	GG	GG	TG	TG	TG	GG	GG	GG	GG	GG	GG	TG	TG	TG	TG	TG	GG	GG	GG	GG	GG	GG	GG
chr2_29271352	C/T	2	29271352	CC	TC	CC	TC	TC	TT	TC	TT	TC	TC	TC	TC	TC	CC	CC	CC	CC	TT	CC	TC	CC	TC	TC	CC	TC	TT	TC	TC	CC	TC	TC	TC	TC	TC	TC	TC	TT	TC	TC	CC	TT	TC	TC	CC	TC	TC
chr2_29271362	G/T	2	29271362	TT	GT	TT	GT	GT	GG	GT	GG	GT	GT	GT	GT	GT	TT	TT	TT	TT	GG	TT	GT	TT	GT	GT	TT	GT	GG	GT	GT	TT	GT	GT	GT	GT	GT	GT	GT	GG	GT	GT	TT	GG	GT	GT	TT	GT	GT
chr2_29271458	A/T	2	29271458	AA	TA	AA	TA	TA	TT	TA	TT	TA	TA	TA	TA	TA	AA	AA	AA	AA	TT	AA	TA	AA	TA	TA	AA	TA	TT	TA	TA	AA	TA	TA	TA	TA	TA	TA	TA	TT	TA	TA	AA	TT	TA	TA	AA	TA	TA
chr2_29271495	A/G	2	29271495	GG	AG	GG	AG	AG	AA	AG	AA	AG	AG	AG	AG	AG	GG	GG	GG	GG	AA	GG	AG	GG	AG	AG	GG	AG	AA	AG	AG	GG	AG	AG	AG	AG	AG	AG	AG	AA	AG	AG	GG	AA	AG	AG	GG	AG	AG
chr2_29271625	A/G	2	29271625	GG	AG	GG	AG	AG	AA	AG	AA	AG	AG	AG	AG	AG	GG	GG	GG	GG	AA	GG	AG	GG	AG	AG	GG	AG	AA	AG	AG	GG	AG	AG	AG	AG	AG	AG	AG	AA	AG	AG	GG	AA	AG	AG	GG	AG	AG
chr2_29271631	G/T	2	29271631	GG	TG	GG	TG	TG	TT	TG	TT	TG	TG	TG	TG	TG	GG	GG	GG	GG	TT	GG	TG	GG	TG	TG	GG	TG	TT	TG	TG	GG	TG	TG	TG	TG	TG	TG	TG	TT	TG	TG	GG	TT	TG	TG	GG	TG	TG
chr2_29271646	C/T	2	29271646	CC	CC	CC	CC	CC	CC	CC	CC	CC	CC	CC	CC	CC	CC	CC	CC	CC	CC	CC	CC	CC	CC	CC	CC	CC	CC	CC	CC	CC	CC	CC	CC	TC	CC	CC	CC	CC	CC	CC	CC	CC	CC	TC	CC	CC	CC
chr2_29271695	C/T	2	29271695	TT	CT	TT	CT	CT	CC	CT	CC	CT	CT	CT	CT	CT	TT	TT	TT	TT	CC	TT	CT	TT	CT	CT	TT	CT	CC	CT	CT	TT	CT	CT	CT	CT	CT	CT	CT	CC	CT	CT	TT	CC	CT	CT	TT	CT	CT
chr2_29271775	A/G	2	29271775	GG	AG	GG	AG	AG	AA	AG	AA	AG	AG	AG	AG	AG	GG	GG	GG	GG	AA	GG	AG	GG	AG	AG	GG	AG	AA	AG	AG	GG	AG	AG	AG	AG	AG	AG	AG	AA	AG	AG	GG	AA	AG	AG	GG	AG	AG
chr2_29271832	A/C	2	29271832	CC	AC	CC	AC	AC	AA	AC	AA	AC	AC	AC	AC	AC	CC	CC	CC	CC	AA	CC	AC	CC	AC	AC	CC	AC	AA	AC	AC	CC	AC	AC	AC	AC	AC	AC	AC	AA	AC	AC	CC	AA	AC	AC	CC	AC	AC
chr2_29271876	C/T	2	29271876	CC	TC	CC	TC	TC	TT	TC	TT	TC	TC	TC	TC	TC	CC	CC	CC	CC	TT	CC	TC	CC	TC	TC	CC	TC	TT	TC	TC	CC	TC	TC	TC	TC	TC	TC	TC	TT	TC	TC	CC	TT	TC	TC	CC	TC	TC
chr2_29272001	G/T	2	29272001	TT	GT	TT	GT	GT	GG	GT	GG	GT	GT	GT	GT	GT	TT	TT	TT	TT	GG	TT	GT	TT	GT	GT	TT	GT	GG	GT	GT	TT	GT	GT	GT	GT	GT	GT	GT	GG	GT	GT	TT	GG	GT	GT	TT	GT	GT
chr2_29272019	C/T	2	29272019	CC	TC	CC	TC	TC	TT	TC	TT	TC	TC	TC	TC	TC	CC	CC	CC	CC	TT	CC	TC	CC	TC	TC	CC	TC	TT	TC	TC	CC	TC	TC	TC	TC	TC	TC	TC	TT	TC	TC	CC	TT	TC	TC	CC	TC	TC
chr2_29272036	A/G	2	29272036	GG	AG	GG	AG	AG	AA	AG	AA	AG	AG	AG	AG	AG	GG	GG	GG	GG	AA	GG	AG	GG	AG	AG	GG	AG	AA	AG	AG	GG	AG	AG	AG	AG	AG	AG	AG	AA	AG	AG	GG	AA	AG	AG	GG	AG	AG
chr2_29272047	A/G	2	29272047	AA	GA	AA	GA	GA	GG	GA	GG	GA	GA	GA	GA	GA	AA	AA	AA	AA	GG	AA	GA	AA	GA	GA	AA	GA	GG	GA	GA	AA	GA	GA	GA	GA	GA	GA	GA	GG	GA	GA	AA	GG	GA	GA	AA	GA	GA
chr2_29272120	C/G	2	29272120	CC	GC	CC	GC	GC	GG	GC	GG	GC	GC	GC	GC	GC	CC	CC	CC	CC	GG	CC	GC	CC	GC	GC	CC	GC	GG	GC	GC	CC	GC	GC	GC	GC	GC	GC	GC	GG	GC	GC	CC	GG	GC	GC	CC	GC	GC
chr2_29272322	A/T	2	29272322	TT	AT	TT	AT	AT	AA	AT	AA	AT	AT	AT	AT	AT	TT	TT	TT	TT	AA	TT	AT	TT	AT	AT	TT	AT	AA	AT	AT	TT	AT	AT	AT	AT	AT	AT	AT	AA	AT	AT	TT	AA	AT	AT	TT	AT	AT
chr2_29272416	A/T	2	29272416	TT	AT	TT	AT	AT	AA	AT	AA	AT	AT	AT	AT	AT	TT	TT	TT	TT	AA	TT	AT	TT	AT	AT	TT	AT	AA	AT	AT	TT	AT	AT	AT	AT	AT	AT	AT	AA	AT	AT	TT	AA	AT	AT	TT	AT	AT
chr2_29272488	A/G	2	29272488	GG	AG	GG	AG	AG	AA	AG	AA	AG	AG	AG	AG	AG	GG	GG	GG	GG	AA	GG	AG	GG	AG	AG	GG	AG	AA	AG	AG	GG	AG	AG	AG	AG	AG	AG	AG	AA	AG	AG	GG	AA	AG	AG	GG	AG	AG
chr2_29272492	C/T	2	29272492	CC	TC	CC	TC	TC	TT	TC	TT	TC	TC	TC	TC	TC	CC	CC	CC	CC	TT	CC	TC	CC	TC	TC	CC	TC	TT	TC	TC	CC	TC	TC	TC	TC	TC	TC	TC	TT	TC	TC	CC	TT	TC	TC	CC	TC	TC
chr2_29272501	G/T	2	29272501	GG	TG	GG	TG	TG	TT	TG	TT	TG	TG	TG	TG	TG	GG	GG	GG	GG	TT	GG	TG	GG	TG	TG	GG	TG	TT	TG	TG	GG	TG	TG	TG	TG	TG	TG	TG	TT	TG	TG	GG	TT	TG	TG	GG	TG	TG
chr2_29272533	C/T	2	29272533	TT	CT	TT	CT	CT	CC	CT	CC	CT	CT	CT	CT	CT	TT	TT	TT	TT	CC	TT	CT	TT	CT	CT	TT	CT	CC	CT	CT	TT	CT	CT	CT	CT	CT	CT	CT	CC	CT	CT	TT	CC	CT	CT	TT	CT	CT
chr2_29272559	C/T	2	29272559	TT	CT	TT	CT	CT	CC	CT	CC	CT	CT	CT	CT	CT	TT	TT	TT	TT	CC	TT	CT	TT	CT	CT	TT	CT	CC	CT	CT	TT	CT	CT	CT	CT	CT	CT	CT	CC	CT	CT	TT	CC	CT	CT	TT	CT	CT
chr2_29272567	A/C	2	29272567	AA	CA	AA	CA	CA	CC	CA	CC	CA	CA	CA	CA	CA	AA	AA	AA	AA	CC	AA	CA	AA	CA	CA	AA	CA	CC	CA	CA	AA	CA	CA	CA	CA	CA	CA	CA	CC	CA	CA	AA	CC	CA	CA	AA	CA	CA
chr2_29272568	G/T	2	29272568	GG	TG	GG	TG	TG	TT	TG	TT	TG	TG	TG	TG	TG	GG	GG	GG	GG	TT	GG	TG	GG	TG	TG	GG	TG	TT	TG	TG	GG	TG	TG	TG	TG	TG	TG	TG	TT	TG	TG	GG	TT	TG	TG	GG	TG	TG
chr2_29272575	C/T	2	29272575	CC	TC	CC	TC	TC	TT	TC	TT	TC	TC	TC	TC	TC	CC	CC	CC	CC	TT	CC	TC	CC	TC	TC	CC	TC	TT	TC	TC	CC	TC	TC	TC	TC	TC	TC	TC	TT	TC	TC	CC	TT	TC	TC	CC	TC	TC
chr2_29272592	C/G	2	29272592	CC	GC	CC	GC	GC	GG	GC	GG	GC	GC	GC	GC	GC	CC	CC	CC	CC	GG	CC	GC	CC	GC	GC	CC	GC	GG	GC	GC	CC	GC	GC	GC	GC	GC	GC	GC	GG	GC	GC	CC	GG	GC	GC	CC	GC	GC
chr2_29272596	A/G	2	29272596	GG	AG	GG	AG	AG	AA	AG	AA	AG	AG	AG	AG	AG	GG	GG	GG	GG	AA	GG	AG	GG	AG	AG	GG	AG	AA	AG	AG	GG	AG	AG	AG	AG	AG	AG	AG	AA	AG	AG	GG	AA	AG	AG	GG	AG	AG
chr2_29272629	A/G	2	29272629	GG	AG	GG	AG	AG	AA	AG	AA	AG	AG	AG	AG	AG	GG	GG	GG	GG	AA	GG	AG	GG	AG	AG	GG	AG	AA	AG	AG	GG	AG	AG	AG	AG	AG	AG	AG	AA	AG	AG	GG	AA	AG	AG	GG	AG	AG
chr2_29272635	A/T	2	29272635	TT	AT	TT	AT	AT	AA	AT	AA	AT	AT	AT	AT	AT	TT	TT	TT	TT	AA	TT	AT	TT	AT	AT	TT	AT	AA	AT	AT	TT	AT	AT	AT	AT	AT	AT	AT	AA	AT	AT	TT	AA	AT	AT	TT	AT	AT
chr2_29272672	C/T	2	29272672	TT	CT	TT	CT	CT	CC	CT	CC	CT	CT	CT	CT	CT	TT	TT	TT	TT	CC	TT	CT	TT	CT	CT	TT	CT	CC	CT	CT	TT	CT	CT	CT	CT	CT	CT	CT	CC	CT	CT	TT	CC	CT	CT	TT	CT	CT
chr2_29272845	C/T	2	29272845	TT	CT	TT	CT	CT	CC	CT	CC	CT	CT	CT	CT	CT	TT	TT	TT	TT	CC	TT	CT	TT	CT	CT	TT	CT	CC	CT	CT	TT	CT	CT	CT	CT	CT	CT	CT	CC	CT	CT	TT	CC	CT	CT	TT	CT	CT
chr2_29272858	G/T	2	29272858	TT	GT	TT	GT	GT	GG	GT	GG	GT	GT	GT	GT	GT	TT	TT	TT	TT	GG	TT	GT	TT	GT	GT	TT	GT	GG	GT	GT	TT	GT	GT	GT	GT	GT	GT	GT	GG	GT	GT	TT	GG	GT	GT	TT	GT	GT
chr2_29272898	C/T	2	29272898	CC	TC	CC	TC	TC	TT	TC	TT	TC	TC	TC	TC	TC	CC	CC	CC	CC	TT	CC	TC	CC	TC	TC	CC	TC	TT	TC	TC	CC	TC	TC	TC	TC	TC	TC	TC	TT	TC	TC	CC	TT	TC	TC	CC	TC	TC
chr2_29272943	A/G	2	29272943	GG	AG	GG	AG	AG	AA	AG	AA	AG	AG	AG	AG	AG	GG	GG	GG	GG	AA	GG	AG	GG	AG	AG	GG	AG	AA	AG	AG	GG	AG	AG	AG	AG	AG	GG	GG	AA	AG	AG	GG	AA	AG	AG	GG	AG	AG
chr2_29273034	A/T	2	29273034	TT	TT	TT	AT	AT	AA	TT	AA	TT	TT	TT	AT	AT	TT	TT	TT	TT	AA	TT	AT	TT	AT	AT	TT	AT	AA	TT	TT	TT	AT	AT	AT	AT	AT	TT	TT	AA	TT	TT	TT	AA	AT	AT	TT	AT	AT
chr2_29273058	A/G	2	29273058	AA	AA	AA	GA	GA	GG	AA	GG	AA	AA	AA	GA	GA	AA	AA	AA	AA	GG	AA	GA	AA	GA	GA	AA	GA	GG	AA	AA	AA	GA	GA	GA	GA	GA	AA	AA	GG	AA	AA	AA	GG	GA	GA	AA	GA	GA
chr2_29273165	G/T	2	29273165	GG	GG	GG	TG	TG	TT	GG	TT	GG	GG	GG	TG	TG	GG	GG	GG	GG	TT	GG	TG	GG	TG	TG	GG	TG	TT	GG	GG	GG	TG	TG	TG	TG	TG	GG	GG	TT	GG	GG	GG	TT	TG	TG	GG	TG	TG
chr2_29273299	A/T	2	29273299	TT	AT	TT	AT	AT	AA	AT	AA	AT	AT	AT	AT	AT	TT	TT	TT	TT	AA	TT	AT	TT	AT	AT	TT	AT	AA	AT	AT	TT	AT	AT	AT	AT	AT	AT	AT	AA	AT	AT	TT	AA	AT	AT	TT	AT	AT
chr2_29273356	A/G	2	29273356	AA	GA	AA	GA	GA	GG	GA	GG	GA	GA	GA	GA	GA	AA	AA	AA	AA	GG	AA	GA	AA	GA	GA	AA	GA	GG	GA	GA	AA	GA	GA	GA	GA	GA	GA	GA	GG	GA	GA	AA	GG	GA	GA	AA	GA	GA
chr2_29273367	C/T	2	29273367	TT	CT	TT	CT	CT	CC	CT	CC	CT	CT	CT	CT	CT	TT	TT	TT	TT	CC	TT	CT	TT	CT	CT	TT	CT	CC	CT	CT	TT	CT	CT	CT	CT	CT	CT	CT	CC	CT	CT	TT	CC	CT	CT	TT	CT	CT
chr2_29273417	A/G	2	29273417	AA	GA	AA	GA	GA	GG	GA	GG	GA	GA	GA	GA	GA	AA	AA	AA	AA	GG	AA	GA	AA	GA	GA	AA	GA	GG	GA	GA	AA	GA	GA	GA	GA	GA	GA	GA	GG	GA	GA	AA	GG	GA	GA	AA	GA	GA
chr2_29273422	A/G	2	29273422	AA	GA	AA	GA	GA	GG	GA	GG	GA	GA	GA	GA	GA	AA	AA	AA	AA	GG	AA	GA	AA	GA	GA	AA	GA	GG	GA	GA	AA	GA	GA	GA	GA	GA	GA	GA	GG	GA	GA	AA	GG	GA	GA	AA	GA	GA
chr2_29273435	A/G	2	29273435	AA	GA	AA	AA	AA	GA	GA	AA	GA	GA	GA	AA	AA	AA	AA	AA	AA	GA	AA	AA	AA	AA	AA	AA	AA	GA	GA	GA	AA	AA	AA	AA	AA	AA	GA	GA	GA	GA	AA	AA	AA	AA	AA	AA	AA	AA
chr2_29273443	C/T	2	29273443	CC	TC	CC	TC	TC	TC	TC	TT	TC	TC	TC	TC	TC	CC	CC	CC	CC	TT	CC	TC	CC	TC	TC	CC	TC	TT	TC	TC	CC	TC	TC	TC	TC	TC	TC	TC	TT	TC	CC	CC	TT	TC	TC	CC	TC	TC
chr2_29273517	C/T	2	29273517	CC	CC	CC	TC	TC	TC	CC	TT	CC	CC	CC	TC	TC	CC	CC	CC	CC	TC	CC	TC	CC	TC	TC	CC	TC	TC	CC	CC	CC	TC	TC	TC	CC	TC	CC	CC	TC	CC	CC	CC	TT	TC	CC	CC	TC	TC
chr2_29273531	A/G	2	29273531	AA	GA	AA	GA	GA	GG	GA	GG	GA	GA	GA	GA	GA	AA	AA	AA	AA	GG	AA	GA	AA	GA	GA	AA	GA	GG	GA	GA	AA	GA	GA	GA	GA	GA	GA	GA	GG	GA	GA	AA	GG	GA	GA	AA	GA	GA
chr2_29273534	C/T	2	29273534	CC	TC	CC	TC	TC	TT	TC	TT	TC	TC	TC	TC	TC	CC	CC	CC	CC	TT	CC	TC	CC	TC	TC	CC	TC	TT	TC	TC	CC	TC	TC	TC	TC	TC	TC	TC	TT	TC	TC	CC	TT	TC	TC	CC	TC	TC
chr2_29273565	A/G	2	29273565	AA	GA	AA	GA	GA	GG	GA	GG	GA	GA	GA	GA	GA	AA	AA	AA	AA	GG	AA	GA	AA	GA	GA	AA	GA	GG	GA	GA	AA	GA	GA	GA	GA	GA	GA	GA	GG	GA	GA	AA	GG	GA	GA	AA	GA	GA
chr2_29273570	C/T	2	29273570	CC	TC	CC	TC	TC	TT	TC	TT	TC	TC	TC	TC	TC	CC	CC	CC	CC	TT	CC	TC	CC	TC	TC	CC	TC	TT	TC	TC	CC	TC	TC	TC	TC	TC	TC	TC	TT	TC	TC	CC	TT	TC	TC	CC	TC	TC
chr2_29273635	A/T	2	29273635	AA	AA	AA	AA	AA	AA	AA	AA	AA	AA	TA	AA	AA	AA	AA	AA	AA	AA	AA	AA	AA	AA	AA	AA	AA	AA	AA	AA	AA	AA	AA	AA	AA	AA	AA	TA	AA	AA	AA	AA	AA	AA	AA	AA	AA	AA
chr2_29273658	C/T	2	29273658	CC	CC	CC	CC	CC	CC	CC	CC	CC	CC	TC	CC	CC	CC	CC	CC	CC	CC	CC	CC	CC	CC	CC	CC	CC	TC	CC	CC	CC	CC	CC	CC	CC	CC	CC	TC	CC	CC	CC	CC	CC	CC	TC	CC	CC	CC
chr2_29273661	C/T	2	29273661	CC	CC	CC	CC	CC	CC	CC	CC	CC	CC	TC	CC	CC	CC	CC	CC	CC	CC	CC	CC	CC	CC	CC	CC	CC	TC	CC	CC	CC	CC	CC	CC	CC	CC	CC	TC	CC	CC	CC	CC	CC	CC	TC	CC	CC	CC
chr2_29273707	C/T	2	29273707	CC	TC	CC	TC	TC	TT	TC	TC	TC	TC	TC	TC	TC	CC	CC	CC	CC	TT	CC	TC	CC	TC	TC	CC	TC	TC	TC	TC	CC	TC	TC	TC	TC	TC	TC	TC	TT	TC	TC	CC	TT	TC	TC	CC	TC	TC
chr2_29273746	C/T	2	29273746	CC	TC	CC	TC	TC	TT	TC	TC	TC	TC	TC	TC	TC	CC	CC	CC	CC	TT	CC	TC	CC	TC	TC	CC	TC	TT	TC	TC	CC	TC	TC	TC	TC	TC	TC	TC	TC	TC	TC	CC	TT	TC	TC	CC	TC	TC
chr2_29273756	C/T	2	29273756	TT	CT	TT	CT	CT	CC	CT	CT	CT	CT	CT	CT	CT	TT	TT	TT	TT	CC	TT	CT	TT	CT	CT	TT	CT	CC	CT	CT	TT	CT	CT	CT	CT	CT	CT	CT	CT	CT	CT	TT	CC	CT	CT	TT	CT	CT
chr2_29273798	C/T	2	29273798	TT	CT	TT	CT	CT	CC	CT	CT	CT	CT	CT	CT	CT	TT	TT	TT	TT	CC	TT	CT	TT	CT	CT	TT	CT	CC	CT	CT	TT	CT	CT	CT	CT	CT	CT	CT	CT	CT	CT	TT	CC	CT	CT	TT	CT	CT
chr2_29273831	A/T	2	29273831	TT	AT	TT	AT	AT	AA	AT	AT	AT	AT	AT	AT	AT	TT	TT	TT	TT	AA	TT	AT	TT	AT	AT	TT	AT	AA	AT	AT	TT	AT	AT	AT	AT	AT	AT	AT	AT	AT	AT	TT	AT	AT	TT	TT	AT	AT
chr2_29273892	C/T	2	29273892	TT	CT	TT	CT	CT	CC	CT	CC	CT	CT	CT	CT	CT	TT	TT	TT	TT	CC	TT	CT	TT	CT	CT	TT	CT	CC	CT	CT	TT	CT	CT	CT	CT	CT	CT	TT	CC	CT	CT	TT	CC	CT	CT	TT	CT	CT
chr2_29273931	C/T	2	29273931	CC	CC	CC	CC	CC	CC	CC	CC	CC	CC	CC	CC	CC	CC	CC	CC	CC	CC	CC	CC	CC	CC	CC	CC	CC	CC	CC	CC	CC	CC	CC	CC	TC	CC	CC	CC	CC	CC	CC	CC	CC	CC	TC	CC	CC	CC
chr2_29273968	C/G	2	29273968	CC	GC	CC	GC	GC	GG	GC	GG	GC	GC	GC	GC	GC	CC	CC	CC	CC	GG	CC	GC	CC	GC	GC	CC	GC	GG	GC	GC	CC	GC	GC	GC	GC	GC	GC	GC	GG	GC	GC	CC	GG	GC	GC	CC	GC	GC
chr2_29274139	G/T	2	29274139	GG	TG	GG	TG	TG	TT	TG	TT	TG	TG	TG	TG	TG	GG	GG	GG	GG	TT	GG	TG	GG	TG	TG	GG	TG	TT	TG	TG	GG	TG	TG	TG	TG	TG	TG	TG	TT	TG	TG	GG	TT	TG	TG	GG	TG	TG
chr2_29274150	A/T	2	29274150	AA	AA	AA	AA	AA	AA	AA	AA	AA	AA	AA	AA	AA	AA	AA	AA	AA	AA	AA	AA	AA	AA	AA	AA	AA	AA	AA	AA	AA	AA	AA	AA	TA	AA	AA	AA	AA	AA	AA	AA	AA	AA	TA	AA	AA	AA
chr2_29274177	G/T	2	29274177	GG	GG	GG	TG	TG	TG	GG	TT	GG	GG	GG	TG	TG	GG	GG	GG	GG	TG	GG	TG	GG	TG	TG	GG	TG	TG	GG	GG	GG	TG	TG	TG	TG	TG	GG	GG	TG	GG	GG	GG	TT	TG	TG	GG	TG	TG
chr2_29274228	A/G	2	29274228	GG	GG	GG	AG	AG	AG	GG	AA	GG	GG	GG	AG	AG	GG	GG	GG	GG	AG	GG	AG	GG	AG	AG	GG	AG	AG	GG	GG	GG	AG	AG	AG	GG	AG	GG	GG	AG	GG	GG	GG	AA	AG	GG	GG	AG	AG
chr2_29274229	A/G	2	29274229	GG	AG	GG	GG	GG	AG	AG	GG	AG	AG	AG	GG	GG	GG	GG	GG	GG	AG	GG	GG	GG	GG	GG	GG	GG	AG	AG	AG	GG	GG	GG	GG	AG	GG	AG	AG	AG	AG	AG	GG	GG	GG	AG	GG	GG	GG
chr2_29274267	A/T	2	29274267	AA	TA	AA	AA	AA	TA	TA	AA	TA	TA	TA	AA	AA	AA	AA	AA	AA	TA	AA	AA	AA	AA	AA	AA	AA	TA	TA	TA	AA	AA	AA	AA	AA	AA	TA	TA	TA	TA	TA	AA	AA	AA	AA	AA	AA	AA
chr2_29274335	A/T	2	29274335	TT	AT	TT	AT	AT	AA	AT	AA	AT	AT	AT	AT	AT	TT	TT	TT	TT	AA	TT	AT	TT	AT	AT	TT	AT	AA	AT	AT	TT	AT	AT	AT	AT	AT	AT	AT	AA	AT	AT	TT	AA	AT	AT	TT	AT	AT
chr2_29274360	A/T	2	29274360	AA	TA	AA	TA	TA	TT	TA	TT	TA	TA	TA	TA	TA	AA	AA	AA	AA	TT	AA	TA	AA	TA	TA	AA	TA	TT	TA	TA	AA	TA	TA	TA	TA	TA	TA	TA	TT	TA	TA	AA	TT	TA	TA	AA	TA	TA
chr2_29274372	A/G	2	29274372	AA	GA	AA	GA	GA	GG	GA	GG	GA	GA	GA	GA	GA	AA	AA	AA	AA	GG	AA	GA	AA	GA	GA	AA	GA	GG	GA	GA	AA	GA	GA	GA	GA	GA	GA	GA	GG	GA	GA	AA	GG	GA	GA	AA	GA	GA
chr2_29274383	C/G	2	29274383	CC	GC	CC	GC	GC	GG	GC	GG	GC	GC	GC	GC	GC	CC	CC	CC	CC	GG	CC	GC	CC	GC	GC	CC	GC	GG	GC	GC	CC	GC	GC	GC	GC	GC	GC	GC	GG	GC	GC	CC	GG	GC	GC	CC	GC	GC
chr2_29274397	A/G	2	29274397	AA	GA	AA	GA	GA	GG	GA	GG	GA	GA	GA	GA	GA	AA	AA	AA	AA	GG	AA	GA	AA	GA	GA	AA	GA	GG	GA	GA	AA	GA	GA	GA	GA	GA	GA	GA	GG	GA	GA	AA	GG	GA	GA	AA	GA	GA
chr2_29274413	A/G	2	29274413	GG	AG	GG	AG	AG	AA	AG	AA	AG	AG	AG	AG	AG	GG	GG	GG	GG	AA	GG	AG	GG	AG	AG	GG	AG	AA	AG	AG	GG	AG	AG	AG	AG	AG	AG	AG	AA	AG	AG	GG	AA	AG	AG	GG	AG	AG
chr2_29274446	C/T	2	29274446	TT	CT	TT	CT	CT	CC	CT	CC	CT	CT	CT	CT	CT	TT	TT	TT	TT	CC	TT	CT	TT	CT	CT	TT	CT	CC	CT	CT	TT	CT	CT	CT	CT	CT	CT	CT	CC	CT	CT	TT	CC	CT	CT	TT	CT	CT
chr2_29274463	C/T	2	29274463	TT	CT	TT	CT	CT	CC	CT	CC	CT	CT	CT	CT	CT	TT	TT	TT	TT	CC	TT	CT	TT	CT	CT	TT	CT	CC	CT	CT	TT	CT	CT	CT	CT	CT	CT	CT	CC	CT	CT	TT	CC	CT	CT	TT	CT	CT
chr2_29274505	C/T	2	29274505	TT	CT	TT	CT	CT	CC	CT	CC	CT	CT	CT	CT	CT	TT	TT	TT	TT	CC	TT	CT	TT	CT	CT	TT	CT	CC	CT	CT	TT	CT	CT	CT	CT	CT	CT	CT	CC	CT	CT	TT	CC	CT	CT	TT	CT	CT
chr2_29274558	C/T	2	29274558	TT	CT	TT	CT	CT	CC	CT	CC	CT	CT	CT	CT	CT	TT	TT	TT	TT	CC	TT	CT	TT	CT	CT	TT	CT	CC	CT	CT	TT	CT	CT	CT	CT	CT	CT	CT	CC	CT	CT	TT	CC	CT	CT	TT	CT	CT
chr2_29274562	G/T	2	29274562	TT	GT	TT	GT	GT	GG	GT	GG	GT	GT	GT	GT	GT	TT	TT	TT	TT	GG	TT	GT	TT	GT	GT	TT	GT	GG	GT	GT	TT	GT	GT	GT	GT	GT	GT	GT	GG	GT	GT	TT	GG	GT	GT	TT	GT	GT
chr2_29274581	A/G	2	29274581	GG	AG	GG	AG	AG	AA	AG	AA	AG	AG	AG	AG	AG	GG	GG	GG	GG	AA	GG	AG	GG	AG	AG	GG	AG	AA	AG	AG	GG	AG	AG	AG	AG	AG	AG	AG	AA	AG	AG	GG	AA	AG	AG	GG	AG	AG
chr2_29274590	C/G	2	29274590	GG	CG	GG	CG	CG	CC	CG	CC	CG	CG	CG	CG	CG	GG	GG	GG	GG	CC	GG	CG	GG	CG	CG	GG	CG	CC	CG	CG	GG	CG	CG	CG	CG	CG	CG	CG	CC	CG	CG	GG	CC	CG	CG	GG	CG	CG
chr2_29274591	A/T	2	29274591	AA	TA	AA	TA	TA	TT	TA	TT	TA	TA	TA	TA	TA	AA	AA	AA	AA	TT	AA	TA	AA	TA	TA	AA	TA	TT	TA	TA	AA	TA	TA	TA	TA	TA	TA	TA	TT	TA	TA	AA	TT	TA	TA	AA	TA	TA
chr2_29274598	C/T	2	29274598	TT	CT	TT	CT	CT	CC	CT	CC	CT	CT	CT	CT	CT	TT	TT	TT	TT	CC	TT	CT	TT	CT	CT	TT	CT	CC	CT	CT	TT	CT	CT	CT	CT	CT	CT	CT	CC	CT	CT	TT	CC	CT	CT	TT	CT	CT
chr2_29274625	A/G	2	29274625	AA	GA	AA	GA	GA	GG	GA	GG	GA	GA	GA	GA	GA	AA	AA	AA	AA	GG	AA	GA	AA	GA	GA	AA	GA	GG	GA	GA	AA	GA	GA	GA	GA	GA	GA	GA	GG	GA	GA	AA	GG	GA	GA	AA	GA	GA
chr2_29274689	A/G	2	29274689	AA	GA	AA	GA	GA	GG	GA	GG	GA	GA	GA	GA	GA	AA	AA	AA	AA	GG	AA	GA	AA	GA	GA	AA	GA	GG	GA	GA	AA	GA	GA	GA	GA	GA	GA	GA	GG	GA	GA	AA	GG	GA	GA	AA	GA	GA
chr2_29274690	C/T	2	29274690	CC	TC	CC	TC	TC	TT	TC	TT	TC	TC	TC	TC	TC	CC	CC	CC	CC	TT	CC	TC	CC	TC	TC	CC	TC	TT	TC	TC	CC	TC	TC	TC	TC	TC	TC	TC	TT	TC	TC	CC	TT	TC	TC	CC	TC	TC
chr2_29274697	A/G	2	29274697	GG	AG	GG	AG	AG	AA	AG	AA	AG	AG	AG	AG	AG	GG	GG	GG	GG	AA	GG	AG	GG	AG	AG	GG	AG	AA	AG	AG	GG	AG	AG	AG	AG	AG	AG	AG	AA	AG	AG	GG	AA	AG	AG	GG	AG	AG
chr2_29274698	A/T	2	29274698	AA	TA	AA	TA	TA	TT	TA	TT	TA	TA	TA	TA	TA	AA	AA	AA	AA	TT	AA	TA	AA	TA	TA	AA	TA	TT	TA	TA	AA	TA	TA	TA	TA	TA	TA	TA	TT	TA	TA	AA	TT	TA	TA	AA	TA	TA
chr2_29274749	A/G	2	29274749	AA	GA	AA	GA	GA	GG	GA	GG	GA	GA	GA	GA	GA	AA	AA	AA	AA	GG	AA	GA	AA	GA	GA	AA	GA	GG	GA	GA	AA	GA	GA	GA	GA	GA	GA	GA	GG	GA	GA	AA	GG	GA	GA	AA	GA	GA
chr2_29274761	A/G	2	29274761	GG	AG	GG	AG	AG	AA	AG	AA	AG	AG	AG	AG	AG	GG	GG	GG	GG	AA	GG	AG	GG	AG	AG	GG	AG	AA	AG	AG	GG	AG	AG	AG	AG	AG	AG	AG	AA	AG	AG	GG	AA	AG	AG	GG	AG	AG
chr2_29274831	C/G	2	29274831	GG	CG	GG	CG	CG	CC	CG	CC	CG	CG	CG	CG	CG	GG	GG	GG	GG	CC	GG	CG	GG	CG	CG	GG	CG	CC	CG	CG	GG	CG	CG	CG	CG	CG	CG	CG	CC	CG	CG	GG	CC	CG	CG	GG	CG	CG
chr2_29274843	G/T	2	29274843	TT	GT	TT	GT	GT	GG	GT	GG	GT	GT	GT	GT	GT	TT	TT	TT	TT	GG	TT	GT	TT	GT	GT	TT	GT	GG	GT	GT	TT	GT	GT	GT	GT	GT	GT	GT	GG	GT	GT	TT	GG	GT	GT	TT	GT	GT
chr2_29274951	A/G	2	29274951	GG	AG	GG	AG	AG	AA	AG	AA	AG	AG	AG	AG	AG	GG	GG	GG	GG	AA	GG	AG	GG	AG	AG	GG	AG	AA	AG	AG	GG	AG	AG	AG	AG	AG	AG	AG	AA	AG	AG	GG	AA	AG	AG	GG	AG	AG
chr2_29274963	C/T	2	29274963	TT	CT	TT	CT	CT	CC	CT	CC	CT	CT	CT	CT	CT	TT	TT	TT	TT	CC	TT	CT	TT	CT	CT	TT	CT	CC	CT	CT	TT	CT	CT	CT	CT	CT	CT	CT	CC	CT	CT	TT	CC	CT	CT	TT	CT	CT
chr2_29274964	C/T	2	29274964	TT	CT	TT	CT	CT	CC	CT	CC	CT	CT	CT	CT	CT	TT	TT	TT	TT	CC	TT	CT	TT	CT	CT	TT	CT	CC	CT	CT	TT	CT	CT	CT	CT	CT	CT	CT	CC	CT	CT	TT	CC	CT	CT	TT	CT	CT
chr2_29275047	C/T	2	29275047	TT	CT	TT	CT	CT	CC	CT	CC	CT	CT	CT	CT	CT	TT	TT	TT	TT	CC	TT	CT	TT	CT	CT	TT	CT	CC	CT	CT	TT	CT	CT	CT	CT	CT	CT	CT	CC	CT	CT	TT	CC	CT	CT	TT	CT	CT
chr2_29275101	A/C	2	29275101	CC	AC	CC	AC	AC	AA	AC	AA	AC	AC	AC	AC	AC	CC	CC	CC	CC	AA	CC	AC	CC	AC	AC	CC	AC	AA	AC	AC	CC	AC	AC	AC	AC	AC	AC	AC	AA	AC	AC	CC	AA	AC	AC	CC	AC	AC
chr2_29275116	C/T	2	29275116	CC	TC	CC	TC	TC	TT	TC	TT	TC	TC	TC	TC	TC	CC	CC	CC	CC	TT	CC	TC	CC	TC	TC	CC	TC	TT	TC	TC	CC	TC	TC	TC	TC	TC	TC	TC	TT	TC	TC	CC	TT	TC	TC	CC	TC	TC
chr2_29275174	C/T	2	29275174	CC	TC	CC	TC	TC	TT	TC	TT	TC	TC	TC	TC	TC	CC	CC	CC	CC	TT	CC	TC	CC	TC	TC	CC	TC	TT	TC	TC	CC	TC	TC	TC	TC	TC	TC	TC	TT	TC	TC	CC	TT	TC	TC	CC	TC	TC
chr2_29275178	C/T	2	29275178	TT	CT	TT	CT	CT	CC	CT	CC	CT	CT	CT	CT	CT	TT	TT	TT	TT	CC	TT	CT	TT	CT	CT	TT	CT	CC	CT	CT	TT	CT	CT	CT	CT	CT	CT	CT	CC	CT	CT	TT	CC	CT	CT	TT	CT	CT
chr2_29275325	A/T	2	29275325	AA	TA	AA	TA	TA	TT	TA	TT	TA	TA	TA	TA	TA	AA	AA	AA	AA	TT	AA	TA	AA	TA	TA	AA	TA	TT	TA	TA	AA	TA	TA	TA	TA	TA	TA	TA	TT	TA	TA	AA	TT	TA	TA	AA	TA	TA
chr2_29275335	C/T	2	29275335	TT	CT	TT	CT	CT	CC	CT	CC	CT	CT	CT	CT	CT	TT	TT	TT	TT	CC	TT	CT	TT	CT	CT	TT	CT	CC	CT	CT	TT	CT	CT	CT	CT	CT	CT	CT	CC	CT	CT	TT	CC	CT	CT	TT	CT	CT
chr2_29275347	A/G	2	29275347	GG	AG	GG	AG	AG	AA	AG	AA	AG	AG	AG	AG	AG	GG	GG	GG	GG	AA	GG	AG	GG	AG	AG	GG	AG	AA	AG	AG	GG	AG	AG	AG	AG	AG	AG	AG	AA	AG	AG	GG	AA	AG	AG	GG	AG	AG
chr2_29275378	A/C	2	29275378	AA	CA	AA	CA	CA	CC	CA	CC	CA	CA	CA	CA	CA	AA	AA	AA	AA	CC	AA	CA	AA	CA	CA	AA	CA	CC	CA	CA	AA	CA	CA	CA	CA	CA	CA	CA	CC	CA	CA	AA	CC	CA	CA	AA	CA	CA
chr2_29275387	C/T	2	29275387	TT	CT	TT	CT	CT	CC	CT	CC	CT	CT	CT	CT	CT	TT	TT	TT	TT	CC	TT	CT	TT	CT	CT	TT	CT	CC	CT	CT	TT	CT	CT	CT	CT	CT	CT	CT	CC	CT	CT	TT	CC	CT	CT	TT	CT	CT
chr2_29275448	C/T	2	29275448	CC	TC	CC	TC	TC	TT	TC	TT	TC	TC	TC	TC	TC	CC	CC	CC	CC	TT	CC	TC	CC	TC	TC	CC	TC	TT	TC	TC	CC	TC	TC	TC	TC	TC	TC	TC	TT	TC	TC	CC	TT	TC	TC	CC	TC	TC
chr2_29275460	A/C	2	29275460	AA	CA	AA	CA	CA	CC	CA	CC	CA	CA	CA	CA	CA	CA	CA	AA	AA	CC	CA	CA	AA	CA	CA	AA	CA	CC	CA	CA	CA	CA	CA	CA	CA	CA	CA	CA	CC	CA	CA	AA	CC	CA	CA	AA	CA	CA
chr2_29275535	A/G	2	29275535	AA	GA	AA	GA	GA	GG	GA	GG	GA	GA	GA	GA	GA	AA	GA	AA	AA	GG	GA	GA	AA	GA	GA	GA	GA	GG	GA	GA	GA	GA	GA	GA	GA	GA	GA	GA	GG	GA	GA	AA	GG	GA	GA	AA	GA	GA
chr2_29275544	A/G	2	29275544	GG	AG	GG	AG	AG	AG	AG	AG	AG	AG	AG	AG	AG	GG	GG	GG	GG	AG	GG	AG	GG	AG	AG	GG	AG	AA	AG	AG	GG	AG	AG	AG	AG	AG	AG	AG	AG	AG	AG	GG	AG	AG	AG	GG	AG	AG
chr2_29275564	C/T	2	29275564	TT	CT	TT	TT	TT	CT	TT	TT	TT	TT	CT	TT	CT	TT	CT	CT	TT	CT	CT	CT	CT	TT	TT	CT	TT	TT	TT	CT	CT	TT	CT	TT	CT	TT	TT	TT	TT	TT	TT	TT	CT	TT	TT	TT	TT	TT
chr2_29275575	A/G	2	29275575	GG	AG	GG	AG	AG	AG	AG	AG	AG	AG	AG	AG	AG	GG	GG	GG	GG	AG	GG	GG	GG	AG	AG	GG	AG	AA	AG	AG	GG	GG	AG	AG	AG	AG	AG	AG	AG	AG	AG	GG	AG	AG	AG	GG	AG	AG
chr2_29275621	C/T	2	29275621	CC	TC	CC	TC	TC	TC	TC	TT	TC	TC	TC	TC	TC	CC	CC	CC	CC	TC	CC	CC	CC	TC	TC	CC	TC	TT	TC	TC	CC	TC	TC	TC	TC	TC	TC	TC	TT	TC	TC	CC	TT	TC	TC	CC	TC	TC
chr2_29275630	A/G	2	29275630	AA	AA	AA	AA	AA	GA	AA	AA	AA	AA	AA	AA	AA	AA	AA	AA	AA	AA	AA	AA	AA	AA	AA	AA	AA	AA	AA	AA	AA	AA	AA	AA	GA	AA	AA	AA	AA	AA	AA	AA	AA	GA	AA	AA	AA	AA
chr2_29275634	A/G	2	29275634	GG	GG	GG	GG	GG	AG	GG	GG	GG	GG	GG	GG	GG	GG	GG	GG	GG	GG	GG	GG	GG	GG	GG	GG	GG	GG	GG	GG	GG	GG	GG	GG	AG	GG	GG	GG	GG	GG	GG	GG	GG	GG	GG	GG	GG	GG
chr2_29275638	G/T	2	29275638	GG	GG	GG	GG	GG	TG	GG	GG	GG	GG	GG	GG	GG	GG	GG	GG	GG	GG	GG	GG	GG	GG	GG	GG	GG	GG	GG	GG	GG	GG	GG	GG	GG	GG	GG	GG	GG	GG	GG	GG	GG	GG	GG	GG	GG	GG
chr2_29275642	C/T	2	29275642	CC	CC	CC	TC	TC	TC	CC	TT	CC	CC	CC	TC	TC	CC	CC	CC	CC	TC	CC	CC	CC	TC	TC	CC	TC	TC	CC	CC	CC	TC	TC	TC	CC	TC	CC	CC	TC	CC	CC	CC	TT	TC	CC	CC	TC	TC
chr2_29275737	A/T	2	29275737	TT	AT	TT	AT	AT	AA	AA	AA	AT	TT	AT	AT	AT	TT	TT	TT	TT	AA	TT	AT	TT	AT	AT	TT	AT	AA	AT	AT	TT	AT	AT	AT	AT	AT	AT	AT	AA	AT	AT	TT	AA	AT	AT	TT	AT	AT
chr2_29275788	A/G	2	29275788	AA	GA	AA	GA	GA	GG	GA	GG	GA	GA	GA	GA	GA	AA	AA	AA	AA	GG	AA	GA	AA	GA	GA	AA	GA	GG	GA	GA	AA	GA	GA	GA	GA	GA	GA	GA	GG	GA	GA	AA	GG	GA	GA	AA	GA	GA
chr2_29275799	C/T	2	29275799	CC	TC	CC	TC	TC	TT	TC	TT	TC	TC	TC	TC	TC	CC	CC	CC	CC	TT	CC	TC	CC	TC	TC	CC	TC	TT	TC	TC	CC	TC	TC	TC	TC	TC	TC	TC	TT	TC	TC	CC	TT	TC	TC	CC	TC	TC
chr2_29275809	C/T	2	29275809	TT	CT	TT	CT	CT	CC	CT	CC	CT	CT	CT	CT	CT	TT	TT	TT	TT	CC	TT	CT	TT	CT	CT	TT	CT	CC	CT	CT	TT	CT	CT	CT	CT	CT	CT	CT	CC	CT	CT	TT	CC	CT	CT	TT	CT	CT
chr2_29275854	G/T	2	29275854	TT	GT	TT	GT	GT	GG	GT	GG	GT	GT	GT	GT	GT	TT	TT	TT	TT	GG	TT	GT	TT	GT	GT	TT	GT	GG	GT	GT	TT	GT	GT	GT	GT	GT	GT	GG	GG	GT	GT	TT	GG	GT	GT	TT	GT	GT
chr2_29275892	C/T	2	29275892	TT	CT	TT	CT	CT	CC	CT	CC	CT	CT	CT	CT	CT	TT	TT	TT	TT	CC	TT	CT	TT	CT	CT	TT	CT	CC	CT	CT	TT	CT	CT	CT	CT	CT	CT	CC	CC	CT	CT	TT	CC	CT	CT	TT	CT	CT
chr2_29275906	A/G	2	29275906	AA	GA	AA	GA	GA	GG	GA	GG	GA	GA	GA	GA	GA	AA	AA	AA	AA	GG	AA	GA	AA	GA	GA	AA	GA	GG	GA	GA	AA	GA	GA	GA	GA	GA	GA	GA	GG	GA	GA	AA	GG	GA	GA	AA	GA	GA
chr2_29275915	C/G	2	29275915	CC	GC	CC	GC	GC	GG	GC	GG	GC	GC	GC	GC	GC	CC	CC	CC	CC	GG	CC	GC	CC	GC	GC	CC	GC	GG	GC	GC	CC	GC	GC	GC	GC	GC	GC	GC	GG	GC	GC	CC	GG	GC	GC	CC	GC	GC
chr2_29275938	A/G	2	29275938	GG	AG	GG	AG	AG	AA	AG	AA	AG	AG	AG	AG	AG	GG	GG	GG	GG	AA	GG	AG	GG	AG	AG	GG	AG	AA	AG	AG	GG	AG	AG	AG	AG	AG	AG	AG	AA	AG	AG	GG	AA	AG	AG	GG	AG	AG
chr2_29275991	C/T	2	29275991	CC	TC	CC	TC	TC	TT	TC	TT	TC	TC	TC	TC	TC	CC	CC	CC	CC	TT	CC	TC	CC	TC	TC	CC	TC	TT	TC	TC	CC	TC	TC	TC	TC	TC	TC	TC	TT	TC	CC	CC	TT	TC	TC	CC	TC	TC
chr2_29276064	A/T	2	29276064	AA	TA	AA	TA	TA	TT	TA	TT	TA	TA	TA	TA	TA	AA	AA	AA	AA	TT	AA	TA	AA	TA	TA	AA	TA	TT	TA	TA	AA	TA	TA	TA	TA	TA	TA	TA	TT	TA	AA	AA	TT	TA	TA	AA	TA	TA
chr2_29276065	G/T	2	29276065	GG	TG	GG	TG	TG	TT	TG	TT	TG	TG	TG	TG	TG	GG	GG	GG	GG	TT	GG	TG	GG	TG	TG	GG	TG	TT	TG	TG	GG	TG	TG	TG	TG	TG	TG	TG	TT	TG	GG	GG	TT	TG	TG	GG	TG	TG
chr2_29276079	G/T	2	29276079	GG	TG	GG	TG	TG	TT	TG	TT	TG	TG	TG	TG	TG	GG	GG	GG	GG	TT	GG	TG	GG	TG	TG	GG	TG	TT	TG	TG	GG	TG	TG	TG	TG	TG	TG	TG	TT	TG	GG	GG	TT	TG	TG	GG	TG	TG
chr2_29276102	G/T	2	29276102	TT	GT	TT	GT	GT	GG	GT	GG	GT	GT	GT	GT	GT	TT	TT	TT	TT	GG	TT	GT	TT	GT	GT	TT	GT	GG	GT	GT	TT	GT	GT	GT	GT	GT	GT	GT	GG	GT	TT	TT	GG	GT	GT	TT	GT	GT
chr2_29276114	A/T	2	29276114	TT	AT	TT	AT	AT	AA	AT	AA	AT	AT	AT	AT	AT	TT	TT	TT	TT	AA	TT	AT	TT	AT	AT	TT	AT	AA	AT	AT	TT	AT	AT	AT	AT	AT	AT	AT	AA	AT	TT	TT	AA	AT	AT	TT	AT	AT
chr2_29276146	C/T	2	29276146	CC	TC	CC	TC	TC	TT	TC	TT	TC	TC	TC	TC	TC	CC	CC	CC	CC	TT	CC	TC	CC	TC	TC	CC	TC	TT	TC	TC	CC	TC	TC	TC	TC	TC	TC	TC	TT	TC	CC	CC	TT	TC	TC	CC	TC	TC
chr2_29276189	A/T	2	29276189	TT	AT	TT	TT	TT	AT	AT	TT	AT	AT	AT	TT	TT	TT	TT	TT	TT	AT	TT	TT	TT	TT	TT	TT	TT	AT	AT	AT	TT	TT	TT	TT	TT	TT	AT	AT	AA	AT	TT	TT	TT	TT	TT	TT	TT	TT
chr2_29276218	A/G	2	29276218	AA	AA	AA	GA	GA	GA	AA	GG	AA	AA	AA	GA	GA	AA	AA	AA	AA	GA	AA	GA	AA	GA	GA	AA	GA	GA	AA	AA	AA	GA	GA	GA	AA	GA	AA	AA	AA	AA	AA	AA	GG	GA	AA	AA	GA	GA
chr2_29276226	G/-	2	29276226	GG	-G	GG	-G	-G	--	GG	--	-G	-G	-G	-G	-G	GG	GG	GG	GG	--	GG	-G	GG	-G	-G	GG	-G	--	-G	-G	GG	-G	-G	-G	-G	-G	-G	-G	--	-G	GG	GG	--	-G	-G	GG	-G	-G
chr2_29276239	A/G	2	29276239	AA	GA	AA	GA	GA	GG	AA	GG	GA	GA	GA	GA	GA	AA	AA	AA	AA	GG	AA	GA	AA	GA	GA	AA	GA	GG	GA	GA	AA	GA	GA	GA	GA	GA	GA	GA	GG	GA	AA	AA	GG	GA	GA	AA	GA	GA
chr2_29276258	A/T	2	29276258	AA	TA	AA	TA	TA	TT	AA	TT	TA	TA	TA	TA	TA	AA	AA	AA	AA	TT	AA	TA	AA	TA	TA	AA	TA	TT	TA	TA	AA	TA	TA	TA	TA	TA	TA	TA	TT	TA	AA	AA	TT	TA	TA	AA	TA	TA
chr2_29276265	A/T	2	29276265	TT	TT	TT	AT	AT	AA	TT	AA	TT	TT	TT	AT	AT	TT	TT	TT	TT	AT	TT	AT	TT	AT	AT	TT	AT	AT	TT	TT	TT	AT	AT	AT	TT	TT	TT	TT	TT	TT	TT	TT	AA	AT	TT	TT	AT	AT
chr2_29276834	C/T	2	29276834	TT	TT	TT	CT	CT	CT	TT	CC	TT	TT	TT	CT	CT	TT	TT	TT	TT	CT	TT	CT	TT	CT	CT	TT	CT	CT	TT	TT	TT	CT	CT	CT	TT	CT	TT	TT	CT	TT	TT	TT	CC	CT	TT	TT	CT	CT
chr2_29276941	A/G	2	29276941	GG	AG	GG	AG	AG	AA	AG	AA	AG	AG	AG	AG	AG	GG	GG	GG	GG	AA	GG	AG	GG	AG	AG	GG	AG	AA	AG	AG	GG	AG	AG	AG	AG	AG	AG	AG	AA	AG	AG	GG	AA	AG	AG	GG	AG	AG
chr2_29277008	C/T	2	29277008	TT	CT	TT	CT	CT	CC	CT	CC	CT	CT	CT	CT	CT	TT	TT	TT	TT	CC	TT	CT	TT	CT	CT	TT	CT	CC	CT	CT	TT	CT	CT	CT	CT	CT	CT	CT	CC	CT	CT	TT	CC	CT	CT	TT	CT	CT
chr2_29277071	A/T	2	29277071	AA	TA	AA	TA	TA	TT	TA	TT	TA	TA	TA	TA	TA	AA	AA	AA	AA	TT	AA	TA	AA	TA	TA	AA	TA	TT	TA	TA	AA	TA	TA	TA	TA	TA	TA	TA	TT	TA	TA	AA	TT	TA	TA	AA	TA	TA
chr2_29277090	C/T	2	29277090	TT	TT	TT	CT	CT	CT	TT	CC	TT	TT	TT	CT	CT	TT	TT	TT	TT	CT	TT	CT	TT	CT	CT	TT	CT	CT	TT	TT	TT	CT	CT	CT	CT	CT	TT	TT	CT	TT	TT	TT	CC	CT	CT	TT	CT	CT
chr2_29277205	C/T	2	29277205	TT	CT	TT	CT	CT	CC	CT	CC	CT	CT	CT	CT	CT	TT	TT	TT	TT	CC	TT	CT	TT	CT	CT	TT	CT	CC	CT	CT	TT	CT	CT	CT	CT	CT	CT	CT	CC	CT	CT	TT	CC	CT	CT	TT	CT	CT
chr2_29277206	C/T	2	29277206	CC	CC	CC	TC	TC	TC	CC	TT	CC	CC	CC	TC	TC	CC	CC	CC	CC	TC	CC	TC	CC	TC	TC	CC	TC	TC	CC	CC	CC	TC	TC	TC	CC	TC	CC	CC	CC	CC	CC	CC	TT	TC	CC	CC	TC	TC
chr2_29277298	C/G	2	29277298	GG	CG	GG	CG	CG	CC	CG	CC	CG	CG	CG	GG	CG	GG	GG	GG	GG	CC	GG	CG	GG	CG	CG	GG	CG	CC	CG	CG	GG	CG	CG	CG	CG	GG	CG	CG	CC	CG	GG	GG	CC	CG	CG	GG	GG	GG
chr2_29277543	A/C	2	29277543	AA	CA	AA	CA	CA	CC	CA	CC	CA	CA	CA	CA	CA	AA	AA	AA	AA	CC	AA	CA	AA	CA	CA	AA	CA	CC	CA	CA	AA	CA	CA	CA	CA	CA	CA	CA	CC	CA	CA	AA	CC	CA	CA	AA	CA	CA
chr2_29277712	G/T	2	29277712	GG	TG	GG	TG	TG	TT	TG	TT	TG	TG	TG	TG	TG	GG	GG	GG	GG	TT	GG	TG	GG	TG	TG	GG	TG	TT	TG	TG	GG	TG	TG	TG	TG	TG	TG	TG	TT	TG	TG	GG	TT	TG	TG	GG	TG	TG
chr2_29277955	A/G	2	29277955	GG	AG	GG	AG	AG	AA	AG	AA	AG	AG	AG	AG	AG	GG	GG	GG	GG	AA	GG	AG	GG	AG	AG	GG	AG	AA	AG	AG	GG	AG	AG	AG	AG	AG	AG	AG	AA	AG	AG	GG	AA	AG	AG	GG	AG	AG
chr2_29277981	A/C	2	29277981	AA	CA	AA	AA	AA	CA	CA	AA	CA	CA	CA	AA	AA	AA	AA	AA	AA	CA	AA	AA	AA	AA	AA	AA	AA	CA	CA	CA	AA	AA	AA	AA	AA	AA	CA	CA	CA	CA	CA	AA	AA	AA	AA	AA	AA	AA
chr2_29278142	A/T	2	29278142	TT	AT	TT	AT	AT	AA	AT	AA	AT	TT	AT	AT	AT	TT	TT	TT	TT	AA	TT	AT	TT	AT	AT	TT	AT	AA	AT	AT	TT	AT	AT	AT	AT	AT	AT	AT	AA	AT	AT	TT	AA	AT	AT	TT	AT	AT
chr2_29278178	A/C	2	29278178	CC	AC	CC	AC	AC	AA	AC	AA	AC	CC	AC	AC	AC	CC	CC	CC	CC	AA	CC	AC	CC	AC	AC	CC	AC	AA	AC	AC	CC	AC	AC	AC	AC	AC	AC	AC	AA	AC	AC	CC	AA	AC	AC	CC	AC	AC
chr2_29286201	A/G	2	29286201	GG	AG	GG	AG	AG	AA	AG	AA	AG	AG	AG	AG	AG	GG	GG	GG	GG	AA	GG	AG	GG	AG	AG	GG	AG	AA	AG	AG	GG	GG	AG	AG	AG	AG	AG	AG	AA	AG	AG	GG	AA	AG	AG	GG	AG	GG
chr2_29286336	G/T	2	29286336	GG	GG	GG	GG	GG	GG	GG	GG	GG	GG	GG	GG	GG	GG	GG	GG	GG	GG	GG	GG	GG	GG	GG	GG	GG	GG	GG	GG	GG	GG	GG	GG	TG	GG	GG	GG	GG	GG	GG	GG	GG	GG	TG	GG	GG	GG
chr2_29286363	A/C	2	29286363	CC	AC	CC	AC	AC	AA	AC	AA	AC	AC	AC	AC	AC	CC	CC	CC	CC	AA	CC	AC	CC	AC	AC	CC	AC	AA	AC	AC	CC	AC	AC	AC	AC	AC	AC	AC	AA	AC	AC	CC	AA	AC	AC	CC	AC	AC
chr2_29286889	C/G	2	29286889	CC	CC	CC	CC	CC	CC	CC	CC	CC	CC	CC	CC	CC	CC	CC	CC	CC	CC	CC	CC	CC	CC	CC	CC	CC	CC	CC	CC	CC	CC	CC	CC	GC	CC	CC	CC	CC	CC	CC	CC	CC	CC	GC	CC	CC	CC
chr2_29287163	C/T	2	29287163	CC	TC	CC	TC	TC	TT	TC	TT	TC	TC	TC	TC	TC	CC	CC	CC	CC	TT	CC	TC	CC	TC	TC	CC	TC	TT	TC	TC	CC	TC	TC	TC	TC	TC	TC	TC	TT	TC	TC	CC	TC	TC	TC	CC	TC	TC
chr2_29287163	C/T	2	29287163	CC	TC	CC	TC	TC	TT	TC	TT	TC	TC	TC	TC	TC	CC	CC	CC	CC	TT	CC	TC	CC	TC	TC	CC	TC	TT	TC	TC	CC	TC	TC	TC	TC	TC	TC	TC	TT	TC	TC	CC	TC	TC	TC	CC	TC	TC
chr2_29769900	G/T	2	29769900	GG	GG	GG	TG	TG	TG	GG	TG	GG	GG	GG	TG	TG	GG	GG	GG	GG	TG	GG	TG	GG	TG	TG	GG	TG	TG	GG	GG	GG	GG	TG	TG	GG	TG	GG	GG	GG	GG	GG	GG	GG	GG	GG	GG	TG	TG
chr2_29769983	C/T	2	29769983	TT	TT	TT	TT	TT	TT	TT	TT	TT	CT	TT	TT	TT	TT	TT	TT	TT	CT	TT	TT	TT	TT	TT	TT	TT	CT	TT	TT	TT	TT	TT	TT	TT	TT	TT	TT	TT	TT	TT	TT	CT	TT	CT	TT	TT	TT
chr2_29770026	A/C	2	29770026	CC	CC	CC	CC	CC	CC	CC	CC	CC	AC	CC	CC	CC	CC	CC	CC	CC	AC	CC	CC	CC	CC	CC	CC	CC	AC	CC	CC	CC	CC	CC	CC	CC	CC	CC	CC	CC	CC	CC	CC	AC	CC	AC	CC	CC	CC
chr2_29770031	G/T	2	29770031	GG	GG	GG	GG	GG	GG	GG	GG	GG	TG	GG	GG	GG	GG	GG	GG	GG	TG	GG	GG	GG	GG	GG	GG	GG	TG	GG	GG	GG	GG	GG	GG	GG	GG	GG	GG	GG	GG	GG	GG	TG	GG	TG	GG	GG	GG
chr2_29770264	C/G	2	29770264	CC	CC	CC	CC	CC	CC	CC	CC	CC	GC	CC	CC	CC	CC	CC	CC	CC	GC	CC	CC	CC	CC	CC	CC	CC	GC	CC	CC	CC	CC	CC	CC	CC	CC	CC	CC	CC	CC	CC	CC	CC	CC	GC	CC	CC	CC
chr2_29770679	C/T	2	29770679	CC	CC	CC	CC	CC	CC	CC	CC	CC	CC	CC	CC	CC	CC	CC	CC	CC	CC	CC	CC	CC	CC	CC	CC	CC	CC	CC	CC	CC	CC	CC	CC	CC	CC	CC	CC	CC	CC	CC	CC	CC	CC	CC	CC	CC	CC
chr2_29770710	A/G	2	29770710	AA	AA	AA	AA	AA	GA	GA	GA	GA	GA	GA	AA	AA	AA	AA	AA	AA	AA	AA	AA	AA	AA	AA	AA	AA	AA	GA	GA	AA	GA	AA	AA	GA	AA	GA	GA	GG	AA	AA	AA	GA	GA	AA	AA	AA	AA
chr2_29770721	A/G	2	29770721	AA	AA	AA	AA	AA	GA	GA	GA	GA	GA	GA	AA	AA	AA	AA	AA	AA	AA	AA	AA	AA	AA	AA	AA	AA	AA	GA	GA	AA	GA	AA	AA	GA	AA	GA	GA	GG	AA	AA	AA	GA	GA	AA	AA	AA	AA
chr2_29770957	C/T	2	29770957	TT	TT	TT	TT	TT	CT	CT	CT	CT	CT	CT	TT	TT	TT	TT	TT	TT	TT	TT	TT	TT	TT	TT	TT	TT	TT	CT	CT	TT	CT	TT	TT	CT	TT	CT	CT	CC	TT	TT	TT	CT	CT	TT	TT	TT	TT
chr2_29771095	A/C	2	29771095	AA	AA	AA	AA	AA	CA	CA	CA	CA	CA	CA	AA	AA	AA	AA	AA	AA	AA	AA	AA	AA	AA	AA	AA	AA	AA	CA	CA	AA	CA	AA	AA	CA	AA	CA	CA	CC	AA	AA	AA	CA	CA	AA	AA	AA	AA
chr2_29771171	C/T	2	29771171	TT	TT	TT	TT	CT	TT	TT	TT	TT	TT	TT	TT	TT	TT	TT	TT	TT	TT	TT	TT	TT	TT	TT	TT	TT	TT	TT	TT	TT	TT	TT	TT	TT	TT	TT	TT	TT	TT	TT	TT	TT	TT	TT	TT	TT	TT
chr2_29771172	A/C	2	29771172	CC	CC	CC	CC	AC	CC	CC	CC	CC	CC	CC	CC	CC	CC	CC	CC	CC	CC	CC	CC	CC	CC	CC	CC	CC	CC	CC	CC	CC	CC	CC	CC	CC	CC	CC	CC	CC	CC	CC	CC	CC	CC	CC	CC	CC	CC
chr2_29771188	C/T	2	29771188	TT	TT	TT	TT	CT	TT	TT	TT	TT	TT	TT	TT	TT	TT	TT	TT	TT	TT	TT	TT	TT	TT	TT	TT	TT	TT	TT	TT	TT	TT	TT	TT	TT	TT	TT	TT	TT	TT	TT	TT	TT	TT	TT	TT	TT	TT
chr2_29771210	A/T	2	29771210	AA	AA	AA	AA	TA	AA	AA	AA	AA	AA	AA	AA	AA	AA	AA	AA	AA	AA	AA	AA	AA	AA	AA	AA	AA	AA	AA	AA	AA	AA	AA	AA	AA	AA	AA	AA	AA	AA	AA	AA	AA	AA	AA	AA	AA	AA
chr2_29771293	C/T	2	29771293	TT	TT	TT	TT	CT	TT	TT	TT	TT	TT	TT	TT	TT	TT	TT	TT	TT	TT	TT	TT	TT	TT	TT	TT	TT	TT	TT	TT	TT	TT	TT	TT	TT	TT	TT	TT	TT	TT	TT	TT	TT	TT	TT	TT	TT	TT
chr2_29771294	A/C	2	29771294	AA	AA	AA	AA	CA	CA	CA	CA	CA	CA	CA	AA	AA	AA	AA	AA	AA	AA	AA	AA	AA	AA	AA	AA	AA	AA	CA	CA	AA	CA	AA	AA	CA	AA	CA	CA	CC	AA	AA	AA	CA	CA	AA	AA	AA	AA
chr2_29771343	A/T	2	29771343	AA	AA	AA	AA	TA	AA	AA	AA	AA	AA	AA	AA	AA	AA	AA	AA	AA	AA	AA	AA	AA	AA	AA	AA	AA	AA	AA	AA	AA	AA	AA	AA	AA	AA	AA	AA	AA	AA	AA	AA	AA	AA	AA	AA	AA	AA
chr2_29771535	A/G	2	29771535	AA	AA	AA	AA	AA	GA	GA	GA	GA	GA	GA	AA	AA	AA	AA	AA	AA	AA	AA	AA	AA	AA	AA	AA	AA	AA	GA	GA	AA	GA	AA	AA	GA	AA	GA	GA	GG	AA	AA	AA	GA	GA	AA	AA	AA	AA
chr2_29771748	A/G	2	29771748	GG	GG	GG	GG	GG	AG	AG	AG	AG	AG	AG	GG	GG	GG	GG	GG	GG	GG	GG	GG	GG	GG	GG	GG	GG	GG	AG	AG	GG	AG	GG	GG	AG	GG	AG	AG	AA	GG	GG	GG	AG	AG	GG	GG	GG	GG
chr2_29771822	C/T	2	29771822	TT	TT	TT	TT	TT	CT	CT	CT	CT	CC	CT	TT	TT	TT	TT	TT	TT	CT	TT	TT	TT	TT	TT	TT	TT	CT	CT	CT	TT	CT	TT	TT	CT	TT	CT	CT	CC	TT	TT	TT	CT	CT	CT	TT	TT	TT
chr2_29771872	G/T	2	29771872	GG	GG	GG	GG	GG	TG	TG	TG	TG	TG	TG	GG	GG	GG	GG	GG	GG	GG	GG	GG	GG	GG	GG	GG	GG	GG	TG	TG	GG	TG	GG	GG	TG	GG	TG	TG	TT	GG	GG	GG	TG	TG	GG	GG	GG	GG
chr2_29771921	C/T	2	29771921	TT	TT	TT	TT	TT	CT	CT	CT	CT	CT	CT	TT	TT	TT	TT	TT	TT	TT	TT	TT	TT	TT	TT	TT	TT	TT	CT	CT	TT	CT	TT	TT	CT	TT	CT	CT	CC	TT	TT	TT	CT	CT	TT	TT	TT	TT
chr2_29771928	C/T	2	29771928	TT	TT	TT	TT	TT	CT	CT	CT	CT	CC	CT	TT	TT	TT	TT	TT	TT	CT	TT	TT	TT	TT	TT	TT	TT	CT	CT	CT	TT	CT	TT	TT	CT	TT	CT	CT	CC	TT	TT	TT	CT	CT	CT	TT	TT	TT
chr2_29772079	G/T	2	29772079	TT	TT	TT	TT	TT	GT	GT	GT	GT	GT	GT	TT	TT	TT	TT	TT	TT	TT	TT	TT	TT	TT	TT	TT	TT	TT	GT	GT	TT	GT	TT	TT	GT	TT	GT	GT	GG	TT	TT	TT	GT	GT	TT	TT	TT	TT
chr2_29772308	A/G	2	29772308	GG	GG	GG	GG	GG	AG	AG	AG	AG	AG	AG	GG	GG	GG	GG	GG	GG	GG	GG	GG	GG	GG	GG	GG	GG	GG	AG	AG	GG	AG	GG	GG	AG	GG	AG	AG	AA	GG	GG	GG	AG	AG	GG	GG	GG	GG
chr2_29772503	A/G	2	29772503	AA	AA	AA	GA	GA	GG	GA	GG	GA	GG	GA	GA	GA	AA	AA	AA	AA	GG	AA	GA	AA	GA	GA	AA	GA	GG	GA	GA	AA	GA	GA	GA	GA	GA	GA	GA	GG	AA	AA	AA	GG	GA	GA	AA	GA	GA
chr2_29772683	C/G	2	29772683	GG	GG	GG	GG	GG	CG	CG	CG	CG	CG	CG	GG	GG	GG	GG	GG	GG	GG	GG	GG	GG	GG	GG	GG	GG	GG	CG	CG	GG	CG	GG	GG	CG	GG	CG	CG	CC	GG	GG	GG	CG	CG	GG	GG	GG	GG
chr2_29772934	A/T	2	29772934	AA	AA	AA	AA	AA	TA	TA	TA	TA	TA	TA	AA	AA	AA	AA	AA	AA	AA	AA	AA	AA	AA	AA	AA	AA	AA	TA	TA	AA	TA	AA	AA	TA	AA	TA	TA	TT	AA	AA	AA	TA	TA	AA	AA	AA	AA
chr2_29773047	G/T	2	29773047	GG	GG	GG	GG	GG	TG	TG	TG	TG	TG	TG	GG	GG	GG	GG	GG	GG	GG	GG	GG	GG	GG	GG	GG	GG	GG	TG	TG	GG	TG	GG	GG	TG	GG	TG	TG	TT	GG	GG	GG	TG	TG	GG	GG	GG	GG
chr2_29773070	C/T	2	29773070	CC	CC	CC	CC	CC	TC	TC	TC	TC	TC	TC	CC	CC	CC	CC	CC	CC	CC	CC	CC	CC	CC	CC	CC	CC	CC	TC	TC	CC	TC	CC	CC	TC	CC	TC	TC	TT	CC	CC	CC	TC	TC	CC	CC	CC	CC
chr2_29773100	C/G	2	29773100	GG	GG	GG	GG	GG	CG	CG	CG	CG	CG	CG	GG	GG	GG	GG	GG	GG	GG	GG	GG	GG	GG	GG	GG	GG	GG	CG	CG	GG	CG	GG	GG	CG	GG	CG	CG	CC	GG	GG	GG	CG	CG	GG	GG	GG	GG
chr2_29773155	A/G	2	29773155	AA	AA	AA	AA	AA	GA	GA	GA	GA	GA	GA	AA	AA	AA	AA	AA	AA	AA	AA	AA	AA	AA	AA	AA	AA	AA	GA	GA	AA	GA	AA	AA	GA	AA	GA	GA	GG	AA	AA	AA	GA	GA	AA	AA	AA	AA
chr2_29773240	G/T	2	29773240	TT	TT	TT	TT	TT	GT	GT	GT	GT	GT	GT	TT	TT	TT	TT	TT	TT	TT	TT	TT	TT	TT	TT	TT	TT	TT	GT	GT	TT	GT	TT	TT	GT	TT	GT	GT	GG	TT	TT	TT	GT	GT	TT	TT	TT	TT
chr2_29773335	C/T	2	29773335	TT	TT	TT	TT	TT	CT	CT	CT	CT	CT	CT	TT	TT	TT	TT	TT	TT	TT	TT	TT	TT	TT	TT	TT	TT	TT	CT	CT	TT	CT	TT	TT	CT	TT	CT	CT	CC	TT	TT	TT	CT	CT	TT	TT	TT	TT
chr2_29773495	A/T	2	29773495	AA	TA	TA	AA	TA	AA	AA	AA	AA	AA	AA	AA	TA	AA	AA	AA	AA	AA	AA	AA	AA	AA	TA	AA	TA	AA	AA	AA	TA	AA	AA	AA	AA	AA	AA	AA	AA	AA	AA	AA	AA	AA	AA	TA	AA	AA
chr2_29773499	A/C	2	29773499	CC	AC	AC	AC	AC	CC	CC	CC	CC	CC	CC	CC	AC	CC	CC	CC	CC	CC	CC	CC	CC	CC	AC	CC	AC	CC	CC	CC	AC	CC	CC	CC	CC	CC	CC	CC	CC	CC	AC	CC	CC	CC	AC	AC	CC	CC
chr2_29773578	C/T	2	29773578	CC	CC	CC	CC	CC	TC	TC	TC	TC	TC	TC	CC	CC	CC	CC	CC	CC	CC	CC	CC	CC	CC	CC	CC	CC	CC	TC	TC	CC	TC	CC	CC	TC	CC	TC	TC	TT	CC	CC	CC	TC	TC	CC	CC	CC	CC
chr2_29773639	A/T	2	29773639	TT	TT	TT	TT	TT	AT	AT	AT	AT	AT	AT	TT	TT	TT	TT	TT	TT	TT	TT	TT	TT	TT	TT	TT	TT	TT	AT	AT	TT	AT	TT	TT	AT	TT	AT	AT	AA	TT	TT	TT	AT	AT	TT	TT	TT	TT
chr2_29773653	A/C	2	29773653	AA	AA	AA	AA	AA	CA	CA	CA	CA	CA	CA	AA	AA	AA	AA	AA	AA	AA	AA	AA	AA	AA	AA	AA	AA	AA	CA	CA	AA	CA	AA	AA	CA	AA	CA	CA	CC	AA	AA	AA	CA	CA	AA	AA	AA	AA
chr2_29773904	G/T	2	29773904	GG	GG	GG	GG	GG	TG	TG	TG	TG	TG	TG	GG	GG	GG	GG	GG	GG	GG	GG	GG	GG	GG	GG	GG	GG	GG	TG	TG	GG	TG	GG	GG	TG	GG	TG	TG	TT	GG	GG	GG	TG	TG	GG	GG	GG	GG
chr2_29774109	C/T	2	29774109	TT	TT	TT	TT	TT	CT	CT	CT	CT	CT	CT	TT	TT	TT	TT	TT	TT	TT	TT	TT	TT	TT	TT	TT	TT	TT	CT	CT	TT	CT	TT	TT	CT	TT	CT	CT	CC	TT	TT	TT	CT	CT	TT	TT	TT	TT
[truncated: 3,128 more rows]
[truncated: 188 more columns]
